# Supplementary material for: Integrated Metabolomic and Transcriptomic Analyses Reveal the Differential Molecular Mechanisms Underlying Heat Stress Responses in Two Pinellia ternata Germplasms
Source: Genes (Basel). 2026 Apr 26;17(5):512. doi: 10.3390/genes17050512 (PMC13206143; doi:10.3390/genes17050512)
Supplement: Supplementary file 1 [file genes-17-00512-s001.zip › Supplementary Table 1.xlsx]

## Sheet: Table 1
Supplementary Table 1.Transcriptome sequencing quality of 12 samples.
Sample	Raw reads	Raw bases	Clean reads	Clean bases	Total_mapped_rate(%)	Q20_rate(%)	Q30_rate(%)	GC_content(%)
JBX1-NC-1	43381144	6507171600	42906614	6367933057	81.4	99.26	96.91	52.9
JBX1-NC-2	43387616	6508142400	42940664	6366789532	81.89	99.25	96.88	52.77
JBX1-NC-3	43363910	6504586500	42865732	6362085131	82.12	99.27	96.95	52.47
JBX1-HT-1	43386888	6508033200	42863990	6348401178	78.88	98	93.76	52.5
JBX1-HT-2	43340824	6501123600	42807358	6348088608	79.27	98.18	94.05	52.75
JBX1-HT-3	43362534	6504380100	42741292	6357872180	79.27	97.59	93.01	52.9
XBX4-NC-1	43396884	6509532600	42976014	6364624303	77	99.3	96.96	50.94
XBX4-NC-2	43382878	6507431700	42962872	6358773888	77.07	99.37	97.23	50.85
XBX4-NC-3	43363846	6504576900	43014524	6372802194	77.35	99.35	97.07	51.26
XBX4-HT-1	43381186	6507177900	42837070	6339308546	81.29	99.04	95.77	53.28
XBX4-HT-2	43378902	6506835300	42833554	6328865614	80.88	99.09	96.08	53.5
XBX4-HT-3	43373128	6505969200	42850430	6327157524	81.08	99.12	96.19	53.27
