# Supplementary material for: Integrated Metabolomic and Transcriptomic Analyses Reveal the Differential Molecular Mechanisms Underlying Heat Stress Responses in Two Pinellia ternata Germplasms
Source: Genes (Basel). 2026 Apr 26;17(5):512. doi: 10.3390/genes17050512 (PMC13206143; doi:10.3390/genes17050512)
Supplement: Supplementary file 1 [file genes-17-00512-s001.zip › Supplementary Table 2.xlsx]

## Sheet: Sheet1
Supplementary Table 2. The primers used for qRT-PCR in this study.
Primer name	Sequence (5' to 3')	Length (bp)
PtGene40223-F	AGGACGACGACATCTACGGG	130
PtGene40223-R	CTGGCAGACGCAGGACAA
PtGene39465-F	CCAGCCTTTCCTGCGTCAT	86
PtGene39465-R	TGCCCATTGGATCTCCTCTTTA
PtGene19737-F	CTACTACGCCATCGGCAACTAC	140
PtGene19737-R	TCGCCGCTTCTTCTCCTG
PtGene26952-F	ACATGCGTGGAAGGGTTGC	122
PtGene26952-R	AGCGTTGCTCGTCATCTGG
PtGene00927-F	AAGATGTTGATGACGGTGGG	132
PtGene00927-R	TGACGGCGAGGAATAGGC
PtGene00331-F	GAGGAGGCGTGGATGTGGA	141
PtGene00331-R	CGTCCGTCAGGCTCTTGGT
PtGene19099-F	TTGATCCCGCAGCCAATG	79
PtGene19099-R	TCCACCGTCCGCATCCTT
PtGene19732-F	GGTGGAACCAGGAGATGGA	88
PtGene19732-R	CAGGTCGGTGCAGTAGTTGTAG
PtGene70858-F	GAAGGCGACTACCAGAGCAGA	123
PtGene70858-R	GGAGCTGGGCGAAGCAAT
PtGeneACT2-F	ATGAAATCCGCAGCATCTGG	108
PtGeneACT2-R	ATGTTGAGATGACCGGCAAC
