# Supplementary material for: Integrated Metabolomic and Transcriptomic Analyses Reveal the Differential Molecular Mechanisms Underlying Heat Stress Responses in Two Pinellia ternata Germplasms
Source: Genes (Basel). 2026 Apr 26;17(5):512. doi: 10.3390/genes17050512 (PMC13206143; doi:10.3390/genes17050512)
Supplement: Supplementary file 1 [file genes-17-00512-s001.zip › Supplementary Table 3.xlsx]

## Sheet: JBX1-HT vs JBX1-NC-GO
GO.ID	Term	Annotated	Significant	Expected	category	pvalue	rich	SigGenes	padj	qvalue
GO:0009507	chloroplast	1314	301	223.4	CC	6.97578503683494e-09	0.229071537290715	novel10702;novel10706;novel11955;novel12032;novel13001;novel1711;novel2503;novel282;novel446;novel4554;novel4587;novel4650;novel4911;novel4925;novel5151;novel5176;novel6038;novel7460;novel8947;novel9051;novel9947;PtGene00151;PtGene00335;PtGene00341;PtGene00481;PtGene00565;PtGene00797;PtGene00833;PtGene00920;PtGene01147;PtGene01435;PtGene01442;PtGene01477;PtGene01632;PtGene01773;PtGene01873;PtGene…	3.36290148841866e-06	3.36290148841866e-06
GO:0009536	plastid	1376	313	233.94	CC	7.31065540960578e-09	0.227470930232558	novel10702;novel10706;novel11955;novel12032;novel13001;novel1711;novel2503;novel282;novel446;novel4554;novel4587;novel4650;novel4911;novel4925;novel4927;novel5151;novel5176;novel6038;novel7460;novel8947;novel9051;novel9947;PtGene00151;PtGene00335;PtGene00341;PtGene00481;PtGene00565;PtGene00797;PtGene00833;PtGene00920;PtGene01147;PtGene01435;PtGene01442;PtGene01477;PtGene01632;PtGene01773;PtGene01…	3.36290148841866e-06	3.36290148841866e-06
GO:0031428	box C/D RNP complex	10	9	1.7	CC	9.9570425647621e-07	0.9	PtGene02289;PtGene02291;PtGene07857;PtGene12825;PtGene12845;PtGene12856;PtGene14448;PtGene14479;PtGene71676	0.000305349305319371	0.000305349305319371
GO:0005759	mitochondrial matrix	169	53	28.73	CC	3.09863830316457e-06	0.313609467455621	novel1799;novel7254;PtGene00084;PtGene00114;PtGene00545;PtGene01435;PtGene01765;PtGene04273;PtGene05747;PtGene06623;PtGene07141;PtGene07318;PtGene07407;PtGene07722;PtGene08015;PtGene08192;PtGene08490;PtGene13039;PtGene13273;PtGene13827;PtGene13838;PtGene14682;PtGene19189;PtGene19623;PtGene24541;PtGene24546;PtGene26428;PtGene27261;PtGene28428;PtGene28500;PtGene28506;PtGene28792;PtGene30794;PtGene3…	0.000712686809727852	0.000712686809727852
GO:0005732	sno(s)RNA-containing ribonucleoprotein complex	37	18	6.29	CC	8.79052919963012e-06	0.486486486486487	PtGene01219;PtGene02289;PtGene02291;PtGene06431;PtGene07646;PtGene07857;PtGene12825;PtGene12845;PtGene12856;PtGene14448;PtGene14479;PtGene32829;PtGene47984;PtGene49705;PtGene52397;PtGene59121;PtGene62034;PtGene71676	0.00161745737273194	0.00161745737273194
GO:0048046	apoplast	122	38	20.74	CC	8.59839784677721e-05	0.311475409836066	novel2420;novel3477;PtGene00731;PtGene00732;PtGene00947;PtGene06793;PtGene08200;PtGene13437;PtGene14317;PtGene14319;PtGene14321;PtGene14970;PtGene19732;PtGene19733;PtGene19735;PtGene19737;PtGene19743;PtGene19744;PtGene19745;PtGene19747;PtGene26920;PtGene27959;PtGene27975;PtGene28006;PtGene28454;PtGene32070;PtGene32132;PtGene32883;PtGene33909;PtGene39469;PtGene43752;PtGene47191;PtGene49436;PtGene4…	0.0131842100317251	0.0131842100317251
GO:0005739	mitochondrion	1240	259	210.81	CC	0.000131571427169874	0.208870967741935	novel11357;novel1604;novel1799;novel2503;novel2638;novel504;novel6076;novel7254;novel7390;novel8335;novel9051;novel9910;PtGene00084;PtGene00114;PtGene00143;PtGene00330;PtGene00496;PtGene00545;PtGene00970;PtGene01122;PtGene01147;PtGene01220;PtGene01435;PtGene01551;PtGene01765;PtGene01776;PtGene01873;PtGene02233;PtGene04273;PtGene05571;PtGene05747;PtGene05988;PtGene06623;PtGene06661;PtGene06687;PtG…	0.0156215083884763	0.0156215083884763
GO:0000315	organellar large ribosomal subunit	59	22	10.03	CC	0.000152819103800311	0.372881355932203	PtGene00114;PtGene01765;PtGene04273;PtGene07141;PtGene07318;PtGene07407;PtGene07722;PtGene08015;PtGene08192;PtGene13827;PtGene19623;PtGene24541;PtGene24546;PtGene27261;PtGene28428;PtGene28500;PtGene28506;PtGene32672;PtGene39026;PtGene62183;PtGene62190;PtGene70076	0.0156215083884763	0.0156215083884763
GO:0005762	mitochondrial large ribosomal subunit	59	22	10.03	CC	0.000152819103800311	0.372881355932203	PtGene00114;PtGene01765;PtGene04273;PtGene07141;PtGene07318;PtGene07407;PtGene07722;PtGene08015;PtGene08192;PtGene13827;PtGene19623;PtGene24541;PtGene24546;PtGene27261;PtGene28428;PtGene28500;PtGene28506;PtGene32672;PtGene39026;PtGene62183;PtGene62190;PtGene70076	0.0156215083884763	0.0156215083884763
GO:0000313	organellar ribosome	85	28	14.45	CC	0.000250057869222423	0.329411764705882	novel7254;PtGene00114;PtGene01765;PtGene04273;PtGene07141;PtGene07318;PtGene07407;PtGene07722;PtGene08015;PtGene08192;PtGene13827;PtGene19623;PtGene24541;PtGene24546;PtGene26428;PtGene27261;PtGene28428;PtGene28500;PtGene28506;PtGene32672;PtGene32712;PtGene37618;PtGene39026;PtGene48100;PtGene49071;PtGene62183;PtGene62190;PtGene70076	0.0209139308804208	0.0209139308804208
GO:0005761	mitochondrial ribosome	85	28	14.45	CC	0.000250057869222423	0.329411764705882	novel7254;PtGene00114;PtGene01765;PtGene04273;PtGene07141;PtGene07318;PtGene07407;PtGene07722;PtGene08015;PtGene08192;PtGene13827;PtGene19623;PtGene24541;PtGene24546;PtGene26428;PtGene27261;PtGene28428;PtGene28500;PtGene28506;PtGene32672;PtGene32712;PtGene37618;PtGene39026;PtGene48100;PtGene49071;PtGene62183;PtGene62190;PtGene70076	0.0209139308804208	0.0209139308804208
GO:0032040	small-subunit processome	87	28	14.79	CC	0.000385637465246636	0.32183908045977	novel2483;PtGene02289;PtGene02291;PtGene02455;PtGene07024;PtGene07188;PtGene07632;PtGene07857;PtGene12825;PtGene12845;PtGene12856;PtGene14448;PtGene14479;PtGene28825;PtGene32043;PtGene36640;PtGene38137;PtGene38281;PtGene38488;PtGene39264;PtGene47805;PtGene47806;PtGene49705;PtGene50875;PtGene52397;PtGene59212;PtGene64088;PtGene71676	0.0295655390022421	0.0295655390022421
GO:0009532	plastid stroma	207	54	35.19	CC	0.000605286395924122	0.260869565217391	novel282;novel6038;novel9947;PtGene00341;PtGene00481;PtGene00565;PtGene01147;PtGene01873;PtGene02254;PtGene06267;PtGene06813;PtGene06817;PtGene12523;PtGene13586;PtGene14044;PtGene17435;PtGene18299;PtGene19043;PtGene19045;PtGene19046;PtGene25295;PtGene25428;PtGene26102;PtGene26764;PtGene27492;PtGene28872;PtGene28950;PtGene31248;PtGene32376;PtGene32393;PtGene32712;PtGene37209;PtGene38023;PtGene3822…	0.0428356526346302	0.0428356526346302
GO:0005576	extracellular region	501	113	85.18	CC	0.0007145675889887	0.225548902195609	novel12860;novel2420;novel3477;novel6245;novel9257;novel9261;PtGene00731;PtGene00732;PtGene00947;PtGene00978;PtGene05961;PtGene06793;PtGene07514;PtGene08200;PtGene08738;PtGene10671;PtGene12190;PtGene12191;PtGene12195;PtGene13229;PtGene13361;PtGene13437;PtGene13443;PtGene13884;PtGene14317;PtGene14319;PtGene14321;PtGene14453;PtGene14485;PtGene14970;PtGene19732;PtGene19733;PtGene19735;PtGene19737;Pt…	0.0469572987049717	0.0469572987049717
GO:0009570	chloroplast stroma	206	53	35.02	CC	0.00095471461140994	0.257281553398058	novel282;novel6038;novel9947;PtGene00341;PtGene00481;PtGene00565;PtGene01147;PtGene01873;PtGene02254;PtGene06267;PtGene06813;PtGene06817;PtGene12523;PtGene13586;PtGene14044;PtGene17435;PtGene18299;PtGene19043;PtGene19045;PtGene19046;PtGene25295;PtGene25428;PtGene26102;PtGene26764;PtGene27492;PtGene28872;PtGene28950;PtGene31248;PtGene32376;PtGene32393;PtGene37209;PtGene38023;PtGene38226;PtGene3834…	0.0585558294998096	0.0585558294998096
GO:0009295	nucleoid	16	8	2.72	CC	0.00243876748894045	0.5	PtGene00341;PtGene05747;PtGene08490;PtGene13273;PtGene26102;PtGene28872;PtGene33431;PtGene49185	0.140229130614076	0.140229130614076
GO:0042645	mitochondrial nucleoid	8	5	1.36	CC	0.00503104877877893	0.625	PtGene05747;PtGene08490;PtGene13273;PtGene33431;PtGene49185	0.272268522145683	0.272268522145683
GO:0005782	peroxisomal matrix	9	5	1.53	CC	0.00974140349658323	0.555555555555556	novel6076;PtGene26099;PtGene27092;PtGene29043;PtGene71000	0.448104560842829	0.448104560842829
GO:0031261	DNA replication preinitiation complex	9	5	1.53	CC	0.00974140349658323	0.555555555555556	novel4566;PtGene27808;PtGene29037;PtGene37411;PtGene47979	0.448104560842829	0.448104560842829
GO:0031907	microbody lumen	9	5	1.53	CC	0.00974140349658323	0.555555555555556	novel6076;PtGene26099;PtGene27092;PtGene29043;PtGene71000	0.448104560842829	0.448104560842829
GO:0005960	glycine cleavage complex	4	3	0.68	CC	0.0171378073826082	0.75	PtGene08464;PtGene13437;PtGene26178	0.695374881068829	0.695374881068829
GO:0000811	GINS complex	7	4	1.19	CC	0.0188960565507834	0.571428571428571	novel4566;PtGene27808;PtGene29037;PtGene47979	0.695374881068829	0.695374881068829
GO:0031429	box H/ACA snoRNP complex	7	4	1.19	CC	0.0188960565507834	0.571428571428571	PtGene01219;PtGene07646;PtGene32829;PtGene47984	0.695374881068829	0.695374881068829
GO:0043240	Fanconi anaemia nuclear complex	7	4	1.19	CC	0.0188960565507834	0.571428571428571	novel3847;PtGene09240;PtGene13419;PtGene70788	0.695374881068829	0.695374881068829
GO:0072588	box H/ACA RNP complex	7	4	1.19	CC	0.0188960565507834	0.571428571428571	PtGene01219;PtGene07646;PtGene32829;PtGene47984	0.695374881068829	0.695374881068829
GO:0016459	myosin complex	22	8	3.74	CC	0.0233681310057582	0.363636363636364	PtGene07461;PtGene13387;PtGene25131;PtGene38437;PtGene39442;PtGene39459;PtGene48272;PtGene66014	0.826872327896061	0.826872327896061
GO:0015030	Cajal body	11	5	1.87	CC	0.0265192442650133	0.454545454545455	PtGene03298;PtGene14448;PtGene14479;PtGene28128;PtGene63588	0.903618693474529	0.903618693474529
GO:0009341	beta-galactosidase complex	2	2	0.34	CC	0.0288961242508991	1	PtGene40132;PtGene40134	0.916704631407835	0.916704631407835
GO:0098807	chloroplast thylakoid membrane protein complex	2	2	0.34	CC	0.0288961242508991	1	PtGene00797;PtGene14044	0.916704631407835	0.916704631407835
GO:0034245	mitochondrial DNA-directed RNA polymerase complex	8	4	1.36	CC	0.0327610643227879	0.5	PtGene12741;PtGene29213;PtGene49218;PtGene71713	1	1
GO:0009654	photosystem II oxygen evolving complex	32	10	5.44	CC	0.0348179682086368	0.3125	novel212;novel5151;PtGene00851;PtGene15149;PtGene28366;PtGene30819;PtGene37828;PtGene38974;PtGene66409;PtGene66533	1	1
GO:0110165	cellular anatomical entity	17832	3040	3031.65	CC	0.0411402941267151	0.170480035890534	novel10;novel10046;novel10054;novel10111;novel10134;novel10640;novel10641;novel10695;novel10702;novel10706;novel10771;novel10811;novel10843;novel10863;novel10887;novel10904;novel11220;novel11245;novel11262;novel11270;novel11293;novel11349;novel11357;novel11358;novel11364;novel11376;novel11400;novel11448;novel11454;novel11457;novel11487;novel11498;novel11499;novel11515;novel116;novel11955;novel119…
ene65136;PtGene65169;PtGene65170;PtGene65173;PtGene65185;PtGene65188;PtGene65200;PtGene65225;PtGene65237;PtGene65255;PtGene65261;PtGene65265;PtGene65271;PtGene65280;PtGene65286;PtGene65462;PtGene65503;PtGene65555;PtGene65606;PtGene65633;PtGene65651;PtGene65655;PtGene65657;PtGene65663;PtGene65675;PtGene65684;PtGene65769;PtGene65773;PtGene65782;PtGene65790;PtGene65805;PtGene65806;PtGene65811;PtGene…	1	1
GO:0009579	thylakoid	410	83	69.7	CC	0.0466983023391394	0.202439024390244	novel212;novel4554;novel4650;novel5151;novel8947;novel9947;PtGene00797;PtGene00833;PtGene00851;PtGene01964;PtGene05094;PtGene05988;PtGene06168;PtGene06267;PtGene06813;PtGene06817;PtGene06962;PtGene07653;PtGene08452;PtGene08589;PtGene08657;PtGene13097;PtGene13541;PtGene13638;PtGene13803;PtGene14044;PtGene14276;PtGene14341;PtGene14682;PtGene15149;PtGene18517;PtGene19194;PtGene19428;PtGene19578;PtGe…	1	1
GO:0030684	preribosome	167	37	28.39	CC	0.0501680215184917	0.221556886227545	novel2483;PtGene02171;PtGene02289;PtGene02291;PtGene02455;PtGene07024;PtGene07188;PtGene07632;PtGene07857;PtGene12825;PtGene12845;PtGene12856;PtGene14448;PtGene14479;PtGene24263;PtGene28825;PtGene32043;PtGene36134;PtGene36640;PtGene38137;PtGene38281;PtGene38488;PtGene38492;PtGene38813;PtGene39264;PtGene47805;PtGene47806;PtGene47985;PtGene49705;PtGene50875;PtGene52397;PtGene59212;PtGene64088;PtGen…	1	1
GO:0005615	extracellular space	88	21	14.96	CC	0.0619938720394328	0.238636363636364	PtGene05961;PtGene08738;PtGene13361;PtGene30830;PtGene32677;PtGene32740;PtGene35459;PtGene36823;PtGene37581;PtGene37601;PtGene45125;PtGene49516;PtGene51373;PtGene53789;PtGene54531;PtGene54860;PtGene55536;PtGene67084;PtGene70535;PtGene70536;PtGene70607	1	1
GO:0005886	plasma membrane	1145	214	194.66	CC	0.0640605362740525	0.186899563318777	novel10046;novel10111;novel10641;novel11357;novel11364;novel1314;novel1815;novel4321;novel4529;novel4903;novel4986;novel6390;PtGene00029;PtGene00285;PtGene00339;PtGene00368;PtGene00779;PtGene00909;PtGene00997;PtGene01536;PtGene01932;PtGene02056;PtGene02274;PtGene02405;PtGene03856;PtGene05211;PtGene05868;PtGene06467;PtGene06752;PtGene07015;PtGene07017;PtGene07263;PtGene07325;PtGene07441;PtGene0776…	1	1
GO:0043036	starch grain	6	3	1.02	CC	0.0655255332383009	0.5	novel6038;PtGene53796;PtGene66846	1	1
GO:0015629	actin cytoskeleton	59	15	10.03	CC	0.0655524635201986	0.254237288135593	PtGene04270;PtGene07461;PtGene12955;PtGene13387;PtGene14821;PtGene25131;PtGene38437;PtGene39442;PtGene39459;PtGene39679;PtGene47574;PtGene48272;PtGene55742;PtGene66014;PtGene67929	1	1
GO:0097526	spliceosomal tri-snRNP complex	36	10	6.12	CC	0.0726600304755982	0.277777777777778	PtGene02699;PtGene02739;PtGene03090;PtGene12825;PtGene12845;PtGene12856;PtGene14952;PtGene39935;PtGene46898;PtGene71676	1	1
GO:0000808	origin recognition complex	10	4	1.7	CC	0.0741078477064312	0.4	PtGene01111;PtGene01120;PtGene32412;PtGene37411	1	1
GO:0005664	nuclear origin of replication recognition complex	10	4	1.7	CC	0.0741078477064312	0.4	PtGene01111;PtGene01120;PtGene32412;PtGene37411	1	1
GO:0009514	glyoxysome	3	2	0.51	CC	0.0768683498768845	0.666666666666667	PtGene27092;PtGene28456	1	1
GO:0030018	Z disc	3	2	0.51	CC	0.0768683498768845	0.666666666666667	novel12867;PtGene71812	1	1
GO:0031389	Rad17 RFC-like complex	3	2	0.51	CC	0.0768683498768845	0.666666666666667	PtGene25795;PtGene32055	1	1
GO:0031391	Elg1 RFC-like complex	3	2	0.51	CC	0.0768683498768845	0.666666666666667	PtGene25795;PtGene32055	1	1
GO:0031674	I band	3	2	0.51	CC	0.0768683498768845	0.666666666666667	novel12867;PtGene71812	1	1
GO:0034663	endoplasmic reticulum chaperone complex	3	2	0.51	CC	0.0768683498768845	0.666666666666667	PtGene02870;PtGene70982	1	1
GO:0048471	perinuclear region of cytoplasm	19	6	3.23	CC	0.0890211190221266	0.315789473684211	PtGene26077;PtGene28950;PtGene32393;PtGene32677;PtGene46473;PtGene68064	1	1
GO:0046540	U4/U6 x U5 tri-snRNP complex	28	8	4.76	CC	0.0893503699429484	0.285714285714286	PtGene02699;PtGene02739;PtGene12825;PtGene12845;PtGene12856;PtGene39935;PtGene46898;PtGene71676	1	1
GO:0005777	peroxisome	160	34	27.2	CC	0.0940165382695499	0.2125	novel6076;PtGene00856;PtGene02233;PtGene02405;PtGene06421;PtGene07203;PtGene09618;PtGene10815;PtGene16470;PtGene17745;PtGene18875;PtGene19902;PtGene19905;PtGene26099;PtGene27092;PtGene27475;PtGene28214;PtGene28456;PtGene28985;PtGene29043;PtGene35083;PtGene38871;PtGene40168;PtGene40345;PtGene43851;PtGene48265;PtGene49237;PtGene53678;PtGene53890;PtGene58770;PtGene59265;PtGene64881;PtGene66988;PtGen…	1	1
GO:0042579	microbody	160	34	27.2	CC	0.0940165382695499	0.2125	novel6076;PtGene00856;PtGene02233;PtGene02405;PtGene06421;PtGene07203;PtGene09618;PtGene10815;PtGene16470;PtGene17745;PtGene18875;PtGene19902;PtGene19905;PtGene26099;PtGene27092;PtGene27475;PtGene28214;PtGene28456;PtGene28985;PtGene29043;PtGene35083;PtGene38871;PtGene40168;PtGene40345;PtGene43851;PtGene48265;PtGene49237;PtGene53678;PtGene53890;PtGene58770;PtGene59265;PtGene64881;PtGene66988;PtGen…	1	1
GO:0009941	chloroplast envelope	198	41	33.66	CC	0.0987709159740958	0.207070707070707	novel4925;PtGene06813;PtGene06817;PtGene07046;PtGene07193;PtGene07338;PtGene08014;PtGene08279;PtGene09489;PtGene12261;PtGene12931;PtGene13437;PtGene13866;PtGene18815;PtGene19187;PtGene19364;PtGene23245;PtGene24458;PtGene24571;PtGene24654;PtGene26309;PtGene28489;PtGene29007;PtGene29636;PtGene32609;PtGene36994;PtGene37912;PtGene38023;PtGene38463;PtGene39247;PtGene39971;PtGene48634;PtGene50926;PtGen…	1	1
GO:0000153	cytoplasmic ubiquitin ligase complex	11	4	1.87	CC	0.101301335387241	0.363636363636364	PtGene25922;PtGene25958;PtGene36707;PtGene36741	1	1
GO:0034388	Pwp2p-containing subcomplex of 90S preribosome	11	4	1.87	CC	0.101301335387241	0.363636363636364	PtGene07632;PtGene28825;PtGene32043;PtGene38137	1	1
GO:0031969	chloroplast membrane	101	22	17.17	CC	0.126539600597337	0.217821782178218	PtGene07046;PtGene07193;PtGene07338;PtGene08014;PtGene09489;PtGene12261;PtGene12931;PtGene13866;PtGene18815;PtGene19187;PtGene24458;PtGene24571;PtGene24654;PtGene28489;PtGene36994;PtGene37912;PtGene39971;PtGene48634;PtGene61989;PtGene68912;PtGene68942;PtGene69235	1	1
GO:0071944	cell periphery	1299	236	220.85	CC	0.130927036663626	0.181678214010778	novel10046;novel10111;novel10641;novel11357;novel11364;novel1314;novel1815;novel27;novel4321;novel4529;novel4903;novel4986;novel6390;PtGene00029;PtGene00285;PtGene00339;PtGene00368;PtGene00779;PtGene00909;PtGene00997;PtGene01536;PtGene01932;PtGene02056;PtGene02274;PtGene02405;PtGene03856;PtGene05211;PtGene05868;PtGene06020;PtGene06467;PtGene06752;PtGene07015;PtGene07017;PtGene07263;PtGene07325;Pt…	1	1
GO:0009330	DNA topoisomerase type II (double strand cut, ATP-hydrolyzing) complex	4	2	0.68	CC	0.136598892371161	0.5	PtGene36311;PtGene66462	1	1
GO:0030016	myofibril	4	2	0.68	CC	0.136598892371161	0.5	novel12867;PtGene71812	1	1
GO:0030017	sarcomere	4	2	0.68	CC	0.136598892371161	0.5	novel12867;PtGene71812	1	1
GO:0030891	VCB complex	4	2	0.68	CC	0.136598892371161	0.5	PtGene36707;PtGene36741	1	1
GO:0044665	MLL1/2 complex	4	2	0.68	CC	0.136598892371161	0.5	PtGene57674;PtGene57676	1	1
GO:0071339	MLL1 complex	4	2	0.68	CC	0.136598892371161	0.5	PtGene57674;PtGene57676	1	1
GO:0042644	chloroplast nucleoid	8	3	1.36	CC	0.14113958661263	0.375	PtGene00341;PtGene26102;PtGene28872	1	1
GO:0042646	plastid nucleoid	8	3	1.36	CC	0.14113958661263	0.375	PtGene00341;PtGene26102;PtGene28872	1	1
GO:0005958	DNA-dependent protein kinase-DNA ligase 4 complex	13	4	2.21	CC	0.166693267433521	0.307692307692308	PtGene05910;PtGene05912;PtGene05915;PtGene32572	1	1
GO:0009543	chloroplast thylakoid lumen	13	4	2.21	CC	0.166693267433521	0.307692307692308	PtGene14276;PtGene14341;PtGene19428;PtGene48298	1	1
GO:0031977	thylakoid lumen	13	4	2.21	CC	0.166693267433521	0.307692307692308	PtGene14276;PtGene14341;PtGene19428;PtGene48298	1	1
GO:0031978	plastid thylakoid lumen	13	4	2.21	CC	0.166693267433521	0.307692307692308	PtGene14276;PtGene14341;PtGene19428;PtGene48298	1	1
GO:0032807	DNA ligase IV complex	13	4	2.21	CC	0.166693267433521	0.307692307692308	PtGene05910;PtGene05912;PtGene05915;PtGene32572	1	1
GO:0070419	nonhomologous end joining complex	13	4	2.21	CC	0.166693267433521	0.307692307692308	PtGene05910;PtGene05912;PtGene05915;PtGene32572	1	1
GO:1990391	DNA repair complex	13	4	2.21	CC	0.166693267433521	0.307692307692308	PtGene05910;PtGene05912;PtGene05915;PtGene32572	1	1
GO:0000312	plastid small ribosomal subunit	1	1	0.17	CC	0.170011675098682	1	PtGene32712	1	1
GO:0009547	plastid ribosome	1	1	0.17	CC	0.170011675098682	1	PtGene32712	1	1
GO:0016460	myosin II complex	1	1	0.17	CC	0.170011675098682	1	PtGene66014	1	1
GO:0030093	chloroplast photosystem I	1	1	0.17	CC	0.170011675098682	1	PtGene00797	1	1
GO:0035550	urease complex	1	1	0.17	CC	0.170011675098682	1	PtGene00248	1	1
GO:0043020	NADPH oxidase complex	1	1	0.17	CC	0.170011675098682	1	PtGene70665	1	1
GO:0072380	TRC complex	1	1	0.17	CC	0.170011675098682	1	PtGene37498	1	1
GO:0090730	Las1 complex	1	1	0.17	CC	0.170011675098682	1	PtGene36134	1	1
GO:1990811	MWP complex	1	1	0.17	CC	0.170011675098682	1	PtGene30586	1	1
GO:1990861	Ubp3-Bre5 deubiquitination complex	1	1	0.17	CC	0.170011675098682	1	PtGene47955	1	1
GO:0009526	plastid envelope	481	90	81.78	CC	0.170595313778186	0.187110187110187	novel4554;novel4650;novel4925;novel8947;PtGene00797;PtGene00833;PtGene01964;PtGene05094;PtGene05988;PtGene06168;PtGene06267;PtGene06813;PtGene06817;PtGene07046;PtGene07193;PtGene07338;PtGene07653;PtGene08014;PtGene08279;PtGene08589;PtGene09489;PtGene12261;PtGene12931;PtGene13097;PtGene13437;PtGene13541;PtGene13866;PtGene14044;PtGene18517;PtGene18815;PtGene19187;PtGene19194;PtGene19364;PtGene19428…	1	1
GO:0055037	recycling endosome	23	6	3.91	CC	0.184242735552615	0.260869565217391	PtGene00633;PtGene32180;PtGene44519;PtGene56470;PtGene59099;PtGene64869	1	1
GO:0034357	photosynthetic membrane	360	68	61.2	CC	0.185252708891088	0.188888888888889	novel212;novel4554;novel4650;novel5151;novel8947;PtGene00797;PtGene00833;PtGene00851;PtGene01964;PtGene05094;PtGene05988;PtGene06168;PtGene06267;PtGene06813;PtGene06817;PtGene06962;PtGene07653;PtGene08452;PtGene08589;PtGene13097;PtGene13541;PtGene14044;PtGene15149;PtGene18517;PtGene19194;PtGene19428;PtGene19578;PtGene25238;PtGene25509;PtGene25515;PtGene27825;PtGene28366;PtGene28517;PtGene29508;Pt…	1	1
GO:0009501	amyloplast	9	3	1.53	CC	0.186120983427069	0.333333333333333	PtGene06818;PtGene06819;PtGene70515	1	1
GO:0045273	respiratory chain complex II	9	3	1.53	CC	0.186120983427069	0.333333333333333	PtGene32429;PtGene49319;PtGene49345	1	1
GO:0098798	mitochondrial protein-containing complex	283	54	48.11	CC	0.193842604893477	0.190812720848057	novel11357;PtGene00114;PtGene01765;PtGene04273;PtGene05988;PtGene07141;PtGene07318;PtGene07407;PtGene07722;PtGene08015;PtGene08192;PtGene12261;PtGene12741;PtGene13097;PtGene13273;PtGene13827;PtGene19623;PtGene19649;PtGene22708;PtGene22709;PtGene24541;PtGene24546;PtGene26428;PtGene27261;PtGene28428;PtGene28500;PtGene28506;PtGene29007;PtGene29213;PtGene29559;PtGene31663;PtGene32424;PtGene32672;PtGe…	1	1
GO:0005829	cytosol	1643	292	279.33	CC	0.200343394947335	0.177723676202069	novel10046;novel10887;novel11245;novel12879;novel1368;novel1604;novel2365;novel2653;novel282;novel4687;novel6076;novel7457;novel8304;novel8527;novel8549;novel9111;novel9920;PtGene00114;PtGene00339;PtGene00359;PtGene00466;PtGene00513;PtGene00545;PtGene00555;PtGene00633;PtGene01067;PtGene01074;PtGene01147;PtGene01366;PtGene01370;PtGene01765;PtGene01776;PtGene01789;PtGene01873;PtGene01910;PtGene0198…	1	1
GO:0000796	condensin complex	5	2	0.85	CC	0.202705608552151	0.4	PtGene48076;PtGene61677	1	1
GO:0005868	cytoplasmic dynein complex	5	2	0.85	CC	0.202705608552151	0.4	PtGene19318;PtGene47620	1	1
GO:0031390	Ctf18 RFC-like complex	5	2	0.85	CC	0.202705608552151	0.4	PtGene25795;PtGene32055	1	1
GO:0043625	delta DNA polymerase complex	5	2	0.85	CC	0.202705608552151	0.4	PtGene01666;PtGene01683	1	1
GO:0070772	PAS complex	5	2	0.85	CC	0.202705608552151	0.4	PtGene42276;PtGene42280	1	1
GO:0042995	cell projection	44	10	7.48	CC	0.20401619763551	0.227272727272727	PtGene01491;PtGene01494;PtGene07248;PtGene14794;PtGene34270;PtGene35909;PtGene37771;PtGene50152;PtGene58801;PtGene71407	1	1
GO:0070069	cytochrome complex	24	6	4.08	CC	0.212636505811731	0.25	PtGene08657;PtGene38993;PtGene52662;PtGene60449;PtGene62106;PtGene70771	1	1
GO:0042651	thylakoid membrane	349	65	59.33	CC	0.226565413510485	0.186246418338109	novel212;novel4554;novel4650;novel5151;novel8947;PtGene00797;PtGene00833;PtGene00851;PtGene01964;PtGene05094;PtGene05988;PtGene06168;PtGene06267;PtGene06813;PtGene06817;PtGene06962;PtGene07653;PtGene08452;PtGene08589;PtGene13097;PtGene13541;PtGene14044;PtGene15149;PtGene18517;PtGene19194;PtGene19428;PtGene19578;PtGene25238;PtGene25509;PtGene25515;PtGene27825;PtGene28366;PtGene28517;PtGene29508;Pt…	1	1
GO:0000015	phosphopyruvate hydratase complex	10	3	1.7	CC	0.234126613021628	0.3	PtGene18124;PtGene23870;PtGene36667	1	1
GO:0034715	pICln-Sm protein complex	10	3	1.7	CC	0.234126613021628	0.3	PtGene03090;PtGene07324;PtGene14952	1	1
GO:0030915	Smc5-Smc6 complex	15	4	2.55	CC	0.242928862360007	0.266666666666667	novel12091;PtGene55529;PtGene69447;PtGene69449	1	1
GO:0106068	SUMO ligase complex	15	4	2.55	CC	0.242928862360007	0.266666666666667	novel12091;PtGene55529;PtGene69447;PtGene69449	1	1
GO:0005730	nucleolus	352	65	59.84	CC	0.249663317723273	0.184659090909091	novel10640;novel11448;novel2483;PtGene00504;PtGene01219;PtGene02193;PtGene02289;PtGene02291;PtGene05766;PtGene05782;PtGene07024;PtGene07188;PtGene07632;PtGene07646;PtGene07857;PtGene12825;PtGene12845;PtGene12856;PtGene14448;PtGene14479;PtGene14897;PtGene24263;PtGene25270;PtGene26154;PtGene26808;PtGene26811;PtGene27427;PtGene28825;PtGene29710;PtGene29715;PtGene32043;PtGene32829;PtGene36640;PtGene3…	1	1
GO:0042170	plastid membrane	409	75	69.53	CC	0.251756168728514	0.183374083129584	novel4554;novel4650;novel8947;PtGene00797;PtGene00833;PtGene01964;PtGene05094;PtGene05988;PtGene06168;PtGene06267;PtGene06813;PtGene06817;PtGene07046;PtGene07193;PtGene07338;PtGene07653;PtGene08014;PtGene08589;PtGene09489;PtGene12261;PtGene12931;PtGene13097;PtGene13541;PtGene13866;PtGene14044;PtGene18517;PtGene18815;PtGene19187;PtGene19194;PtGene19428;PtGene19578;PtGene24458;PtGene24571;PtGene246…	1	1
GO:0009527	plastid outer membrane	36	8	6.12	CC	0.260133954438931	0.222222222222222	PtGene07046;PtGene07338;PtGene09489;PtGene12261;PtGene12931;PtGene24654;PtGene33324;PtGene68942	1	1
GO:0000323	lytic vacuole	101	20	17.17	CC	0.262287555914998	0.198019801980198	PtGene05961;PtGene08738;PtGene13361;PtGene13730;PtGene25073;PtGene30830;PtGene35459;PtGene36823;PtGene37087;PtGene37610;PtGene38707;PtGene51373;PtGene54531;PtGene54860;PtGene55536;PtGene69740;PtGene70240;PtGene70535;PtGene70536;PtGene70607	1	1
GO:0000786	nucleosome	63	13	10.71	CC	0.266185089660143	0.206349206349206	PtGene13177;PtGene14897;PtGene28361;PtGene32562;PtGene32646;PtGene37612;PtGene38148;PtGene40422;PtGene44503;PtGene53706;PtGene53707;PtGene57951;PtGene58706	1	1
GO:0009707	chloroplast outer membrane	31	7	5.27	CC	0.266811691551152	0.225806451612903	PtGene07046;PtGene07338;PtGene09489;PtGene12261;PtGene12931;PtGene24654;PtGene68942	1	1
GO:0000111	nucleotide-excision repair factor 2 complex	6	2	1.02	CC	0.271295646209076	0.333333333333333	PtGene65225;PtGene65237	1	1
GO:0005971	ribonucleoside-diphosphate reductase complex	6	2	1.02	CC	0.271295646209076	0.333333333333333	PtGene07020;PtGene07021	1	1
GO:0010598	NAD(P)H dehydrogenase complex (plastoquinone)	6	2	1.02	CC	0.271295646209076	0.333333333333333	PtGene06045;PtGene30508	1	1
GO:0019185	snRNA-activating protein complex	6	2	1.02	CC	0.271295646209076	0.333333333333333	PtGene06884;PtGene53289	1	1
GO:0030286	dynein complex	6	2	1.02	CC	0.271295646209076	0.333333333333333	PtGene19318;PtGene47620	1	1
GO:0030427	site of polarized growth	6	2	1.02	CC	0.271295646209076	0.333333333333333	novel27;PtGene35909	1	1
GO:0030689	Noc complex	6	2	1.02	CC	0.271295646209076	0.333333333333333	PtGene38281;PtGene38492	1	1
GO:0033061	DNA recombinase mediator complex	6	2	1.02	CC	0.271295646209076	0.333333333333333	PtGene27566;PtGene29125	1	1
GO:0043292	contractile fiber	6	2	1.02	CC	0.271295646209076	0.333333333333333	novel12867;PtGene71812	1	1
GO:0045277	respiratory chain complex IV	6	2	1.02	CC	0.271295646209076	0.333333333333333	PtGene60449;PtGene62106	1	1
GO:0071942	XPC complex	6	2	1.02	CC	0.271295646209076	0.333333333333333	PtGene65225;PtGene65237	1	1
GO:0097268	cytoophidium	6	2	1.02	CC	0.271295646209076	0.333333333333333	PtGene10417;PtGene51189	1	1
GO:0072686	mitotic spindle	26	6	4.42	CC	0.273300229578807	0.230769230769231	novel1402;PtGene04306;PtGene30586;PtGene39684;PtGene49559;PtGene56606	1	1
GO:0010287	plastoglobule	42	9	7.14	CC	0.277684988543708	0.214285714285714	PtGene06813;PtGene06817;PtGene27492;PtGene38023;PtGene38345;PtGene48945;PtGene51715;PtGene65931;PtGene65942	1	1
GO:0005663	DNA replication factor C complex	11	3	1.87	CC	0.283936092134523	0.272727272727273	PtGene25795;PtGene32055;PtGene49300	1	1
GO:0031209	SCAR complex	11	3	1.87	CC	0.283936092134523	0.272727272727273	PtGene01491;PtGene01494;PtGene07248	1	1
GO:0034719	SMN-Sm protein complex	11	3	1.87	CC	0.283936092134523	0.272727272727273	PtGene03090;PtGene14952;PtGene27113	1	1
GO:0071011	precatalytic spliceosome	48	10	8.16	CC	0.292566672442117	0.208333333333333	PtGene02699;PtGene02739;PtGene03090;PtGene12825;PtGene12845;PtGene12856;PtGene14952;PtGene27114;PtGene31135;PtGene71676	1	1
GO:0005764	lysosome	98	19	16.66	CC	0.302331676756006	0.193877551020408	PtGene05961;PtGene08738;PtGene13361;PtGene13730;PtGene30830;PtGene35459;PtGene36823;PtGene37087;PtGene37610;PtGene38707;PtGene51373;PtGene54531;PtGene54860;PtGene55536;PtGene69740;PtGene70240;PtGene70535;PtGene70536;PtGene70607	1	1
GO:0000940	outer kinetochore	2	1	0.34	CC	0.311127225946466	0.5	PtGene19919	1	1
GO:0005656	nuclear pre-replicative complex	2	1	0.34	CC	0.311127225946466	0.5	PtGene37411	1	1
GO:0005751	mitochondrial respiratory chain complex IV	2	1	0.34	CC	0.311127225946466	0.5	PtGene62106	1	1
GO:0009513	etioplast	2	1	0.34	CC	0.311127225946466	0.5	PtGene12931	1	1
GO:0016465	chaperonin ATPase complex	2	1	0.34	CC	0.311127225946466	0.5	PtGene06623	1	1
GO:0030678	mitochondrial ribonuclease P complex	2	1	0.34	CC	0.311127225946466	0.5	PtGene19649	1	1
GO:0034425	etioplast envelope	2	1	0.34	CC	0.311127225946466	0.5	PtGene12931	1	1
GO:0034426	etioplast membrane	2	1	0.34	CC	0.311127225946466	0.5	PtGene12931	1	1
GO:0035189	Rb-E2F complex	2	1	0.34	CC	0.311127225946466	0.5	PtGene71788	1	1
GO:0036387	pre-replicative complex	2	1	0.34	CC	0.311127225946466	0.5	PtGene37411	1	1
GO:0042383	sarcolemma	2	1	0.34	CC	0.311127225946466	0.5	PtGene34270	1	1
GO:0045025	mitochondrial degradosome	2	1	0.34	CC	0.311127225946466	0.5	PtGene13273	1	1
GO:0048269	methionine adenosyltransferase complex	2	1	0.34	CC	0.311127225946466	0.5	PtGene54031	1	1
GO:0070761	pre-snoRNP complex	2	1	0.34	CC	0.311127225946466	0.5	PtGene66284	1	1
GO:0097255	R2TP complex	2	1	0.34	CC	0.311127225946466	0.5	PtGene18472	1	1
GO:0098858	actin-based cell projection	2	1	0.34	CC	0.311127225946466	0.5	PtGene07248	1	1
GO:0140672	ATAC complex	2	1	0.34	CC	0.311127225946466	0.5	PtGene47743	1	1
GO:1990220	GroEL-GroES complex	2	1	0.34	CC	0.311127225946466	0.5	PtGene06623	1	1
GO:0000177	cytoplasmic exosome (RNase complex)	17	4	2.89	CC	0.325079935153784	0.235294117647059	PtGene13273;PtGene25270;PtGene27280;PtGene61314	1	1
GO:0005758	mitochondrial intermembrane space	17	4	2.89	CC	0.325079935153784	0.235294117647059	PtGene06661;PtGene42916;PtGene47567;PtGene53642	1	1
GO:0031970	organelle envelope lumen	17	4	2.89	CC	0.325079935153784	0.235294117647059	PtGene06661;PtGene42916;PtGene47567;PtGene53642	1	1
GO:1990204	oxidoreductase complex	156	29	26.52	CC	0.329150778495349	0.185897435897436	novel11357;novel212;novel5151;PtGene00851;PtGene07020;PtGene07021;PtGene07547;PtGene07549;PtGene08464;PtGene13437;PtGene15149;PtGene26178;PtGene28366;PtGene29559;PtGene30819;PtGene31663;PtGene36460;PtGene37828;PtGene38974;PtGene38993;PtGene48764;PtGene49027;PtGene52662;PtGene52794;PtGene66409;PtGene66533;PtGene68300;PtGene70665;PtGene70771	1	1
GO:0045239	tricarboxylic acid cycle enzyme complex	12	3	2.04	CC	0.334468157210664	0.25	PtGene33912;PtGene49027;PtGene52794	1	1
GO:0000835	ER ubiquitin ligase complex	7	2	1.19	CC	0.339614848391131	0.285714285714286	PtGene25922;PtGene25958	1	1
GO:0000836	Hrd1p ubiquitin ligase complex	7	2	1.19	CC	0.339614848391131	0.285714285714286	PtGene25922;PtGene25958	1	1
GO:0000839	Hrd1p ubiquitin ligase ERAD-L complex	7	2	1.19	CC	0.339614848391131	0.285714285714286	PtGene25922;PtGene25958	1	1
GO:0009331	glycerol-3-phosphate dehydrogenase complex	7	2	1.19	CC	0.339614848391131	0.285714285714286	PtGene07547;PtGene07549	1	1
GO:0055038	recycling endosome membrane	7	2	1.19	CC	0.339614848391131	0.285714285714286	PtGene59099;PtGene64869	1	1
GO:0080008	Cul4-RING E3 ubiquitin ligase complex	39	8	6.63	CC	0.340537100317429	0.205128205128205	novel9278;novel9946;PtGene28675;PtGene40404;PtGene40407;PtGene58769;PtGene65271;PtGene67199	1	1
GO:0000314	organellar small ribosomal subunit	23	5	3.91	CC	0.351313056199443	0.217391304347826	PtGene26428;PtGene32712;PtGene37618;PtGene48100;PtGene49071	1	1
GO:0005763	mitochondrial small ribosomal subunit	23	5	3.91	CC	0.351313056199443	0.217391304347826	PtGene26428;PtGene32712;PtGene37618;PtGene48100;PtGene49071	1	1
GO:0031464	Cul4A-RING E3 ubiquitin ligase complex	18	4	3.06	CC	0.366923294773854	0.222222222222222	novel9278;PtGene28675;PtGene58769;PtGene65271	1	1
GO:0005856	cytoskeleton	361	64	61.37	CC	0.376613187490961	0.177285318559557	novel11220;novel1402;novel2493;novel5086;novel633;novel8427;PtGene00856;PtGene04270;PtGene04306;PtGene07461;PtGene08631;PtGene09618;PtGene12867;PtGene12955;PtGene13387;PtGene14794;PtGene14821;PtGene14994;PtGene19318;PtGene19902;PtGene19905;PtGene19919;PtGene20255;PtGene20625;PtGene22923;PtGene22948;PtGene25131;PtGene25657;PtGene30586;PtGene32574;PtGene36803;PtGene37771;PtGene38437;PtGene39442;PtG…	1	1
GO:0019898	extrinsic component of membrane	63	12	10.71	CC	0.382427128837014	0.19047619047619	novel212;novel5151;PtGene00851;PtGene15149;PtGene22952;PtGene28366;PtGene30819;PtGene37828;PtGene42276;PtGene42280;PtGene66409;PtGene66533	1	1
GO:0035097	histone methyltransferase complex	24	5	4.08	CC	0.387806885248841	0.208333333333333	PtGene10062;PtGene13448;PtGene31447;PtGene57674;PtGene57676	1	1
GO:0005911	cell-cell junction	144	26	24.48	CC	0.401458175799026	0.180555555555556	novel10111;PtGene00993;PtGene00994;PtGene01536;PtGene05211;PtGene06344;PtGene13443;PtGene14453;PtGene14485;PtGene19024;PtGene23998;PtGene24709;PtGene27527;PtGene28307;PtGene28430;PtGene31221;PtGene32375;PtGene38524;PtGene41945;PtGene43276;PtGene45119;PtGene47065;PtGene50932;PtGene53807;PtGene55598;PtGene66317	1	1
GO:0009506	plasmodesma	144	26	24.48	CC	0.401458175799026	0.180555555555556	novel10111;PtGene00993;PtGene00994;PtGene01536;PtGene05211;PtGene06344;PtGene13443;PtGene14453;PtGene14485;PtGene19024;PtGene23998;PtGene24709;PtGene27527;PtGene28307;PtGene28430;PtGene31221;PtGene32375;PtGene38524;PtGene41945;PtGene43276;PtGene45119;PtGene47065;PtGene50932;PtGene53807;PtGene55598;PtGene66317	1	1
GO:0055044	symplast	144	26	24.48	CC	0.401458175799026	0.180555555555556	novel10111;PtGene00993;PtGene00994;PtGene01536;PtGene05211;PtGene06344;PtGene13443;PtGene14453;PtGene14485;PtGene19024;PtGene23998;PtGene24709;PtGene27527;PtGene28307;PtGene28430;PtGene31221;PtGene32375;PtGene38524;PtGene41945;PtGene43276;PtGene45119;PtGene47065;PtGene50932;PtGene53807;PtGene55598;PtGene66317	1	1
GO:0030312	external encapsulating structure	64	12	10.88	CC	0.404693566516706	0.1875	PtGene14453;PtGene14485;PtGene17828;PtGene18529;PtGene25341;PtGene28430;PtGene50932;PtGene53846;PtGene54318;PtGene62064;PtGene63929;PtGene66317	1	1
GO:0005680	anaphase-promoting complex	47	9	7.99	CC	0.405563802984486	0.191489361702128	PtGene01163;PtGene01165;PtGene19630;PtGene20441;PtGene20444;PtGene37376;PtGene39329;PtGene52850;PtGene65919	1	1
GO:0000427	plastid-encoded plastid RNA polymerase complex	8	2	1.36	CC	0.405773268983965	0.25	PtGene06541;PtGene65872	1	1
GO:0005942	phosphatidylinositol 3-kinase complex	8	2	1.36	CC	0.405773268983965	0.25	PtGene42276;PtGene42280	1	1
GO:0034457	Mpp10 complex	8	2	1.36	CC	0.405773268983965	0.25	PtGene49705;PtGene52397	1	1
GO:0035032	phosphatidylinositol 3-kinase complex, class III	8	2	1.36	CC	0.405773268983965	0.25	PtGene42276;PtGene42280	1	1
GO:0045240	dihydrolipoyl dehydrogenase complex	8	2	1.36	CC	0.405773268983965	0.25	PtGene49027;PtGene52794	1	1
GO:0045252	oxoglutarate dehydrogenase complex	8	2	1.36	CC	0.405773268983965	0.25	PtGene49027;PtGene52794	1	1
GO:0071007	U2-type catalytic step 2 spliceosome	8	2	1.36	CC	0.405773268983965	0.25	PtGene02832;PtGene46898	1	1
GO:1990726	Lsm1-7-Pat1 complex	8	2	1.36	CC	0.405773268983965	0.25	PtGene02699;PtGene02739	1	1
GO:0009534	chloroplast thylakoid	347	61	58.99	CC	0.408346368056974	0.175792507204611	novel4554;novel4650;novel8947;PtGene00797;PtGene00833;PtGene01964;PtGene05094;PtGene05988;PtGene06168;PtGene06267;PtGene06813;PtGene06817;PtGene07653;PtGene08589;PtGene13097;PtGene13541;PtGene13638;PtGene14044;PtGene14276;PtGene14341;PtGene14682;PtGene18517;PtGene19194;PtGene19428;PtGene19578;PtGene25238;PtGene26890;PtGene27825;PtGene28517;PtGene29508;PtGene30508;PtGene31248;PtGene32424;PtGene377…	1	1
GO:0031976	plastid thylakoid	347	61	58.99	CC	0.408346368056974	0.175792507204611	novel4554;novel4650;novel8947;PtGene00797;PtGene00833;PtGene01964;PtGene05094;PtGene05988;PtGene06168;PtGene06267;PtGene06813;PtGene06817;PtGene07653;PtGene08589;PtGene13097;PtGene13541;PtGene13638;PtGene14044;PtGene14276;PtGene14341;PtGene14682;PtGene18517;PtGene19194;PtGene19428;PtGene19578;PtGene25238;PtGene26890;PtGene27825;PtGene28517;PtGene29508;PtGene30508;PtGene31248;PtGene32424;PtGene377…	1	1
GO:0033178	proton-transporting two-sector ATPase complex, catalytic domain	53	10	9.01	CC	0.413712325262311	0.188679245283019	PtGene13097;PtGene22709;PtGene24294;PtGene32424;PtGene37087;PtGene39202;PtGene41659;PtGene50220;PtGene66394;PtGene71214	1	1
GO:0030054	cell junction	145	26	24.65	CC	0.416288429355799	0.179310344827586	novel10111;PtGene00993;PtGene00994;PtGene01536;PtGene05211;PtGene06344;PtGene13443;PtGene14453;PtGene14485;PtGene19024;PtGene23998;PtGene24709;PtGene27527;PtGene28307;PtGene28430;PtGene31221;PtGene32375;PtGene38524;PtGene41945;PtGene43276;PtGene45119;PtGene47065;PtGene50932;PtGene53807;PtGene55598;PtGene66317	1	1
GO:0070161	anchoring junction	145	26	24.65	CC	0.416288429355799	0.179310344827586	novel10111;PtGene00993;PtGene00994;PtGene01536;PtGene05211;PtGene06344;PtGene13443;PtGene14453;PtGene14485;PtGene19024;PtGene23998;PtGene24709;PtGene27527;PtGene28307;PtGene28430;PtGene31221;PtGene32375;PtGene38524;PtGene41945;PtGene43276;PtGene45119;PtGene47065;PtGene50932;PtGene53807;PtGene55598;PtGene66317	1	1
GO:1905354	exoribonuclease complex	25	5	4.25	CC	0.424156469914645	0.2	PtGene13273;PtGene25270;PtGene27280;PtGene36134;PtGene61314	1	1
GO:0005745	m-AAA complex	3	1	0.51	CC	0.428256663981256	0.333333333333333	PtGene05988	1	1
GO:0009360	DNA polymerase III complex	3	1	0.51	CC	0.428256663981256	0.333333333333333	PtGene49300	1	1
GO:0009376	HslUV protease complex	3	1	0.51	CC	0.428256663981256	0.333333333333333	PtGene00545	1	1
GO:0019008	molybdopterin synthase complex	3	1	0.51	CC	0.428256663981256	0.333333333333333	PtGene00466	1	1
GO:0030690	Noc1p-Noc2p complex	3	1	0.51	CC	0.428256663981256	0.333333333333333	PtGene38492	1	1
GO:0030691	Noc2p-Noc3p complex	3	1	0.51	CC	0.428256663981256	0.333333333333333	PtGene38492	1	1
GO:0030692	Noc4p-Nop14p complex	3	1	0.51	CC	0.428256663981256	0.333333333333333	PtGene38281	1	1
GO:0030874	nucleolar chromatin	3	1	0.51	CC	0.428256663981256	0.333333333333333	PtGene14897	1	1
GO:0030875	rDNA protrusion	3	1	0.51	CC	0.428256663981256	0.333333333333333	PtGene14897	1	1
GO:0030896	checkpoint clamp complex	3	1	0.51	CC	0.428256663981256	0.333333333333333	PtGene38490	1	1
GO:0031012	extracellular matrix	3	1	0.51	CC	0.428256663981256	0.333333333333333	PtGene53846	1	1
GO:0032039	integrator complex	3	1	0.51	CC	0.428256663981256	0.333333333333333	PtGene43341	1	1
GO:0032389	MutLalpha complex	3	1	0.51	CC	0.428256663981256	0.333333333333333	PtGene71192	1	1
GO:0032584	growth cone membrane	3	1	0.51	CC	0.428256663981256	0.333333333333333	PtGene35909	1	1
GO:0033065	Rad51C-XRCC3 complex	3	1	0.51	CC	0.428256663981256	0.333333333333333	PtGene29125	1	1
GO:0033186	CAF-1 complex	3	1	0.51	CC	0.428256663981256	0.333333333333333	PtGene06600	1	1
GO:0043564	Ku70:Ku80 complex	3	1	0.51	CC	0.428256663981256	0.333333333333333	PtGene54206	1	1
GO:0070876	SOSS complex	3	1	0.51	CC	0.428256663981256	0.333333333333333	PtGene08213	1	1
GO:0071818	BAT3 complex	3	1	0.51	CC	0.428256663981256	0.333333333333333	PtGene37498	1	1
GO:0071821	FANCM-MHF complex	3	1	0.51	CC	0.428256663981256	0.333333333333333	PtGene70788	1	1
GO:0072379	ER membrane insertion complex	3	1	0.51	CC	0.428256663981256	0.333333333333333	PtGene37498	1	1
GO:1990498	mitotic spindle microtubule	3	1	0.51	CC	0.428256663981256	0.333333333333333	PtGene04306	1	1
GO:0000938	GARP complex	14	3	2.38	CC	0.434174117999995	0.214285714285714	PtGene00633;PtGene12115;PtGene65910	1	1
GO:0005750	mitochondrial respiratory chain complex III	14	3	2.38	CC	0.434174117999995	0.214285714285714	PtGene38993;PtGene52662;PtGene70771	1	1
GO:0045275	respiratory chain complex III	14	3	2.38	CC	0.434174117999995	0.214285714285714	PtGene38993;PtGene52662;PtGene70771	1	1
GO:0120025	plasma membrane bounded cell projection	31	6	5.27	CC	0.435500336308798	0.193548387096774	PtGene01491;PtGene01494;PtGene07248;PtGene34270;PtGene35909;PtGene71407	1	1
GO:0045261	proton-transporting ATP synthase complex, catalytic core F(1)	43	8	7.31	CC	0.451548759226857	0.186046511627907	PtGene13097;PtGene22709;PtGene32424;PtGene39202;PtGene41659;PtGene50220;PtGene66394;PtGene71214	1	1
GO:0031974	membrane-enclosed lumen	1048	180	178.17	CC	0.451990951625593	0.17175572519084	novel10640;novel11262;novel11448;novel12001;novel1799;novel2483;novel4566;novel575;novel6076;novel6094;novel7254;novel8372;PtGene00084;PtGene00114;PtGene00504;PtGene00545;PtGene00813;PtGene01111;PtGene01120;PtGene01219;PtGene01435;PtGene01666;PtGene01683;PtGene01765;PtGene02193;PtGene02289;PtGene02291;PtGene03298;PtGene04273;PtGene05747;PtGene05766;PtGene05782;PtGene06623;PtGene06661;PtGene07024;…	1	1
GO:0043233	organelle lumen	1048	180	178.17	CC	0.451990951625593	0.17175572519084	novel10640;novel11262;novel11448;novel12001;novel1799;novel2483;novel4566;novel575;novel6076;novel6094;novel7254;novel8372;PtGene00084;PtGene00114;PtGene00504;PtGene00545;PtGene00813;PtGene01111;PtGene01120;PtGene01219;PtGene01435;PtGene01666;PtGene01683;PtGene01765;PtGene02193;PtGene02289;PtGene02291;PtGene03298;PtGene04273;PtGene05747;PtGene05766;PtGene05782;PtGene06623;PtGene06661;PtGene07024;…	1	1
GO:0070013	intracellular organelle lumen	1048	180	178.17	CC	0.451990951625593	0.17175572519084	novel10640;novel11262;novel11448;novel12001;novel1799;novel2483;novel4566;novel575;novel6076;novel6094;novel7254;novel8372;PtGene00084;PtGene00114;PtGene00504;PtGene00545;PtGene00813;PtGene01111;PtGene01120;PtGene01219;PtGene01435;PtGene01666;PtGene01683;PtGene01765;PtGene02193;PtGene02289;PtGene02291;PtGene03298;PtGene04273;PtGene05747;PtGene05766;PtGene05782;PtGene06623;PtGene06661;PtGene07024;…	1	1
GO:0005736	RNA polymerase I complex	26	5	4.42	CC	0.460074622375558	0.192307692307692	PtGene27427;PtGene44839;PtGene44841;PtGene70916;PtGene70926	1	1
GO:0005618	cell wall	61	11	10.37	CC	0.467430098266245	0.180327868852459	PtGene14453;PtGene14485;PtGene17828;PtGene18529;PtGene25341;PtGene28430;PtGene50932;PtGene54318;PtGene62064;PtGene63929;PtGene66317	1	1
GO:0009505	plant-type cell wall	61	11	10.37	CC	0.467430098266245	0.180327868852459	PtGene14453;PtGene14485;PtGene17828;PtGene18529;PtGene25341;PtGene28430;PtGene50932;PtGene54318;PtGene62064;PtGene63929;PtGene66317	1	1
GO:0005687	U4 snRNP	9	2	1.53	CC	0.468531064857364	0.222222222222222	PtGene03090;PtGene14952	1	1
GO:0005688	U6 snRNP	9	2	1.53	CC	0.468531064857364	0.222222222222222	PtGene02699;PtGene02739	1	1
GO:0035098	ESC/E(Z) complex	9	2	1.53	CC	0.468531064857364	0.222222222222222	PtGene13448;PtGene31447	1	1
GO:0031968	organelle outer membrane	79	14	13.43	CC	0.478572727334016	0.177215189873418	novel7390;PtGene00143;PtGene07046;PtGene07338;PtGene09489;PtGene12261;PtGene12931;PtGene12961;PtGene24654;PtGene26865;PtGene33324;PtGene50447;PtGene57374;PtGene68942	1	1
GO:0030686	90S preribosome	85	15	14.45	CC	0.481661747572778	0.176470588235294	PtGene07632;PtGene24263;PtGene28825;PtGene32043;PtGene36640;PtGene38137;PtGene38281;PtGene38492;PtGene49705;PtGene52397;PtGene59212;PtGene64088;PtGene71488;PtGene71489;PtGene71571	1	1
GO:0034702	ion channel complex	15	3	2.55	CC	0.481985431909992	0.2	PtGene00905;PtGene19483;PtGene62072	1	1
GO:0070652	HAUS complex	15	3	2.55	CC	0.481985431909992	0.2	novel11220;PtGene04306;PtGene49559	1	1
GO:0072546	EMC complex	15	3	2.55	CC	0.481985431909992	0.2	novel2433;PtGene35854;PtGene49549	1	1
GO:0000152	nuclear ubiquitin ligase complex	50	9	8.5	CC	0.483377918029199	0.18	PtGene01163;PtGene01165;PtGene19630;PtGene20441;PtGene20444;PtGene37376;PtGene39329;PtGene52850;PtGene65919	1	1
GO:0032993	protein-DNA complex	132	23	22.44	CC	0.484471743801339	0.174242424242424	novel11262;novel4566;PtGene01666;PtGene01683;PtGene13177;PtGene14182;PtGene14897;PtGene27808;PtGene28361;PtGene29037;PtGene32562;PtGene32646;PtGene37411;PtGene37612;PtGene38148;PtGene40422;PtGene44503;PtGene47979;PtGene53706;PtGene53707;PtGene57951;PtGene58706;PtGene71632	1	1
GO:0032580	Golgi cisterna membrane	21	4	3.57	CC	0.489796665086465	0.19047619047619	PtGene37952;PtGene39136;PtGene39137;PtGene70874	1	1
GO:0019867	outer membrane	80	14	13.6	CC	0.498892246472489	0.175	novel7390;PtGene00143;PtGene07046;PtGene07338;PtGene09489;PtGene12261;PtGene12931;PtGene12961;PtGene24654;PtGene26865;PtGene33324;PtGene50447;PtGene57374;PtGene68942	1	1
GO:0044815	DNA packaging complex	93	16	15.81	CC	0.522236666456276	0.172043010752688	PtGene13177;PtGene14897;PtGene28361;PtGene32562;PtGene32646;PtGene37612;PtGene38148;PtGene40422;PtGene44503;PtGene48076;PtGene53706;PtGene53707;PtGene57951;PtGene58706;PtGene61677;PtGene69472	1	1
GO:0005754	mitochondrial proton-transporting ATP synthase, catalytic core	4	1	0.68	CC	0.525475921184621	0.25	PtGene22709	1	1
GO:0005834	heterotrimeric G-protein complex	4	1	0.68	CC	0.525475921184621	0.25	PtGene22952	1	1
GO:0005884	actin filament	4	1	0.68	CC	0.525475921184621	0.25	PtGene55742	1	1
GO:0005887	integral component of plasma membrane	4	1	0.68	CC	0.525475921184621	0.25	PtGene70665	1	1
GO:0005946	alpha,alpha-trehalose-phosphate synthase complex (UDP-forming)	4	1	0.68	CC	0.525475921184621	0.25	PtGene62218	1	1
GO:0009349	riboflavin synthase complex	4	1	0.68	CC	0.525475921184621	0.25	PtGene42916	1	1
GO:0009512	cytochrome b6f complex	4	1	0.68	CC	0.525475921184621	0.25	PtGene08657	1	1
GO:0016328	lateral plasma membrane	4	1	0.68	CC	0.525475921184621	0.25	PtGene19222	1	1
GO:0019897	extrinsic component of plasma membrane	4	1	0.68	CC	0.525475921184621	0.25	PtGene22952	1	1
GO:0030027	lamellipodium	4	1	0.68	CC	0.525475921184621	0.25	PtGene07248	1	1
GO:0030426	growth cone	4	1	0.68	CC	0.525475921184621	0.25	PtGene35909	1	1
GO:0031226	intrinsic component of plasma membrane	4	1	0.68	CC	0.525475921184621	0.25	PtGene70665	1	1
GO:0031234	extrinsic component of cytoplasmic side of plasma membrane	4	1	0.68	CC	0.525475921184621	0.25	PtGene22952	1	1
GO:0031252	cell leading edge	4	1	0.68	CC	0.525475921184621	0.25	PtGene07248	1	1
GO:0032133	chromosome passenger complex	4	1	0.68	CC	0.525475921184621	0.25	PtGene53685	1	1
GO:0032432	actin filament bundle	4	1	0.68	CC	0.525475921184621	0.25	PtGene55742	1	1
GO:0045267	proton-transporting ATP synthase, catalytic core	4	1	0.68	CC	0.525475921184621	0.25	PtGene22709	1	1
GO:0045335	phagocytic vesicle	4	1	0.68	CC	0.525475921184621	0.25	PtGene37087	1	1
GO:0070545	PeBoW complex	4	1	0.68	CC	0.525475921184621	0.25	PtGene24263	1	1
GO:0097038	perinuclear endoplasmic reticulum	4	1	0.68	CC	0.525475921184621	0.25	PtGene32677	1	1
GO:0150034	distal axon	4	1	0.68	CC	0.525475921184621	0.25	PtGene35909	1	1
GO:1905360	GTPase complex	4	1	0.68	CC	0.525475921184621	0.25	PtGene22952	1	1
GO:1990316	Atg1/ULK1 kinase complex	4	1	0.68	CC	0.525475921184621	0.25	PtGene27881	1	1
GO:1990745	EARP complex	4	1	0.68	CC	0.525475921184621	0.25	PtGene00633	1	1
GO:0000274	mitochondrial proton-transporting ATP synthase, stator stalk	10	2	1.7	CC	0.527132177816298	0.2	PtGene13097;PtGene32424	1	1
GO:0045265	proton-transporting ATP synthase, stator stalk	10	2	1.7	CC	0.527132177816298	0.2	PtGene13097;PtGene32424	1	1
GO:0005788	endoplasmic reticulum lumen	22	4	3.74	CC	0.528641830377631	0.181818181818182	PtGene12788;PtGene16608;PtGene68064;PtGene70982	1	1
GO:0043005	neuron projection	28	5	4.76	CC	0.52963790525452	0.178571428571429	PtGene01491;PtGene01494;PtGene34270;PtGene35909;PtGene71407	1	1
GO:0005657	replication fork	76	13	12.92	CC	0.537970740007528	0.171052631578947	novel11262;PtGene01666;PtGene01683;PtGene14182;PtGene15191;PtGene25795;PtGene27566;PtGene29125;PtGene32055;PtGene49300;PtGene53746;PtGene69693;PtGene71632	1	1
GO:0009535	chloroplast thylakoid membrane	308	52	52.36	CC	0.546193154787701	0.168831168831169	novel4554;novel4650;novel8947;PtGene00797;PtGene00833;PtGene01964;PtGene05094;PtGene05988;PtGene06168;PtGene06267;PtGene06813;PtGene06817;PtGene07653;PtGene08589;PtGene13097;PtGene13541;PtGene14044;PtGene18517;PtGene19194;PtGene19428;PtGene19578;PtGene25238;PtGene27825;PtGene28517;PtGene29508;PtGene30508;PtGene31248;PtGene32424;PtGene37755;PtGene38023;PtGene38226;PtGene38974;PtGene39384;PtGene416…	1	1
GO:0055035	plastid thylakoid membrane	308	52	52.36	CC	0.546193154787701	0.168831168831169	novel4554;novel4650;novel8947;PtGene00797;PtGene00833;PtGene01964;PtGene05094;PtGene05988;PtGene06168;PtGene06267;PtGene06813;PtGene06817;PtGene07653;PtGene08589;PtGene13097;PtGene13541;PtGene14044;PtGene18517;PtGene19194;PtGene19428;PtGene19578;PtGene25238;PtGene27825;PtGene28517;PtGene29508;PtGene30508;PtGene31248;PtGene32424;PtGene37755;PtGene38023;PtGene38226;PtGene38974;PtGene39384;PtGene416…	1	1
GO:1902555	endoribonuclease complex	23	4	3.91	CC	0.565974203888829	0.173913043478261	PtGene06431;PtGene19649;PtGene36134;PtGene62034	1	1
GO:0000275	mitochondrial proton-transporting ATP synthase complex, catalytic sector F(1)	17	3	2.89	CC	0.571209287812591	0.176470588235294	PtGene22709;PtGene39202;PtGene50220	1	1
GO:0005847	mRNA cleavage and polyadenylation specificity factor complex	11	2	1.87	CC	0.581175752412248	0.181818181818182	novel10771;novel1342	1	1
GO:0032588	trans-Golgi network membrane	11	2	1.87	CC	0.581175752412248	0.181818181818182	PtGene59099;PtGene64869	1	1
GO:0033263	CORVET complex	11	2	1.87	CC	0.581175752412248	0.181818181818182	PtGene38707;PtGene46413	1	1
GO:0031461	cullin-RING ubiquitin ligase complex	169	28	28.73	CC	0.591868198522377	0.165680473372781	novel9278;novel9946;PtGene01163;PtGene01165;PtGene06560;PtGene13916;PtGene19630;PtGene20244;PtGene20441;PtGene20444;PtGene27294;PtGene28675;PtGene37376;PtGene38840;PtGene39329;PtGene40404;PtGene40407;PtGene50001;PtGene50061;PtGene50490;PtGene52850;PtGene58769;PtGene59300;PtGene62365;PtGene65271;PtGene65919;PtGene67199;PtGene67702	1	1
GO:0098552	side of membrane	30	5	5.1	CC	0.594886803018514	0.166666666666667	PtGene12165;PtGene22952;PtGene26864;PtGene37699;PtGene65987	1	1
GO:0000178	exosome (RNase complex)	24	4	4.08	CC	0.601607667616826	0.166666666666667	PtGene13273;PtGene25270;PtGene27280;PtGene61314	1	1
GO:0005689	U12-type spliceosomal complex	24	4	4.08	CC	0.601607667616826	0.166666666666667	PtGene01903;PtGene03090;PtGene14952;PtGene27114	1	1
GO:0045259	proton-transporting ATP synthase complex	61	10	10.37	CC	0.603342801909857	0.163934426229508	PtGene13097;PtGene22699;PtGene22708;PtGene22709;PtGene32424;PtGene39202;PtGene41659;PtGene50220;PtGene66394;PtGene71214	1	1
GO:0000126	transcription factor TFIIIB complex	5	1	0.85	CC	0.606168499342739	0.2	PtGene06945	1	1
GO:0030121	AP-1 adaptor complex	5	1	0.85	CC	0.606168499342739	0.2	PtGene10262	1	1
GO:0032797	SMN complex	5	1	0.85	CC	0.606168499342739	0.2	PtGene27113	1	1
GO:0033063	Rad51B-Rad51C-Rad51D-XRCC2 complex	5	1	0.85	CC	0.606168499342739	0.2	PtGene27566	1	1
GO:0033698	Rpd3L complex	5	1	0.85	CC	0.606168499342739	0.2	PtGene13448	1	1
GO:0005875	microtubule associated complex	43	7	7.31	CC	0.613214307562798	0.162790697674419	novel11220;PtGene04306;PtGene19318;PtGene47620;PtGene49497;PtGene49559;PtGene53685	1	1
GO:0034708	methyltransferase complex	43	7	7.31	CC	0.613214307562798	0.162790697674419	PtGene10062;PtGene13448;PtGene31447;PtGene42281;PtGene49688;PtGene57674;PtGene57676	1	1
GO:0000151	ubiquitin ligase complex	219	36	37.23	CC	0.61630406904735	0.164383561643836	novel9278;novel9946;PtGene01163;PtGene01165;PtGene06560;PtGene08828;PtGene08830;PtGene10061;PtGene13252;PtGene13916;PtGene19630;PtGene20244;PtGene20441;PtGene20444;PtGene25922;PtGene25958;PtGene27294;PtGene28675;PtGene36707;PtGene36741;PtGene37376;PtGene38840;PtGene39329;PtGene40404;PtGene40407;PtGene50001;PtGene50061;PtGene50490;PtGene52850;PtGene58769;PtGene59300;PtGene62365;PtGene65271;PtGene6…	1	1
GO:0005737	cytoplasm	8056	1362	1369.61	CC	0.626828754424578	0.169066534260179	novel10046;novel10702;novel10706;novel10843;novel10887;novel11245;novel11357;novel11400;novel11955;novel11960;novel12001;novel12032;novel12867;novel12879;novel12881;novel12966;novel13001;novel1368;novel1402;novel1409;novel1597;novel1604;novel1711;novel1752;novel1799;novel20;novel2365;novel2433;novel2503;novel254;novel2638;novel2653;novel27;novel2712;novel2814;novel282;novel3488;novel3548;novel363…	1	1
GO:0000109	nucleotide-excision repair complex	12	2	2.04	CC	0.630517271452564	0.166666666666667	PtGene65225;PtGene65237	1	1
GO:0031519	PcG protein complex	12	2	2.04	CC	0.630517271452564	0.166666666666667	PtGene13448;PtGene31447	1	1
GO:0043527	tRNA methyltransferase complex	12	2	2.04	CC	0.630517271452564	0.166666666666667	PtGene42281;PtGene49688	1	1
GO:0000781	chromosome, telomeric region	25	4	4.25	CC	0.635407895750575	0.16	novel4980;PtGene18507;PtGene18512;PtGene28205	1	1
GO:0030126	COPI vesicle coat	25	4	4.25	CC	0.635407895750575	0.16	PtGene00276;PtGene16884;PtGene18169;PtGene34397	1	1
GO:0030176	integral component of endoplasmic reticulum membrane	25	4	4.25	CC	0.635407895750575	0.16	novel10843;novel2433;PtGene35854;PtGene49549	1	1
GO:0030663	COPI-coated vesicle membrane	25	4	4.25	CC	0.635407895750575	0.16	PtGene00276;PtGene16884;PtGene18169;PtGene34397	1	1
GO:0031227	intrinsic component of endoplasmic reticulum membrane	25	4	4.25	CC	0.635407895750575	0.16	novel10843;novel2433;PtGene35854;PtGene49549	1	1
GO:0045263	proton-transporting ATP synthase complex, coupling factor F(o)	25	4	4.25	CC	0.635407895750575	0.16	PtGene13097;PtGene22699;PtGene22708;PtGene32424	1	1
GO:0101031	chaperone complex	25	4	4.25	CC	0.635407895750575	0.16	PtGene06623;PtGene39159;PtGene44053;PtGene61418	1	1
GO:0005753	mitochondrial proton-transporting ATP synthase complex	44	7	7.48	CC	0.638599281655727	0.159090909090909	PtGene13097;PtGene22708;PtGene22709;PtGene32424;PtGene39202;PtGene41659;PtGene50220	1	1
GO:0090576	RNA polymerase III transcription regulator complex	19	3	3.23	CC	0.650216204965635	0.157894736842105	PtGene03610;PtGene06945;PtGene19725	1	1
GO:0000145	exocyst	57	9	9.69	CC	0.650688650530111	0.157894736842105	PtGene06020;PtGene07517;PtGene07518;PtGene27643;PtGene28838;PtGene29083;PtGene33494;PtGene35909;PtGene56136	1	1
GO:0042575	DNA polymerase complex	32	5	5.44	CC	0.654746605776749	0.15625	novel11262;PtGene01666;PtGene01683;PtGene14182;PtGene49300	1	1
GO:0000118	histone deacetylase complex	51	8	8.67	CC	0.656218032991909	0.156862745098039	novel12001;novel8372;PtGene00813;PtGene12944;PtGene13448;PtGene18472;PtGene28830;PtGene52601	1	1
GO:0030137	COPI-coated vesicle	26	4	4.42	CC	0.667286672727851	0.153846153846154	PtGene00276;PtGene16884;PtGene18169;PtGene34397	1	1
GO:0005952	cAMP-dependent protein kinase complex	6	1	1.02	CC	0.673143069969471	0.166666666666667	PtGene50073	1	1
GO:0016581	NuRD complex	6	1	1.02	CC	0.673143069969471	0.166666666666667	PtGene13448	1	1
GO:0031304	intrinsic component of mitochondrial inner membrane	6	1	1.02	CC	0.673143069969471	0.166666666666667	PtGene05988	1	1
GO:0031305	integral component of mitochondrial inner membrane	6	1	1.02	CC	0.673143069969471	0.166666666666667	PtGene05988	1	1
GO:0031510	SUMO activating enzyme complex	6	1	1.02	CC	0.673143069969471	0.166666666666667	novel20	1	1
GO:0031597	cytosolic proteasome complex	6	1	1.02	CC	0.673143069969471	0.166666666666667	PtGene00545	1	1
GO:0032592	integral component of mitochondrial membrane	6	1	1.02	CC	0.673143069969471	0.166666666666667	PtGene05988	1	1
GO:0034399	nuclear periphery	6	1	1.02	CC	0.673143069969471	0.166666666666667	PtGene19630	1	1
GO:0034657	GID complex	6	1	1.02	CC	0.673143069969471	0.166666666666667	PtGene10061	1	1
GO:0070210	Rpd3L-Expanded complex	6	1	1.02	CC	0.673143069969471	0.166666666666667	PtGene13448	1	1
GO:0090545	CHD-type complex	6	1	1.02	CC	0.673143069969471	0.166666666666667	PtGene13448	1	1
GO:0098573	intrinsic component of mitochondrial membrane	6	1	1.02	CC	0.673143069969471	0.166666666666667	PtGene05988	1	1
GO:1990429	peroxisomal importomer complex	6	1	1.02	CC	0.673143069969471	0.166666666666667	PtGene16470	1	1
GO:0000243	commitment complex	13	2	2.21	CC	0.675193025508702	0.153846153846154	PtGene03090;PtGene14952	1	1
GO:0005742	mitochondrial outer membrane translocase complex	13	2	2.21	CC	0.675193025508702	0.153846153846154	PtGene50447;PtGene57374	1	1
GO:0030424	axon	13	2	2.21	CC	0.675193025508702	0.153846153846154	PtGene34270;PtGene35909	1	1
GO:0098799	outer mitochondrial membrane protein complex	13	2	2.21	CC	0.675193025508702	0.153846153846154	PtGene50447;PtGene57374	1	1
GO:0000228	nuclear chromosome	133	21	22.61	CC	0.680674434252539	0.157894736842105	novel11262;novel4566;PtGene01111;PtGene01120;PtGene01666;PtGene01683;PtGene13448;PtGene14182;PtGene14897;PtGene15191;PtGene18472;PtGene27808;PtGene29037;PtGene32412;PtGene37411;PtGene38490;PtGene47979;PtGene53746;PtGene66462;PtGene69693;PtGene71632	1	1
GO:0031300	intrinsic component of organelle membrane	33	5	5.61	CC	0.682451802012131	0.151515151515152	novel10843;novel2433;PtGene05988;PtGene35854;PtGene49549	1	1
GO:0031301	integral component of organelle membrane	33	5	5.61	CC	0.682451802012131	0.151515151515152	novel10843;novel2433;PtGene05988;PtGene35854;PtGene49549	1	1
GO:0000176	nuclear exosome (RNase complex)	20	3	3.4	CC	0.685604635052633	0.15	PtGene25270;PtGene27280;PtGene61314	1	1
GO:0070971	endoplasmic reticulum exit site	20	3	3.4	CC	0.685604635052633	0.15	novel1409;novel1752;PtGene30353	1	1
GO:0030658	transport vesicle membrane	59	9	10.03	CC	0.692414367920579	0.152542372881356	novel1409;novel1752;PtGene10262;PtGene12518;PtGene30353;PtGene30668;PtGene53873;PtGene59099;PtGene64869	1	1
GO:1905348	endonuclease complex	27	4	4.59	CC	0.697196017705754	0.148148148148148	PtGene06431;PtGene19649;PtGene36134;PtGene62034	1	1
GO:0005694	chromosome	463	75	78.72	CC	0.698055709161997	0.161987041036717	novel11262;novel12091;novel4566;novel4980;novel8454;PtGene00776;PtGene01111;PtGene01120;PtGene01666;PtGene01683;PtGene13177;PtGene13434;PtGene13448;PtGene14182;PtGene14897;PtGene15191;PtGene18472;PtGene18507;PtGene18512;PtGene19919;PtGene20940;PtGene23756;PtGene25348;PtGene25641;PtGene25795;PtGene26811;PtGene27566;PtGene27808;PtGene28205;PtGene28361;PtGene29037;PtGene29125;PtGene32055;PtGene32412…	1	1
GO:0005773	vacuole	325	52	55.25	CC	0.70827598267982	0.16	PtGene01511;PtGene02021;PtGene05961;PtGene07086;PtGene07316;PtGene07317;PtGene07990;PtGene07995;PtGene08021;PtGene08738;PtGene11879;PtGene13361;PtGene13730;PtGene20966;PtGene23766;PtGene23998;PtGene24709;PtGene25073;PtGene25305;PtGene26973;PtGene29071;PtGene29158;PtGene30830;PtGene32656;PtGene35459;PtGene36823;PtGene37087;PtGene37610;PtGene38413;PtGene38707;PtGene38864;PtGene39405;PtGene39878;PtG…	1	1
GO:0030133	transport vesicle	60	9	10.2	CC	0.712064780349962	0.15	novel1409;novel1752;PtGene10262;PtGene12518;PtGene30353;PtGene30668;PtGene53873;PtGene59099;PtGene64869	1	1
GO:0000127	transcription factor TFIIIC complex	14	2	2.38	CC	0.71536284342682	0.142857142857143	PtGene03610;PtGene19725	1	1
GO:0000172	ribonuclease MRP complex	14	2	2.38	CC	0.71536284342682	0.142857142857143	PtGene06431;PtGene62034	1	1
GO:0030897	HOPS complex	14	2	2.38	CC	0.71536284342682	0.142857142857143	PtGene46413;PtGene65101	1	1
GO:0035145	exon-exon junction complex	14	2	2.38	CC	0.71536284342682	0.142857142857143	PtGene37025;PtGene48566	1	1
GO:0051233	spindle midzone	14	2	2.38	CC	0.71536284342682	0.142857142857143	PtGene25657;PtGene53685	1	1
GO:0030532	small nuclear ribonucleoprotein complex	73	11	12.41	CC	0.716896204694276	0.150684931506849	PtGene02699;PtGene02739;PtGene03090;PtGene07324;PtGene12825;PtGene12845;PtGene12856;PtGene14952;PtGene39935;PtGene46898;PtGene71676	1	1
GO:0097525	spliceosomal snRNP complex	73	11	12.41	CC	0.716896204694276	0.150684931506849	PtGene02699;PtGene02739;PtGene03090;PtGene07324;PtGene12825;PtGene12845;PtGene12856;PtGene14952;PtGene39935;PtGene46898;PtGene71676	1	1
GO:0000276	mitochondrial proton-transporting ATP synthase complex, coupling factor F(o)	21	3	3.57	CC	0.718239296713661	0.142857142857143	PtGene13097;PtGene22708;PtGene32424	1	1
GO:0005811	lipid droplet	21	3	3.57	CC	0.718239296713661	0.142857142857143	PtGene00966;PtGene07858;PtGene14202	1	1
GO:0030127	COPII vesicle coat	21	3	3.57	CC	0.718239296713661	0.142857142857143	novel1409;novel1752;PtGene30353	1	1
GO:0030131	clathrin adaptor complex	21	3	3.57	CC	0.718239296713661	0.142857142857143	PtGene10262;PtGene13887;PtGene20715	1	1
GO:0043596	nuclear replication fork	54	8	9.18	CC	0.720182336636975	0.148148148148148	novel11262;PtGene01666;PtGene01683;PtGene14182;PtGene15191;PtGene53746;PtGene69693;PtGene71632	1	1
GO:0016469	proton-transporting two-sector ATPase complex	86	13	14.62	CC	0.722358549189012	0.151162790697674	PtGene01511;PtGene13097;PtGene22699;PtGene22708;PtGene22709;PtGene24294;PtGene32424;PtGene37087;PtGene39202;PtGene41659;PtGene50220;PtGene66394;PtGene71214	1	1
GO:0071013	catalytic step 2 spliceosome	86	13	14.62	CC	0.722358549189012	0.151162790697674	novel116;PtGene02699;PtGene02739;PtGene02832;PtGene03090;PtGene07324;PtGene14952;PtGene35874;PtGene37025;PtGene39912;PtGene46898;PtGene48566;PtGene51746	1	1
GO:0031985	Golgi cisterna	28	4	4.76	CC	0.725122369780959	0.142857142857143	PtGene37952;PtGene39136;PtGene39137;PtGene70874	1	1
GO:0031515	tRNA (m1A) methyltransferase complex	7	1	1.19	CC	0.728731106899195	0.142857142857143	PtGene49688	1	1
GO:0043186	P granule	7	1	1.19	CC	0.728731106899195	0.142857142857143	PtGene47586	1	1
GO:0045495	pole plasm	7	1	1.19	CC	0.728731106899195	0.142857142857143	PtGene47586	1	1
GO:0055087	Ski complex	7	1	1.19	CC	0.728731106899195	0.142857142857143	PtGene03920	1	1
GO:0060293	germ plasm	7	1	1.19	CC	0.728731106899195	0.142857142857143	PtGene47586	1	1
GO:0120114	Sm-like protein family complex	81	12	13.77	CC	0.743728310365007	0.148148148148148	PtGene02699;PtGene02739;PtGene03090;PtGene07324;PtGene12825;PtGene12845;PtGene12856;PtGene14952;PtGene27113;PtGene39935;PtGene46898;PtGene71676	1	1
GO:0005832	chaperonin-containing T-complex	22	3	3.74	CC	0.748175738766719	0.136363636363636	PtGene39159;PtGene44053;PtGene61418	1	1
GO:0031965	nuclear membrane	22	3	3.74	CC	0.748175738766719	0.136363636363636	novel4912;PtGene06604;PtGene27282	1	1
GO:0019005	SCF ubiquitin ligase complex	75	11	12.75	CC	0.750229024684406	0.146666666666667	PtGene06560;PtGene13916;PtGene20244;PtGene27294;PtGene38840;PtGene50001;PtGene50061;PtGene50490;PtGene59300;PtGene62365;PtGene67702	1	1
GO:0005876	spindle microtubule	29	4	4.93	CC	0.751081017311593	0.137931034482759	PtGene04306;PtGene19919;PtGene53685;PtGene56606	1	1
GO:0005658	alpha DNA polymerase:primase complex	15	2	2.55	CC	0.751267060583255	0.133333333333333	novel11262;PtGene14182	1	1
GO:0030677	ribonuclease P complex	15	2	2.55	CC	0.751267060583255	0.133333333333333	PtGene19649;PtGene62034	1	1
GO:0016020	membrane	7832	1315	1331.53	CC	0.7522297555644	0.167900919305414	novel10;novel10046;novel10054;novel10111;novel10134;novel10641;novel10843;novel10904;novel11270;novel11293;novel11349;novel11357;novel11358;novel11364;novel11454;novel11457;novel11487;novel11498;novel11499;novel11515;novel12498;novel12530;novel12691;novel12719;novel12840;novel12966;novel13001;novel1314;novel1316;novel1321;novel1409;novel1544;novel1552;novel1555;novel1558;novel1560;novel1597;novel…	1	1
GO:0030665	clathrin-coated vesicle membrane	36	5	6.12	CC	0.756290524095556	0.138888888888889	PtGene10262;PtGene12164;PtGene12518;PtGene24371;PtGene47968	1	1
GO:0030687	preribosome, large subunit precursor	36	5	6.12	CC	0.756290524095556	0.138888888888889	PtGene24263;PtGene36134;PtGene38492;PtGene38813;PtGene47985	1	1
GO:0000794	condensed nuclear chromosome	8	1	1.36	CC	0.774867940887085	0.125	PtGene38490	1	1
GO:0005850	eukaryotic translation initiation factor 2 complex	8	1	1.36	CC	0.774867940887085	0.125	novel2653	1	1
GO:0016593	Cdc73/Paf1 complex	8	1	1.36	CC	0.774867940887085	0.125	PtGene18719	1	1
GO:0033180	proton-transporting V-type ATPase, V1 domain	8	1	1.36	CC	0.774867940887085	0.125	PtGene37087	1	1
GO:0033588	elongator holoenzyme complex	8	1	1.36	CC	0.774867940887085	0.125	PtGene27724	1	1
GO:0035658	Mon1-Ccz1 complex	8	1	1.36	CC	0.774867940887085	0.125	PtGene42871	1	1
GO:0035267	NuA4 histone acetyltransferase complex	23	3	3.91	CC	0.775505968998402	0.130434782608696	PtGene18472;PtGene37705;PtGene70471	1	1
GO:0043189	H4/H2A histone acetyltransferase complex	23	3	3.91	CC	0.775505968998402	0.130434782608696	PtGene18472;PtGene37705;PtGene70471	1	1
GO:0070461	SAGA-type complex	23	3	3.91	CC	0.775505968998402	0.130434782608696	PtGene40471;PtGene45404;PtGene47743	1	1
GO:0012507	ER to Golgi transport vesicle membrane	37	5	6.29	CC	0.777822344208787	0.135135135135135	novel1409;novel1752;PtGene30353;PtGene30668;PtGene53873	1	1
GO:0005741	mitochondrial outer membrane	44	6	7.48	CC	0.782020795627958	0.136363636363636	novel7390;PtGene00143;PtGene12961;PtGene26865;PtGene50447;PtGene57374	1	1
GO:0012510	trans-Golgi network transport vesicle membrane	16	2	2.72	CC	0.783194541214159	0.125	PtGene10262;PtGene12518	1	1
GO:0030130	clathrin coat of trans-Golgi network vesicle	16	2	2.72	CC	0.783194541214159	0.125	PtGene10262;PtGene12518	1	1
GO:0030136	clathrin-coated vesicle	58	8	9.86	CC	0.792258337332822	0.137931034482759	PtGene10262;PtGene12164;PtGene12518;PtGene13887;PtGene24371;PtGene39466;PtGene47968;PtGene69932	1	1
GO:0030120	vesicle coat	78	11	13.26	CC	0.795040474982635	0.141025641025641	novel1409;novel1752;PtGene00276;PtGene10262;PtGene12164;PtGene12518;PtGene16884;PtGene18169;PtGene30353;PtGene34397;PtGene47968	1	1
GO:0005666	RNA polymerase III complex	31	4	5.27	CC	0.797269837147245	0.129032258064516	PtGene27427;PtGene36820;PtGene36827;PtGene70926	1	1
GO:0030118	clathrin coat	45	6	7.65	CC	0.80033254149466	0.133333333333333	PtGene10262;PtGene12164;PtGene12518;PtGene13887;PtGene20715;PtGene47968	1	1
GO:0000974	Prp19 complex	24	3	4.08	CC	0.800348583481485	0.125	novel116;PtGene02832;PtGene71588	1	1
GO:0030662	coated vesicle membrane	98	14	16.66	CC	0.800819110390609	0.142857142857143	novel1409;novel1752;PtGene00276;PtGene10262;PtGene12164;PtGene12518;PtGene16884;PtGene18169;PtGene24371;PtGene30353;PtGene30668;PtGene34397;PtGene47968;PtGene53873	1	1
GO:0005682	U5 snRNP	17	2	2.89	CC	0.811459241667702	0.117647058823529	PtGene03090;PtGene14952	1	1
GO:0030140	trans-Golgi network transport vesicle	17	2	2.89	CC	0.811459241667702	0.117647058823529	PtGene10262;PtGene12518	1	1
GO:0005655	nucleolar ribonuclease P complex	9	1	1.53	CC	0.8131600503908	0.111111111111111	PtGene62034	1	1
GO:0005786	signal recognition particle, endoplasmic reticulum targeting	9	1	1.53	CC	0.8131600503908	0.111111111111111	PtGene37895	1	1
GO:0005956	protein kinase CK2 complex	9	1	1.53	CC	0.8131600503908	0.111111111111111	PtGene71571	1	1
GO:0031379	RNA-directed RNA polymerase complex	9	1	1.53	CC	0.8131600503908	0.111111111111111	PtGene14443	1	1
GO:0031380	nuclear RNA-directed RNA polymerase complex	9	1	1.53	CC	0.8131600503908	0.111111111111111	PtGene14443	1	1
GO:0032300	mismatch repair complex	9	1	1.53	CC	0.8131600503908	0.111111111111111	PtGene71192	1	1
GO:0034456	UTP-C complex	9	1	1.53	CC	0.8131600503908	0.111111111111111	PtGene71571	1	1
GO:0045254	pyruvate dehydrogenase complex	9	1	1.53	CC	0.8131600503908	0.111111111111111	PtGene36460	1	1
GO:0048188	Set1C/COMPASS complex	9	1	1.53	CC	0.8131600503908	0.111111111111111	PtGene10062	1	1
GO:0048500	signal recognition particle	9	1	1.53	CC	0.8131600503908	0.111111111111111	PtGene37895	1	1
GO:0030125	clathrin vesicle coat	32	4	5.44	CC	0.817630298771601	0.125	PtGene10262;PtGene12164;PtGene12518;PtGene47968	1	1
GO:0005685	U1 snRNP	25	3	4.25	CC	0.82284049544479	0.12	PtGene03090;PtGene07324;PtGene14952	1	1
GO:0009523	photosystem II	126	18	21.42	CC	0.823945156139762	0.142857142857143	novel212;novel5151;PtGene00851;PtGene06813;PtGene06817;PtGene15149;PtGene19194;PtGene28366;PtGene30819;PtGene37828;PtGene38023;PtGene38974;PtGene39384;PtGene43774;PtGene48298;PtGene66409;PtGene66533;PtGene66838	1	1
GO:0031967	organelle envelope	887	141	150.8	CC	0.827253375197944	0.158962795941375	novel11357;novel2638;novel4554;novel4650;novel4912;novel4925;novel7390;novel8304;novel8947;PtGene00143;PtGene00797;PtGene00833;PtGene01964;PtGene02721;PtGene05094;PtGene05988;PtGene06168;PtGene06267;PtGene06604;PtGene06623;PtGene06661;PtGene06813;PtGene06817;PtGene06932;PtGene07046;PtGene07134;PtGene07193;PtGene07338;PtGene07377;PtGene07653;PtGene08014;PtGene08279;PtGene08589;PtGene09489;PtGene10…	1	1
GO:0031975	envelope	887	141	150.8	CC	0.827253375197944	0.158962795941375	novel11357;novel2638;novel4554;novel4650;novel4912;novel4925;novel7390;novel8304;novel8947;PtGene00143;PtGene00797;PtGene00833;PtGene01964;PtGene02721;PtGene05094;PtGene05988;PtGene06168;PtGene06267;PtGene06604;PtGene06623;PtGene06661;PtGene06813;PtGene06817;PtGene06932;PtGene07046;PtGene07134;PtGene07193;PtGene07338;PtGene07377;PtGene07653;PtGene08014;PtGene08279;PtGene08589;PtGene09489;PtGene10…	1	1
GO:0043228	non-membrane-bounded organelle	1776	288	301.94	CC	0.831588747724539	0.162162162162162	novel10640;novel11220;novel11262;novel11448;novel12091;novel12768;novel12867;novel12879;novel1402;novel2483;novel2493;novel4566;novel4911;novel4980;novel5086;novel633;novel7254;novel8427;novel8454;novel9111;novel9920;PtGene00114;PtGene00341;PtGene00504;PtGene00776;PtGene00856;PtGene00966;PtGene01111;PtGene01120;PtGene01219;PtGene01666;PtGene01683;PtGene01765;PtGene02193;PtGene02289;PtGene02291;Pt…	1	1
GO:0043232	intracellular non-membrane-bounded organelle	1776	288	301.94	CC	0.831588747724539	0.162162162162162	novel10640;novel11220;novel11262;novel11448;novel12091;novel12768;novel12867;novel12879;novel1402;novel2483;novel2493;novel4566;novel4911;novel4980;novel5086;novel633;novel7254;novel8427;novel8454;novel9111;novel9920;PtGene00114;PtGene00341;PtGene00504;PtGene00776;PtGene00856;PtGene00966;PtGene01111;PtGene01120;PtGene01219;PtGene01666;PtGene01683;PtGene01765;PtGene02193;PtGene02289;PtGene02291;Pt…	1	1
GO:0016604	nuclear body	47	6	7.99	CC	0.833347382650582	0.127659574468085	PtGene03298;PtGene14448;PtGene14479;PtGene28128;PtGene31135;PtGene63588	1	1
GO:0005795	Golgi stack	33	4	5.61	CC	0.836275608669459	0.121212121212121	PtGene37952;PtGene39136;PtGene39137;PtGene70874	1	1
GO:0005849	mRNA cleavage factor complex	18	2	3.06	CC	0.836383336073623	0.111111111111111	novel10771;novel1342	1	1
GO:0000785	chromatin	205	30	34.85	CC	0.841709678833574	0.146341463414634	PtGene00776;PtGene13177;PtGene13434;PtGene13448;PtGene14897;PtGene18472;PtGene23756;PtGene25641;PtGene26811;PtGene28361;PtGene32562;PtGene32646;PtGene35589;PtGene37612;PtGene38148;PtGene40422;PtGene44503;PtGene49322;PtGene49335;PtGene49337;PtGene53706;PtGene53707;PtGene53744;PtGene57951;PtGene58706;PtGene61677;PtGene69016;PtGene69472;PtGene70471;PtGene71788	1	1
GO:1902562	H4 histone acetyltransferase complex	26	3	4.42	CC	0.843130124494826	0.115384615384615	PtGene18472;PtGene37705;PtGene70471	1	1
GO:0005968	Rab-protein geranylgeranyltransferase complex	10	1	1.7	CC	0.8449409251213	0.1	novel8500	1	1
GO:0008303	caspase complex	10	1	1.7	CC	0.8449409251213	0.1	novel10843	1	1
GO:0042555	MCM complex	10	1	1.7	CC	0.8449409251213	0.1	PtGene55078	1	1
GO:0042765	GPI-anchor transamidase complex	10	1	1.7	CC	0.8449409251213	0.1	novel10843	1	1
GO:0099081	supramolecular polymer	225	33	38.25	CC	0.848278538330321	0.146666666666667	novel12867;novel2493;novel5086;novel8427;PtGene00856;PtGene04306;PtGene09618;PtGene12867;PtGene19902;PtGene19905;PtGene19919;PtGene20255;PtGene25657;PtGene32574;PtGene36803;PtGene37771;PtGene40721;PtGene43878;PtGene47377;PtGene47620;PtGene49497;PtGene49559;PtGene53681;PtGene53685;PtGene54171;PtGene55742;PtGene56606;PtGene56974;PtGene58770;PtGene59649;PtGene66004;PtGene66779;PtGene71812	1	1
GO:0099512	supramolecular fiber	225	33	38.25	CC	0.848278538330321	0.146666666666667	novel12867;novel2493;novel5086;novel8427;PtGene00856;PtGene04306;PtGene09618;PtGene12867;PtGene19902;PtGene19905;PtGene19919;PtGene20255;PtGene25657;PtGene32574;PtGene36803;PtGene37771;PtGene40721;PtGene43878;PtGene47377;PtGene47620;PtGene49497;PtGene49559;PtGene53681;PtGene53685;PtGene54171;PtGene55742;PtGene56606;PtGene56974;PtGene58770;PtGene59649;PtGene66004;PtGene66779;PtGene71812	1	1
GO:0000815	ESCRT III complex	19	2	3.23	CC	0.858285351498092	0.105263157894737	PtGene17466;PtGene35104	1	1
GO:0030688	preribosome, small subunit precursor	19	2	3.23	CC	0.858285351498092	0.105263157894737	PtGene02171;PtGene38281	1	1
GO:0035861	site of double-strand break	19	2	3.23	CC	0.858285351498092	0.105263157894737	PtGene38490;PtGene48828	1	1
GO:0090734	site of DNA damage	19	2	3.23	CC	0.858285351498092	0.105263157894737	PtGene38490;PtGene48828	1	1
GO:0070469	respirasome	110	15	18.7	CC	0.858879122714601	0.136363636363636	novel11357;PtGene06661;PtGene29559;PtGene31663;PtGene32429;PtGene38993;PtGene47567;PtGene48764;PtGene49319;PtGene49345;PtGene52662;PtGene60449;PtGene62106;PtGene68300;PtGene70771	1	1
GO:0030660	Golgi-associated vesicle membrane	49	6	8.33	CC	0.861824751187441	0.122448979591837	PtGene00276;PtGene10262;PtGene12518;PtGene16884;PtGene18169;PtGene34397	1	1
GO:0005778	peroxisomal membrane	35	4	5.95	CC	0.868789309761745	0.114285714285714	PtGene16470;PtGene40345;PtGene53890;PtGene59265	1	1
GO:0031903	microbody membrane	35	4	5.95	CC	0.868789309761745	0.114285714285714	PtGene16470;PtGene40345;PtGene53890;PtGene59265	1	1
GO:0033177	proton-transporting two-sector ATPase complex, proton-transporting domain	35	4	5.95	CC	0.868789309761745	0.114285714285714	PtGene13097;PtGene22699;PtGene22708;PtGene32424	1	1
GO:0005740	mitochondrial envelope	349	52	59.33	CC	0.871208409195297	0.148997134670487	novel11357;novel2638;novel7390;PtGene00143;PtGene05988;PtGene06623;PtGene06661;PtGene06932;PtGene07134;PtGene07377;PtGene10940;PtGene12261;PtGene12961;PtGene13097;PtGene14059;PtGene22699;PtGene22708;PtGene22709;PtGene23901;PtGene24852;PtGene26528;PtGene26790;PtGene26865;PtGene28863;PtGene29007;PtGene29559;PtGene31663;PtGene32424;PtGene34114;PtGene36537;PtGene36541;PtGene38463;PtGene38993;PtGene39…	1	1
GO:0000812	Swr1 complex	11	1	1.87	CC	0.871317442392205	0.0909090909090909	PtGene18472	1	1
GO:0016514	SWI/SNF complex	11	1	1.87	CC	0.871317442392205	0.0909090909090909	PtGene70471	1	1
GO:0031080	nuclear pore outer ring	11	1	1.87	CC	0.871317442392205	0.0909090909090909	PtGene32394	1	1
GO:0044613	nuclear pore central transport channel	11	1	1.87	CC	0.871317442392205	0.0909090909090909	PtGene10774	1	1
GO:0030134	COPII-coated ER to Golgi transport vesicle	57	7	9.69	CC	0.873186129355431	0.12280701754386	novel1409;novel1752;PtGene14430;PtGene30353;PtGene30668;PtGene36444;PtGene53873	1	1
GO:0000124	SAGA complex	20	2	3.4	CC	0.877472097769809	0.1	PtGene40471;PtGene45404	1	1
GO:0071014	post-mRNA release spliceosomal complex	20	2	3.4	CC	0.877472097769809	0.1	novel116;PtGene02832	1	1
GO:0098803	respiratory chain complex	99	13	16.83	CC	0.880027804859987	0.131313131313131	novel11357;PtGene29559;PtGene31663;PtGene32429;PtGene38993;PtGene48764;PtGene49319;PtGene49345;PtGene52662;PtGene60449;PtGene62106;PtGene68300;PtGene70771	1	1
GO:0043231	intracellular membrane-bounded organelle	10048	1679	1708.28	CC	0.88300111580696	0.167097929936306	novel10046;novel10640;novel10695;novel10702;novel10706;novel10771;novel10811;novel10843;novel10863;novel11262;novel11357;novel11376;novel11448;novel116;novel11955;novel12001;novel12032;novel12091;novel12966;novel13001;novel1342;novel1368;novel1402;novel1409;novel1597;novel1604;novel1711;novel1752;novel1799;novel20;novel2433;novel2483;novel2503;novel254;novel2638;novel2712;novel2731;novel2818;nove…	1	1
GO:0005798	Golgi-associated vesicle	51	6	8.67	CC	0.886149942861281	0.117647058823529	PtGene00276;PtGene10262;PtGene12518;PtGene16884;PtGene18169;PtGene34397	1	1
GO:0030135	coated vesicle	140	19	23.8	CC	0.886941613454365	0.135714285714286	novel1409;novel1752;PtGene00276;PtGene10262;PtGene12164;PtGene12518;PtGene13887;PtGene14430;PtGene16884;PtGene18169;PtGene24371;PtGene30353;PtGene30668;PtGene34397;PtGene36444;PtGene39466;PtGene47968;PtGene53873;PtGene69932	1	1
GO:0043227	membrane-bounded organelle	10104	1688	1717.8	CC	0.887209264411864	0.167062549485352	novel10046;novel10640;novel10695;novel10702;novel10706;novel10771;novel10811;novel10843;novel10863;novel11262;novel11357;novel11376;novel11448;novel116;novel11955;novel12001;novel12032;novel12091;novel12966;novel13001;novel1342;novel1368;novel1402;novel1409;novel1597;novel1604;novel1711;novel1752;novel1799;novel20;novel2433;novel2483;novel2503;novel254;novel2638;novel2712;novel2731;novel2818;nove…	1	1
GO:0099513	polymeric cytoskeletal fiber	219	31	37.23	CC	0.890565514659438	0.141552511415525	novel2493;novel5086;novel8427;PtGene00856;PtGene04306;PtGene09618;PtGene12867;PtGene19902;PtGene19905;PtGene19919;PtGene20255;PtGene25657;PtGene32574;PtGene36803;PtGene37771;PtGene40721;PtGene43878;PtGene47377;PtGene47620;PtGene49497;PtGene49559;PtGene53681;PtGene53685;PtGene54171;PtGene55742;PtGene56606;PtGene56974;PtGene58770;PtGene59649;PtGene66004;PtGene66779	1	1
GO:0030119	AP-type membrane coat adaptor complex	29	3	4.93	CC	0.892334231476272	0.103448275862069	PtGene10262;PtGene13887;PtGene20715	1	1
GO:0008024	cyclin/CDK positive transcription elongation factor complex	12	1	2.04	CC	0.893208367023082	0.0833333333333333	PtGene26124	1	1
GO:0009898	cytoplasmic side of plasma membrane	12	1	2.04	CC	0.893208367023082	0.0833333333333333	PtGene22952	1	1
GO:0016281	eukaryotic translation initiation factor 4F complex	12	1	2.04	CC	0.893208367023082	0.0833333333333333	PtGene18590	1	1
GO:0016471	vacuolar proton-transporting V-type ATPase complex	12	1	2.04	CC	0.893208367023082	0.0833333333333333	PtGene01511	1	1
GO:0019908	nuclear cyclin-dependent protein kinase holoenzyme complex	12	1	2.04	CC	0.893208367023082	0.0833333333333333	PtGene26124	1	1
GO:0030681	multimeric ribonuclease P complex	12	1	2.04	CC	0.893208367023082	0.0833333333333333	PtGene62034	1	1
GO:0031011	Ino80 complex	12	1	2.04	CC	0.893208367023082	0.0833333333333333	PtGene18472	1	1
GO:0035371	microtubule plus-end	12	1	2.04	CC	0.893208367023082	0.0833333333333333	PtGene25657	1	1
GO:1990752	microtubule end	12	1	2.04	CC	0.893208367023082	0.0833333333333333	PtGene25657	1	1
GO:0030117	membrane coat	101	13	17.17	CC	0.896223243646122	0.128712871287129	novel1409;novel1752;PtGene00276;PtGene10262;PtGene12164;PtGene12518;PtGene13887;PtGene16884;PtGene18169;PtGene20715;PtGene30353;PtGene34397;PtGene47968	1	1
GO:0048475	coated membrane	101	13	17.17	CC	0.896223243646122	0.128712871287129	novel1409;novel1752;PtGene00276;PtGene10262;PtGene12164;PtGene12518;PtGene13887;PtGene16884;PtGene18169;PtGene20715;PtGene30353;PtGene34397;PtGene47968	1	1
GO:0043601	nuclear replisome	45	5	7.65	CC	0.900805726214473	0.111111111111111	novel11262;PtGene01666;PtGene01683;PtGene14182;PtGene71632	1	1
GO:0098590	plasma membrane region	38	4	6.46	CC	0.907079485620923	0.105263157894737	PtGene12518;PtGene33913;PtGene39466;PtGene69932	1	1
GO:0005874	microtubule	216	30	36.72	CC	0.908690628017613	0.138888888888889	novel2493;novel5086;novel8427;PtGene00856;PtGene04306;PtGene09618;PtGene12867;PtGene19902;PtGene19905;PtGene19919;PtGene20255;PtGene25657;PtGene32574;PtGene36803;PtGene37771;PtGene40721;PtGene43878;PtGene47377;PtGene47620;PtGene49497;PtGene49559;PtGene53681;PtGene53685;PtGene54171;PtGene56606;PtGene56974;PtGene58770;PtGene59649;PtGene66004;PtGene66779	1	1
GO:0005787	signal peptidase complex	13	1	2.21	CC	0.91137631214928	0.0769230769230769	PtGene14359	1	1
GO:0018444	translation release factor complex	13	1	2.21	CC	0.91137631214928	0.0769230769230769	PtGene23311	1	1
GO:0098562	cytoplasmic side of membrane	13	1	2.21	CC	0.91137631214928	0.0769230769230769	PtGene22952	1	1
GO:0031966	mitochondrial membrane	333	48	56.61	CC	0.912459593384456	0.144144144144144	novel11357;novel2638;novel7390;PtGene00143;PtGene05988;PtGene06623;PtGene06932;PtGene07134;PtGene07377;PtGene10940;PtGene12261;PtGene12961;PtGene13097;PtGene14059;PtGene22699;PtGene22708;PtGene22709;PtGene23901;PtGene24852;PtGene26528;PtGene26790;PtGene26865;PtGene28863;PtGene29007;PtGene29559;PtGene31663;PtGene32424;PtGene34114;PtGene36537;PtGene36541;PtGene38463;PtGene38993;PtGene39202;PtGene41…	1	1
GO:0000123	histone acetyltransferase complex	54	6	9.18	CC	0.915774937829477	0.111111111111111	PtGene18472;PtGene37705;PtGene40471;PtGene45404;PtGene47743;PtGene70471	1	1
GO:0005938	cell cortex	90	11	15.3	CC	0.916561598196667	0.122222222222222	novel27;PtGene06020;PtGene07517;PtGene07518;PtGene27643;PtGene28838;PtGene29083;PtGene33494;PtGene35909;PtGene56136;PtGene62404	1	1
GO:0009528	plastid inner membrane	31	3	5.27	CC	0.916940033195345	0.0967741935483871	PtGene18815;PtGene19187;PtGene48634	1	1
GO:0009706	chloroplast inner membrane	31	3	5.27	CC	0.916940033195345	0.0967741935483871	PtGene18815;PtGene19187;PtGene48634	1	1
GO:0030894	replisome	47	5	7.99	CC	0.920214838540656	0.106382978723404	novel11262;PtGene01666;PtGene01683;PtGene14182;PtGene71632	1	1
GO:0000307	cyclin-dependent protein kinase holoenzyme complex	62	7	10.54	CC	0.920887670575844	0.112903225806452	PtGene17051;PtGene26124;PtGene26787;PtGene28184;PtGene35949;PtGene38840;PtGene48099	1	1
GO:0015630	microtubule cytoskeleton	258	36	43.86	CC	0.921522742494101	0.13953488372093	novel11220;novel1402;novel2493;novel5086;novel8427;PtGene00856;PtGene04306;PtGene09618;PtGene12867;PtGene19318;PtGene19902;PtGene19905;PtGene19919;PtGene20255;PtGene20625;PtGene25657;PtGene30586;PtGene32574;PtGene36803;PtGene37771;PtGene39684;PtGene40721;PtGene43878;PtGene47377;PtGene47620;PtGene49497;PtGene49559;PtGene53681;PtGene53685;PtGene54171;PtGene56606;PtGene56974;PtGene58770;PtGene59649;…	1	1
GO:0005771	multivesicular body	23	2	3.91	CC	0.92153762036427	0.0869565217391304	PtGene17466;PtGene35104	1	1
GO:0033176	proton-transporting V-type ATPase complex	23	2	3.91	CC	0.92153762036427	0.0869565217391304	PtGene01511;PtGene37087	1	1
GO:0005802	trans-Golgi network	126	16	21.42	CC	0.925077458179518	0.126984126984127	PtGene03856;PtGene14173;PtGene14176;PtGene16163;PtGene20715;PtGene25427;PtGene25801;PtGene26744;PtGene27110;PtGene37283;PtGene48243;PtGene57389;PtGene59099;PtGene60018;PtGene62380;PtGene64869	1	1
GO:0000793	condensed chromosome	70	8	11.9	CC	0.926012607073794	0.114285714285714	novel12091;PtGene19919;PtGene38490;PtGene55529;PtGene61677;PtGene69447;PtGene69449;PtGene71056	1	1
GO:0042721	TIM22 mitochondrial import inner membrane insertion complex	14	1	2.38	CC	0.926454271281777	0.0714285714285714	PtGene29007	1	1
GO:0005815	microtubule organizing center	24	2	4.08	CC	0.932554805535432	0.0833333333333333	PtGene25657;PtGene30586	1	1
GO:0005905	clathrin-coated pit	33	3	5.61	CC	0.936307238530635	0.0909090909090909	PtGene12518;PtGene39466;PtGene69932	1	1
GO:0005744	TIM23 mitochondrial import inner membrane translocase complex	15	1	2.55	CC	0.938967643474529	0.0666666666666667	PtGene12261	1	1
GO:0008278	cohesin complex	15	1	2.55	CC	0.938967643474529	0.0666666666666667	PtGene69472	1	1
GO:0030139	endocytic vesicle	15	1	2.55	CC	0.938967643474529	0.0666666666666667	PtGene37087	1	1
GO:0031902	late endosome membrane	15	1	2.55	CC	0.938967643474529	0.0666666666666667	PtGene30668	1	1
GO:0070822	Sin3-type complex	15	1	2.55	CC	0.938967643474529	0.0666666666666667	PtGene13448	1	1
GO:0099023	vesicle tethering complex	122	15	20.74	CC	0.93946237206053	0.122950819672131	PtGene00633;PtGene06020;PtGene07517;PtGene07518;PtGene12115;PtGene27643;PtGene28838;PtGene29083;PtGene33494;PtGene35909;PtGene38707;PtGene46413;PtGene56136;PtGene65101;PtGene65910	1	1
GO:0016602	CCAAT-binding factor complex	25	2	4.25	CC	0.942095180325922	0.08	PtGene28910;PtGene32431	1	1
GO:0005743	mitochondrial inner membrane	277	38	47.09	CC	0.94220737180649	0.137184115523466	novel11357;novel2638;PtGene05988;PtGene06623;PtGene06932;PtGene07377;PtGene10940;PtGene12261;PtGene13097;PtGene14059;PtGene22708;PtGene22709;PtGene23901;PtGene24852;PtGene26790;PtGene28863;PtGene29007;PtGene29559;PtGene31663;PtGene32424;PtGene36537;PtGene36541;PtGene38463;PtGene38993;PtGene39202;PtGene41659;PtGene44849;PtGene48265;PtGene48764;PtGene49319;PtGene49345;PtGene50220;PtGene52662;PtGene…	1	1
GO:0005769	early endosome	34	3	5.78	CC	0.944340516692937	0.0882352941176471	PtGene20715;PtGene42929;PtGene63084	1	1
GO:0016021	integral component of membrane	137	17	23.29	CC	0.944362147369963	0.124087591240876	novel10843;novel11357;novel2433;PtGene00905;PtGene05988;PtGene19483;PtGene29559;PtGene31663;PtGene35854;PtGene38993;PtGene48764;PtGene49549;PtGene52662;PtGene62072;PtGene68300;PtGene70665;PtGene70771	1	1
GO:0031224	intrinsic component of membrane	138	17	23.46	CC	0.94829624754725	0.123188405797101	novel10843;novel11357;novel2433;PtGene00905;PtGene05988;PtGene19483;PtGene29559;PtGene31663;PtGene35854;PtGene38993;PtGene48764;PtGene49549;PtGene52662;PtGene62072;PtGene68300;PtGene70665;PtGene70771	1	1
GO:0009986	cell surface	16	1	2.72	CC	0.949352516958553	0.0625	PtGene13838	1	1
GO:0098791	Golgi apparatus subcompartment	159	20	27.03	CC	0.949449948617783	0.125786163522013	PtGene03856;PtGene14173;PtGene14176;PtGene16163;PtGene20715;PtGene25427;PtGene25801;PtGene26744;PtGene27110;PtGene37283;PtGene37952;PtGene39136;PtGene39137;PtGene48243;PtGene57389;PtGene59099;PtGene60018;PtGene62380;PtGene64869;PtGene70874	1	1
GO:0000325	plant-type vacuole	74	8	12.58	CC	0.949600177338154	0.108108108108108	PtGene29071;PtGene29158;PtGene37087;PtGene38864;PtGene46413;PtGene48754;PtGene49096;PtGene53845	1	1
GO:1902911	protein kinase complex	96	11	16.32	CC	0.949745270885278	0.114583333333333	PtGene17051;PtGene26124;PtGene26787;PtGene27881;PtGene28184;PtGene35949;PtGene36134;PtGene38840;PtGene48099;PtGene50073;PtGene71571	1	1
GO:0005819	spindle	82	9	13.94	CC	0.952357962812532	0.109756097560976	novel1402;PtGene04306;PtGene19919;PtGene25657;PtGene30586;PtGene39684;PtGene49559;PtGene53685;PtGene56606	1	1
GO:0030015	CCR4-NOT core complex	17	1	2.89	CC	0.957970846664232	0.0588235294117647	PtGene25086	1	1
GO:0005684	U2-type spliceosomal complex	61	6	10.37	CC	0.960162867527197	0.0983606557377049	PtGene02832;PtGene03090;PtGene14952;PtGene46898;PtGene47945;PtGene49174	1	1
GO:0005793	endoplasmic reticulum-Golgi intermediate compartment	28	2	4.76	CC	0.963593596344576	0.0714285714285714	PtGene36444;PtGene53873	1	1
GO:0009705	plant-type vacuole membrane	62	6	10.54	CC	0.964370924343413	0.0967741935483871	PtGene29071;PtGene38864;PtGene46413;PtGene48754;PtGene49096;PtGene53845	1	1
GO:0019866	organelle inner membrane	306	41	52.02	CC	0.964723569800853	0.133986928104575	novel11357;novel2638;PtGene05988;PtGene06623;PtGene06932;PtGene07377;PtGene10940;PtGene12261;PtGene13097;PtGene14059;PtGene18815;PtGene19187;PtGene22708;PtGene22709;PtGene23901;PtGene24852;PtGene26790;PtGene28863;PtGene29007;PtGene29559;PtGene31663;PtGene32424;PtGene36537;PtGene36541;PtGene38463;PtGene38993;PtGene39202;PtGene41659;PtGene44849;PtGene48265;PtGene48634;PtGene48764;PtGene49319;PtGene…	1	1
GO:0030132	clathrin coat of coated pit	18	1	3.06	CC	0.965123053169562	0.0555555555555556	PtGene12518	1	1
GO:1990351	transporter complex	108	12	18.36	CC	0.966900437330214	0.111111111111111	novel11357;PtGene00905;PtGene16470;PtGene19483;PtGene29559;PtGene31663;PtGene38993;PtGene48764;PtGene52662;PtGene62072;PtGene68300;PtGene70771	1	1
GO:1902554	serine/threonine protein kinase complex	94	10	15.98	CC	0.969152140233463	0.106382978723404	PtGene17051;PtGene26124;PtGene26787;PtGene27881;PtGene28184;PtGene35949;PtGene38840;PtGene48099;PtGene50073;PtGene71571	1	1
GO:0015934	large ribosomal subunit	269	35	45.73	CC	0.970277673853663	0.130111524163569	PtGene00114;PtGene01765;PtGene04273;PtGene07141;PtGene07318;PtGene07407;PtGene07722;PtGene08015;PtGene08192;PtGene12825;PtGene12845;PtGene12856;PtGene13827;PtGene15691;PtGene15840;PtGene18808;PtGene19623;PtGene24541;PtGene24546;PtGene25144;PtGene27261;PtGene28428;PtGene28500;PtGene28506;PtGene32672;PtGene39026;PtGene48157;PtGene59211;PtGene62183;PtGene62190;PtGene62354;PtGene66415;PtGene68477;PtG…	1	1
GO:1902495	transmembrane transporter complex	102	11	17.34	CC	0.970733318101101	0.107843137254902	novel11357;PtGene00905;PtGene19483;PtGene29559;PtGene31663;PtGene38993;PtGene48764;PtGene52662;PtGene62072;PtGene68300;PtGene70771	1	1
GO:0000159	protein phosphatase type 2A complex	19	1	3.23	CC	0.971058481040199	0.0526315789473684	PtGene37926	1	1
GO:0005783	endoplasmic reticulum	913	135	155.22	CC	0.971145611030618	0.147864184008762	novel10843;novel1409;novel1752;novel2433;novel254;novel3635;novel5002;novel6974;novel7355;novel7515;novel9092;PtGene00293;PtGene00720;PtGene00805;PtGene01670;PtGene02870;PtGene02928;PtGene03274;PtGene03278;PtGene03281;PtGene03466;PtGene07190;PtGene07920;PtGene07924;PtGene08085;PtGene08758;PtGene11281;PtGene11437;PtGene11585;PtGene12788;PtGene13000;PtGene13054;PtGene13988;PtGene14202;PtGene14359;P…	1	1
GO:0000932	P-body	39	3	6.63	CC	0.972147556545997	0.0769230769230769	PtGene02699;PtGene02739;PtGene25086	1	1
GO:0005686	U2 snRNP	30	2	5.1	CC	0.973408712197395	0.0666666666666667	PtGene03090;PtGene14952	1	1
GO:0009521	photosystem	168	20	28.56	CC	0.973634236974117	0.119047619047619	novel212;novel5151;PtGene00797;PtGene00851;PtGene06813;PtGene06817;PtGene15149;PtGene19194;PtGene28366;PtGene29508;PtGene30819;PtGene37828;PtGene38023;PtGene38974;PtGene39384;PtGene43774;PtGene48298;PtGene66409;PtGene66533;PtGene66838	1	1
GO:0031201	SNARE complex	57	5	9.69	CC	0.975135576525427	0.087719298245614	PtGene07044;PtGene13495;PtGene30668;PtGene47983;PtGene53873	1	1
GO:0031248	protein acetyltransferase complex	67	6	11.39	CC	0.979927066764885	0.0895522388059701	PtGene18472;PtGene37705;PtGene40471;PtGene45404;PtGene47743;PtGene70471	1	1
GO:1902493	acetyltransferase complex	67	6	11.39	CC	0.979927066764885	0.0895522388059701	PtGene18472;PtGene37705;PtGene40471;PtGene45404;PtGene47743;PtGene70471	1	1
GO:0005840	ribosome	540	75	91.81	CC	0.980002706386521	0.138888888888889	novel12768;novel12879;novel4911;novel7254;novel9111;novel9920;PtGene00114;PtGene01765;PtGene04273;PtGene06541;PtGene06785;PtGene07141;PtGene07318;PtGene07407;PtGene07722;PtGene07870;PtGene08015;PtGene08192;PtGene12825;PtGene12845;PtGene12856;PtGene13681;PtGene13825;PtGene13827;PtGene13871;PtGene15691;PtGene15840;PtGene18808;PtGene19596;PtGene19623;PtGene24541;PtGene24546;PtGene24614;PtGene25144;P…	1	1
GO:0097346	INO80-type complex	21	1	3.57	CC	0.980071611905208	0.0476190476190476	PtGene18472	1	1
GO:0031984	organelle subcompartment	965	141	164.06	CC	0.982419441951622	0.146113989637306	novel10843;novel2433;novel254;novel4554;novel4650;novel6974;novel7355;novel8947;novel9092;PtGene00797;PtGene00833;PtGene01964;PtGene03274;PtGene03278;PtGene03281;PtGene03856;PtGene05094;PtGene05988;PtGene06168;PtGene06267;PtGene06813;PtGene06817;PtGene07653;PtGene08085;PtGene08589;PtGene11437;PtGene13000;PtGene13097;PtGene13541;PtGene13638;PtGene14044;PtGene14173;PtGene14176;PtGene14276;PtGene143…	1	1
GO:0005622	intracellular anatomical structure	12758	2121	2169.01	CC	0.982727439613518	0.166248628311648	novel10046;novel10640;novel10695;novel10702;novel10706;novel10771;novel10811;novel10843;novel10863;novel10887;novel11220;novel11245;novel11262;novel11357;novel11376;novel11400;novel11448;novel116;novel11955;novel11960;novel12001;novel12032;novel12091;novel12768;novel12867;novel12879;novel12881;novel12966;novel13001;novel1342;novel1368;novel1402;novel1409;novel1597;novel1604;novel1711;novel1752;no…	1	1
GO:0008287	protein serine/threonine phosphatase complex	22	1	3.74	CC	0.983463630762709	0.0454545454545455	PtGene37926	1	1
GO:1903293	phosphatase complex	22	1	3.74	CC	0.983463630762709	0.0454545454545455	PtGene37926	1	1
GO:0009522	photosystem I	77	7	13.09	CC	0.983860630992969	0.0909090909090909	PtGene00797;PtGene06813;PtGene06817;PtGene19194;PtGene29508;PtGene38023;PtGene39384	1	1
GO:0005746	mitochondrial respirasome	93	9	15.81	CC	0.984117301820569	0.0967741935483871	novel11357;PtGene29559;PtGene31663;PtGene38993;PtGene48764;PtGene52662;PtGene62106;PtGene68300;PtGene70771	1	1
GO:0005681	spliceosomal complex	232	28	39.44	CC	0.985275197187763	0.120689655172414	novel116;PtGene01903;PtGene02699;PtGene02739;PtGene02832;PtGene03090;PtGene07324;PtGene12825;PtGene12845;PtGene12856;PtGene14952;PtGene25083;PtGene27114;PtGene28001;PtGene31135;PtGene35874;PtGene37025;PtGene37337;PtGene38817;PtGene39912;PtGene46898;PtGene47945;PtGene48450;PtGene48566;PtGene49174;PtGene51746;PtGene71588;PtGene71676	1	1
GO:0036452	ESCRT complex	34	2	5.78	CC	0.985950387174235	0.0588235294117647	PtGene17466;PtGene35104	1	1
GO:0019773	proteasome core complex, alpha-subunit complex	23	1	3.91	CC	0.986278449417184	0.0434782608695652	novel1368	1	1
GO:0070603	SWI/SNF superfamily-type complex	44	3	7.48	CC	0.986417763023119	0.0681818181818182	PtGene13448;PtGene18472;PtGene70471	1	1
GO:1904949	ATPase complex	44	3	7.48	CC	0.986417763023119	0.0681818181818182	PtGene13448;PtGene18472;PtGene70471	1	1
GO:0098687	chromosomal region	71	6	12.07	CC	0.987532139987304	0.0845070422535211	novel4980;PtGene18507;PtGene18512;PtGene19919;PtGene28205;PtGene71056	1	1
GO:0000776	kinetochore	35	2	5.95	CC	0.988042929285235	0.0571428571428571	PtGene19919;PtGene71056	1	1
GO:0098800	inner mitochondrial membrane protein complex	171	19	29.07	CC	0.988175378845172	0.111111111111111	novel11357;PtGene05988;PtGene12261;PtGene13097;PtGene22708;PtGene22709;PtGene29007;PtGene29559;PtGene31663;PtGene32424;PtGene38993;PtGene39202;PtGene41659;PtGene48764;PtGene50220;PtGene52662;PtGene62106;PtGene68300;PtGene70771	1	1
GO:0032806	carboxy-terminal domain protein kinase complex	24	1	4.08	CC	0.988614260020738	0.0416666666666667	PtGene26124	1	1
GO:0005669	transcription factor TFIID complex	46	3	7.82	CC	0.989871020316288	0.0652173913043478	PtGene38425;PtGene45404;PtGene70594	1	1
GO:0005662	DNA replication factor A complex	25	1	4.25	CC	0.990552555008022	0.04	PtGene71632	1	1
GO:0005881	cytoplasmic microtubule	25	1	4.25	CC	0.990552555008022	0.04	PtGene25657	1	1
GO:0016607	nuclear speck	25	1	4.25	CC	0.990552555008022	0.04	PtGene31135	1	1
GO:0030014	CCR4-NOT complex	25	1	4.25	CC	0.990552555008022	0.04	PtGene25086	1	1
GO:0099080	supramolecular complex	308	38	52.36	CC	0.990704498485889	0.123376623376623	novel12867;novel2493;novel5086;novel8427;PtGene00856;PtGene02699;PtGene02739;PtGene04306;PtGene09618;PtGene12867;PtGene19902;PtGene19905;PtGene19919;PtGene20255;PtGene25086;PtGene25657;PtGene32574;PtGene36803;PtGene37771;PtGene40721;PtGene43878;PtGene47377;PtGene47586;PtGene47620;PtGene49497;PtGene49559;PtGene53681;PtGene53685;PtGene54171;PtGene55742;PtGene56606;PtGene56974;PtGene58770;PtGene5964…	1	1
GO:0008023	transcription elongation factor complex	37	2	6.29	CC	0.991355802567015	0.0540540540540541	PtGene18719;PtGene26124	1	1
GO:0000407	phagophore assembly site	26	1	4.42	CC	0.992160966475869	0.0384615384615385	PtGene27881	1	1
GO:0098797	plasma membrane protein complex	48	3	8.16	CC	0.992469637810726	0.0625	PtGene12518;PtGene22952;PtGene70665	1	1
GO:0005765	lysosomal membrane	27	1	4.59	CC	0.993495622926891	0.037037037037037	PtGene37087	1	1
GO:0098852	lytic vacuole membrane	27	1	4.59	CC	0.993495622926891	0.037037037037037	PtGene37087	1	1
GO:0036464	cytoplasmic ribonucleoprotein granule	59	4	10.03	CC	0.993941327110309	0.0677966101694915	PtGene02699;PtGene02739;PtGene25086;PtGene47586	1	1
GO:0005789	endoplasmic reticulum membrane	465	60	79.06	CC	0.994138229187042	0.129032258064516	novel10843;novel2433;novel254;novel6974;novel7355;novel9092;PtGene03274;PtGene03278;PtGene03281;PtGene08085;PtGene11437;PtGene13000;PtGene14359;PtGene16005;PtGene18957;PtGene18963;PtGene20209;PtGene20396;PtGene21206;PtGene24384;PtGene25638;PtGene25673;PtGene25922;PtGene25958;PtGene26252;PtGene30668;PtGene30772;PtGene33048;PtGene33137;PtGene33144;PtGene33168;PtGene33171;PtGene33172;PtGene33182;PtG…	1	1
GO:0042175	nuclear outer membrane-endoplasmic reticulum membrane network	466	60	79.23	CC	0.994463495630617	0.128755364806867	novel10843;novel2433;novel254;novel6974;novel7355;novel9092;PtGene03274;PtGene03278;PtGene03281;PtGene08085;PtGene11437;PtGene13000;PtGene14359;PtGene16005;PtGene18957;PtGene18963;PtGene20209;PtGene20396;PtGene21206;PtGene24384;PtGene25638;PtGene25673;PtGene25922;PtGene25958;PtGene26252;PtGene30668;PtGene30772;PtGene33048;PtGene33137;PtGene33144;PtGene33168;PtGene33171;PtGene33172;PtGene33182;PtG…	1	1
GO:0005747	mitochondrial respiratory chain complex I	69	5	11.73	CC	0.994629614245747	0.072463768115942	novel11357;PtGene29559;PtGene31663;PtGene48764;PtGene68300	1	1
GO:0035770	ribonucleoprotein granule	60	4	10.2	CC	0.994733875300803	0.0666666666666667	PtGene02699;PtGene02739;PtGene25086;PtGene47586	1	1
GO:0098827	endoplasmic reticulum subcompartment	467	60	79.4	CC	0.99477218965058	0.12847965738758	novel10843;novel2433;novel254;novel6974;novel7355;novel9092;PtGene03274;PtGene03278;PtGene03281;PtGene08085;PtGene11437;PtGene13000;PtGene14359;PtGene16005;PtGene18957;PtGene18963;PtGene20209;PtGene20396;PtGene21206;PtGene24384;PtGene25638;PtGene25673;PtGene25922;PtGene25958;PtGene26252;PtGene30668;PtGene30772;PtGene33048;PtGene33137;PtGene33144;PtGene33168;PtGene33171;PtGene33172;PtGene33182;PtG…	1	1
GO:0045271	respiratory chain complex I	70	5	11.9	CC	0.995298276118449	0.0714285714285714	novel11357;PtGene29559;PtGene31663;PtGene48764;PtGene68300	1	1
GO:0012506	vesicle membrane	197	21	33.49	CC	0.995466752829917	0.106598984771574	novel1409;novel1752;PtGene00276;PtGene10262;PtGene12164;PtGene12518;PtGene16884;PtGene17466;PtGene18169;PtGene24371;PtGene30353;PtGene30668;PtGene34397;PtGene35104;PtGene42276;PtGene42280;PtGene47968;PtGene53873;PtGene59099;PtGene64869;PtGene70712	1	1
GO:0030659	cytoplasmic vesicle membrane	197	21	33.49	CC	0.995466752829917	0.106598984771574	novel1409;novel1752;PtGene00276;PtGene10262;PtGene12164;PtGene12518;PtGene16884;PtGene17466;PtGene18169;PtGene24371;PtGene30353;PtGene30668;PtGene34397;PtGene35104;PtGene42276;PtGene42280;PtGene47968;PtGene53873;PtGene59099;PtGene64869;PtGene70712	1	1
GO:0030964	NADH dehydrogenase complex	71	5	12.07	CC	0.995886619764748	0.0704225352112676	novel11357;PtGene29559;PtGene31663;PtGene48764;PtGene68300	1	1
GO:0005774	vacuolar membrane	146	14	24.82	CC	0.996204428528817	0.0958904109589041	PtGene01511;PtGene02021;PtGene29071;PtGene37087;PtGene38864;PtGene39878;PtGene42276;PtGene42280;PtGene46413;PtGene48754;PtGene49096;PtGene49148;PtGene53845;PtGene54385	1	1
GO:0019774	proteasome core complex, beta-subunit complex	30	1	5.1	CC	0.996284600635232	0.0333333333333333	novel1368	1	1
GO:0031981	nuclear lumen	831	114	141.28	CC	0.996412255484633	0.137184115523466	novel10640;novel11262;novel11448;novel12001;novel2483;novel4566;novel575;novel6094;novel8372;PtGene00504;PtGene00813;PtGene01111;PtGene01120;PtGene01219;PtGene01666;PtGene01683;PtGene02193;PtGene02289;PtGene02291;PtGene03298;PtGene05766;PtGene05782;PtGene07024;PtGene07188;PtGene07632;PtGene07646;PtGene07857;PtGene10062;PtGene12825;PtGene12845;PtGene12856;PtGene12944;PtGene13448;PtGene14182;PtGene…	1	1
GO:0022625	cytosolic large ribosomal subunit	237	26	40.29	CC	0.996576482470397	0.109704641350211	PtGene00114;PtGene01765;PtGene07407;PtGene08192;PtGene12825;PtGene12845;PtGene12856;PtGene15691;PtGene15840;PtGene18808;PtGene24541;PtGene24546;PtGene25144;PtGene28428;PtGene28500;PtGene28506;PtGene32672;PtGene39026;PtGene48157;PtGene59211;PtGene62183;PtGene62190;PtGene66415;PtGene68477;PtGene70076;PtGene71676	1	1
GO:0043229	intracellular organelle	10802	1770	1836.47	CC	0.996621252353237	0.163858544713942	novel10046;novel10640;novel10695;novel10702;novel10706;novel10771;novel10811;novel10843;novel10863;novel11220;novel11262;novel11357;novel11376;novel11448;novel116;novel11955;novel12001;novel12032;novel12091;novel12768;novel12867;novel12879;novel12966;novel13001;novel1342;novel1368;novel1402;novel1409;novel1597;novel1604;novel1711;novel1752;novel1799;novel20;novel2433;novel2483;novel2493;novel2503…	1	1
GO:0000779	condensed chromosome, centromeric region	43	2	7.31	CC	0.996776712663597	0.0465116279069767	PtGene19919;PtGene71056	1	1
GO:1905202	methylcrotonoyl-CoA carboxylase complex	31	1	5.27	CC	0.99691731719465	0.032258064516129	PtGene46871	1	1
GO:0031982	vesicle	492	62	83.65	CC	0.997335151726161	0.126016260162602	novel1409;novel1752;PtGene00021;PtGene00276;PtGene00503;PtGene00633;PtGene07201;PtGene07461;PtGene10262;PtGene12115;PtGene12164;PtGene12518;PtGene13387;PtGene13887;PtGene14430;PtGene14794;PtGene16884;PtGene17466;PtGene18169;PtGene20715;PtGene24371;PtGene25073;PtGene25131;PtGene25460;PtGene25801;PtGene26744;PtGene27110;PtGene30353;PtGene30668;PtGene32180;PtGene34397;PtGene34964;PtGene35104;PtGene3…	1	1
GO:0015935	small ribosomal subunit	150	14	25.5	CC	0.997463519378441	0.0933333333333333	novel12879;novel9111;novel9920;PtGene19596;PtGene26428;PtGene29484;PtGene32712;PtGene37618;PtGene40780;PtGene40858;PtGene48100;PtGene49071;PtGene59212;PtGene64456	1	1
GO:0000428	DNA-directed RNA polymerase complex	227	24	38.59	CC	0.997682430638493	0.105726872246696	novel11262;novel575;novel6094;PtGene06541;PtGene12741;PtGene14182;PtGene15246;PtGene18719;PtGene27427;PtGene29213;PtGene36820;PtGene36827;PtGene38425;PtGene44839;PtGene44841;PtGene45404;PtGene49218;PtGene51629;PtGene65872;PtGene70594;PtGene70916;PtGene70924;PtGene70926;PtGene71713	1	1
GO:0005770	late endosome	66	4	11.22	CC	0.997761468989455	0.0606060606060606	PtGene17466;PtGene30668;PtGene35104;PtGene42871	1	1
GO:0061695	transferase complex, transferring phosphorus-containing groups	350	41	59.5	CC	0.99779913876683	0.117142857142857	novel11262;novel575;novel6094;PtGene01666;PtGene01683;PtGene06541;PtGene12741;PtGene14182;PtGene14443;PtGene15246;PtGene17051;PtGene18719;PtGene26124;PtGene26787;PtGene27427;PtGene27881;PtGene28184;PtGene29213;PtGene35949;PtGene36134;PtGene36820;PtGene36827;PtGene38425;PtGene38840;PtGene42276;PtGene42280;PtGene44839;PtGene44841;PtGene45404;PtGene48099;PtGene49218;PtGene49300;PtGene50073;PtGene516…	1	1
GO:0030880	RNA polymerase complex	236	25	40.12	CC	0.99797901193775	0.105932203389831	novel11262;novel575;novel6094;PtGene06541;PtGene12741;PtGene14182;PtGene14443;PtGene15246;PtGene18719;PtGene27427;PtGene29213;PtGene36820;PtGene36827;PtGene38425;PtGene44839;PtGene44841;PtGene45404;PtGene49218;PtGene51629;PtGene65872;PtGene70594;PtGene70916;PtGene70924;PtGene70926;PtGene71713	1	1
GO:0043226	organelle	10838	1772	1842.59	CC	0.997993204930216	0.1634988005167	novel10046;novel10640;novel10695;novel10702;novel10706;novel10771;novel10811;novel10843;novel10863;novel11220;novel11262;novel11357;novel11376;novel11448;novel116;novel11955;novel12001;novel12032;novel12091;novel12768;novel12867;novel12879;novel12966;novel13001;novel1342;novel1368;novel1402;novel1409;novel1597;novel1604;novel1711;novel1752;novel1799;novel20;novel2433;novel2483;novel2493;novel2503…	1	1
GO:0000775	chromosome, centromeric region	46	2	7.82	CC	0.99804413541215	0.0434782608695652	PtGene19919;PtGene71056	1	1
GO:0000139	Golgi membrane	275	30	46.75	CC	0.998332806358986	0.109090909090909	novel1597;novel2712;novel7067;PtGene00021;PtGene00276;PtGene00323;PtGene06253;PtGene07213;PtGene13859;PtGene18169;PtGene18526;PtGene19584;PtGene20992;PtGene24371;PtGene25571;PtGene27143;PtGene27454;PtGene28855;PtGene32685;PtGene34397;PtGene36601;PtGene40007;PtGene47091;PtGene49195;PtGene49468;PtGene53873;PtGene54358;PtGene62226;PtGene67627;PtGene70240	1	1
GO:0044391	ribosomal subunit	419	49	71.23	CC	0.999102866667741	0.116945107398568	novel12879;novel9111;novel9920;PtGene00114;PtGene01765;PtGene04273;PtGene07141;PtGene07318;PtGene07407;PtGene07722;PtGene08015;PtGene08192;PtGene12825;PtGene12845;PtGene12856;PtGene13827;PtGene15691;PtGene15840;PtGene18808;PtGene19596;PtGene19623;PtGene24541;PtGene24546;PtGene25144;PtGene26428;PtGene27261;PtGene28428;PtGene28500;PtGene28506;PtGene29484;PtGene32672;PtGene32712;PtGene37618;PtGene39…	1	1
GO:0010008	endosome membrane	104	7	17.68	CC	0.999421461446153	0.0673076923076923	PtGene17466;PtGene30668;PtGene35104;PtGene42276;PtGene42280;PtGene59099;PtGene64869	1	1
GO:0140534	endoplasmic reticulum protein-containing complex	123	9	20.91	CC	0.99949741150268	0.0731707317073171	novel10843;novel2433;PtGene02870;PtGene14359;PtGene25922;PtGene25958;PtGene35854;PtGene49549;PtGene70982	1	1
GO:1990234	transferase complex	772	99	131.25	CC	0.99953624808309	0.128238341968912	novel11262;novel12091;novel575;novel6094;novel8500;novel9278;novel9946;PtGene01163;PtGene01165;PtGene01666;PtGene01683;PtGene06541;PtGene06560;PtGene08828;PtGene08830;PtGene10061;PtGene10062;PtGene12741;PtGene13252;PtGene13448;PtGene13916;PtGene14182;PtGene14443;PtGene15246;PtGene17051;PtGene18472;PtGene18719;PtGene19630;PtGene20244;PtGene20441;PtGene20444;PtGene25922;PtGene25958;PtGene26124;PtGe…	1	1
GO:0031410	cytoplasmic vesicle	464	54	78.89	CC	0.999550067521354	0.116379310344828	novel1409;novel1752;PtGene00021;PtGene00276;PtGene00503;PtGene00633;PtGene07201;PtGene10262;PtGene12115;PtGene12164;PtGene12518;PtGene13887;PtGene14430;PtGene14794;PtGene16884;PtGene17466;PtGene18169;PtGene20715;PtGene24371;PtGene25073;PtGene25460;PtGene25801;PtGene26744;PtGene27110;PtGene30353;PtGene30668;PtGene32180;PtGene34397;PtGene35104;PtGene36444;PtGene37087;PtGene38707;PtGene39466;PtGene4…	1	1
GO:0097708	intracellular vesicle	464	54	78.89	CC	0.999550067521354	0.116379310344828	novel1409;novel1752;PtGene00021;PtGene00276;PtGene00503;PtGene00633;PtGene07201;PtGene10262;PtGene12115;PtGene12164;PtGene12518;PtGene13887;PtGene14430;PtGene14794;PtGene16884;PtGene17466;PtGene18169;PtGene20715;PtGene24371;PtGene25073;PtGene25460;PtGene25801;PtGene26744;PtGene27110;PtGene30353;PtGene30668;PtGene32180;PtGene34397;PtGene35104;PtGene36444;PtGene37087;PtGene38707;PtGene39466;PtGene4…	1	1
GO:0022627	cytosolic small ribosomal subunit	115	8	19.55	CC	0.999550275463906	0.0695652173913043	novel12879;novel9111;novel9920;PtGene19596;PtGene29484;PtGene49071;PtGene59212;PtGene64456	1	1
GO:1990904	ribonucleoprotein complex	1052	140	178.85	CC	0.999688731325653	0.133079847908745	novel116;novel12768;novel12879;novel2483;novel4554;novel4911;novel7254;novel9111;novel9920;PtGene00114;PtGene01219;PtGene01765;PtGene01903;PtGene02171;PtGene02289;PtGene02291;PtGene02455;PtGene02699;PtGene02739;PtGene02832;PtGene03090;PtGene04273;PtGene06431;PtGene06785;PtGene07024;PtGene07141;PtGene07188;PtGene07318;PtGene07324;PtGene07407;PtGene07632;PtGene07646;PtGene07722;PtGene07857;PtGene07…	1	1
GO:0005665	RNA polymerase II, core complex	69	3	11.73	CC	0.999709518120407	0.0434782608695652	novel575;novel6094;PtGene51629	1	1
GO:0016592	mediator complex	44	1	7.48	CC	0.999728055515702	0.0227272727272727	PtGene25348	1	1
GO:0005794	Golgi apparatus	784	99	133.29	CC	0.999766557430912	0.126275510204082	novel12966;novel1409;novel1597;novel1752;novel2712;novel7067;novel7221;novel8947;PtGene00021;PtGene00276;PtGene00323;PtGene00633;PtGene02928;PtGene03173;PtGene03856;PtGene06253;PtGene07193;PtGene07213;PtGene07735;PtGene08631;PtGene10262;PtGene12115;PtGene12164;PtGene12518;PtGene12771;PtGene13859;PtGene13866;PtGene14173;PtGene14176;PtGene16163;PtGene16884;PtGene18169;PtGene18526;PtGene19036;PtGene…	1	1
GO:0005768	endosome	306	31	52.02	CC	0.999774028965174	0.101307189542484	PtGene00021;PtGene00503;PtGene00633;PtGene07201;PtGene12164;PtGene17466;PtGene20715;PtGene25073;PtGene25460;PtGene25801;PtGene26744;PtGene27110;PtGene30668;PtGene32180;PtGene35104;PtGene38707;PtGene42276;PtGene42280;PtGene42871;PtGene42929;PtGene44519;PtGene46413;PtGene47968;PtGene52451;PtGene56470;PtGene59099;PtGene60018;PtGene62380;PtGene63084;PtGene64869;PtGene65101	1	1
GO:0031090	organelle membrane	1760	248	299.22	CC	0.999789117881586	0.140909090909091	novel10843;novel11357;novel1409;novel1597;novel1752;novel2433;novel254;novel2638;novel2712;novel4554;novel4650;novel4912;novel6974;novel7067;novel7355;novel7390;novel8947;novel9092;PtGene00021;PtGene00143;PtGene00276;PtGene00323;PtGene00797;PtGene00833;PtGene01511;PtGene01964;PtGene02021;PtGene03274;PtGene03278;PtGene03281;PtGene03466;PtGene05094;PtGene05988;PtGene06168;PtGene06253;PtGene06267;Pt…	1	1
GO:0005667	transcription regulator complex	193	16	32.81	CC	0.999854079475839	0.0829015544041451	novel489;PtGene00021;PtGene03610;PtGene06884;PtGene06945;PtGene13448;PtGene19725;PtGene25792;PtGene28910;PtGene32431;PtGene38425;PtGene45404;PtGene53289;PtGene70594;PtGene70671;PtGene71788	1	1
GO:0005839	proteasome core complex	49	1	8.33	CC	0.999893168474631	0.0204081632653061	novel1368	1	1
GO:0055029	nuclear DNA-directed RNA polymerase complex	196	16	33.32	CC	0.999895349422126	0.0816326530612245	novel11262;novel575;novel6094;PtGene14182;PtGene18719;PtGene27427;PtGene36820;PtGene36827;PtGene38425;PtGene44839;PtGene44841;PtGene45404;PtGene51629;PtGene70594;PtGene70916;PtGene70926	1	1
GO:0005643	nuclear pore	64	2	10.88	CC	0.999908413972405	0.03125	PtGene10774;PtGene32394	1	1
GO:0090575	RNA polymerase II transcription regulator complex	118	7	20.06	CC	0.999912500411392	0.0593220338983051	PtGene25792;PtGene28910;PtGene32431;PtGene38425;PtGene45404;PtGene70594;PtGene71788	1	1
GO:0005635	nuclear envelope	121	7	20.57	CC	0.999942271163482	0.0578512396694215	novel4912;novel8304;PtGene02721;PtGene06604;PtGene10774;PtGene27282;PtGene32394	1	1
GO:0005654	nucleoplasm	403	41	68.51	CC	0.99996687193416	0.101736972704715	novel10640;novel12001;novel4566;novel575;novel6094;novel8372;PtGene00813;PtGene03298;PtGene10062;PtGene12944;PtGene13448;PtGene14448;PtGene14479;PtGene18472;PtGene18719;PtGene24263;PtGene26124;PtGene27808;PtGene28128;PtGene28830;PtGene29037;PtGene31135;PtGene31447;PtGene36535;PtGene36542;PtGene37411;PtGene37705;PtGene38425;PtGene38492;PtGene40471;PtGene43267;PtGene45404;PtGene47743;PtGene47979;Pt…	1	1
GO:0022626	cytosolic ribosome	353	34	60.01	CC	0.999974833825736	0.0963172804532578	novel12879;novel9111;novel9920;PtGene00114;PtGene01765;PtGene07407;PtGene08192;PtGene12825;PtGene12845;PtGene12856;PtGene15691;PtGene15840;PtGene18808;PtGene19596;PtGene24541;PtGene24546;PtGene25144;PtGene28428;PtGene28500;PtGene28506;PtGene29484;PtGene32672;PtGene39026;PtGene48157;PtGene49071;PtGene59211;PtGene59212;PtGene62183;PtGene62190;PtGene64456;PtGene66415;PtGene68477;PtGene70076;PtGene71…	1	1
GO:1902494	catalytic complex	1458	192	247.88	CC	0.99998775809117	0.131687242798354	novel10843;novel11262;novel11357;novel116;novel12001;novel12091;novel1368;novel20;novel212;novel5151;novel575;novel6094;novel8372;novel8500;novel9278;novel9946;PtGene00248;PtGene00466;PtGene00545;PtGene00813;PtGene00851;PtGene01163;PtGene01165;PtGene01219;PtGene01666;PtGene01683;PtGene02699;PtGene02739;PtGene02832;PtGene03090;PtGene05910;PtGene05912;PtGene05915;PtGene05988;PtGene06045;PtGene06431…	1	1
GO:0098796	membrane protein complex	772	88	131.25	CC	0.999996421833856	0.113989637305699	novel10843;novel11357;novel1409;novel1752;novel212;novel2433;novel5151;PtGene00276;PtGene00797;PtGene00851;PtGene00905;PtGene01511;PtGene05988;PtGene06813;PtGene06817;PtGene07044;PtGene10262;PtGene12164;PtGene12261;PtGene12518;PtGene13097;PtGene13495;PtGene13887;PtGene14044;PtGene14359;PtGene15149;PtGene16884;PtGene17466;PtGene18169;PtGene19194;PtGene19483;PtGene20715;PtGene22699;PtGene22708;PtGe…	1	1
GO:0098588	bounding membrane of organelle	693	75	117.82	CC	0.999998759929787	0.108225108225108	novel1409;novel1597;novel1752;novel2712;novel7067;novel7390;PtGene00021;PtGene00143;PtGene00276;PtGene00323;PtGene01511;PtGene02021;PtGene06253;PtGene07046;PtGene07213;PtGene07338;PtGene09489;PtGene10262;PtGene12164;PtGene12261;PtGene12518;PtGene12931;PtGene12961;PtGene13859;PtGene16470;PtGene16884;PtGene17466;PtGene18169;PtGene18526;PtGene19584;PtGene20992;PtGene24371;PtGene24654;PtGene25571;PtG…	1	1
GO:0016591	RNA polymerase II, holoenzyme	154	7	26.18	CC	0.999999514325668	0.0454545454545455	novel575;novel6094;PtGene18719;PtGene38425;PtGene45404;PtGene51629;PtGene70594	1	1
GO:1905368	peptidase complex	154	7	26.18	CC	0.999999514325668	0.0454545454545455	novel10843;novel1368;PtGene00545;PtGene05988;PtGene14359;PtGene40471;PtGene45404	1	1
GO:0140513	nuclear protein-containing complex	1097	130	186.5	CC	0.999999587207287	0.118505013673655	novel10771;novel11262;novel116;novel12001;novel1342;novel20;novel3847;novel4566;novel575;novel6094;novel8372;PtGene00813;PtGene01111;PtGene01120;PtGene01163;PtGene01165;PtGene01219;PtGene01666;PtGene01683;PtGene01903;PtGene02699;PtGene02739;PtGene02832;PtGene03090;PtGene05910;PtGene05912;PtGene05915;PtGene07324;PtGene07632;PtGene07646;PtGene08213;PtGene09240;PtGene10062;PtGene10774;PtGene12825;Pt…	1	1
GO:0140535	intracellular protein-containing complex	826	89	140.43	CC	0.999999896855947	0.10774818401937	novel11262;novel1368;novel575;novel6094;novel9278;novel9946;PtGene00466;PtGene00545;PtGene01163;PtGene01165;PtGene01666;PtGene01683;PtGene05910;PtGene05912;PtGene05915;PtGene06431;PtGene06541;PtGene06560;PtGene06623;PtGene08828;PtGene08830;PtGene10061;PtGene12741;PtGene13252;PtGene13916;PtGene14182;PtGene14443;PtGene15246;PtGene18472;PtGene18719;PtGene19630;PtGene19649;PtGene20244;PtGene20441;PtG…	1	1
GO:1905369	endopeptidase complex	118	3	20.06	CC	0.999999916703855	0.0254237288135593	novel10843;novel1368;PtGene00545	1	1
GO:0000502	proteasome complex	108	2	18.36	CC	0.999999960363798	0.0185185185185185	novel1368;PtGene00545	1	1
GO:0012505	endomembrane system	1989	255	338.15	CC	0.999999976410985	0.128205128205128	novel10843;novel12966;novel1409;novel1597;novel1752;novel2433;novel254;novel2712;novel3635;novel4912;novel5002;novel6974;novel7067;novel7221;novel7355;novel7515;novel8304;novel8947;novel9092;PtGene00021;PtGene00276;PtGene00293;PtGene00323;PtGene00503;PtGene00633;PtGene00720;PtGene00805;PtGene01670;PtGene02721;PtGene02870;PtGene02928;PtGene03173;PtGene03274;PtGene03278;PtGene03281;PtGene03466;PtGe…	1	1
GO:0005575	cellular_component	17987	3058	3058	CC	1	0.170011675098682	novel10;novel10046;novel10054;novel10111;novel10134;novel10640;novel10641;novel10695;novel10702;novel10706;novel10771;novel10811;novel10843;novel10863;novel10887;novel10904;novel11220;novel11245;novel11262;novel11270;novel11293;novel11349;novel11357;novel11358;novel11364;novel11376;novel11400;novel11448;novel11454;novel11457;novel11487;novel11498;novel11499;novel11515;novel116;novel11955;novel119…
e63929;PtGene64088;PtGene64242;PtGene64247;PtGene64433;PtGene64456;PtGene64481;PtGene64494;PtGene64632;PtGene64715;PtGene64782;PtGene64844;PtGene64855;PtGene64869;PtGene64881;PtGene64892;PtGene65082;PtGene65101;PtGene65136;PtGene65169;PtGene65170;PtGene65173;PtGene65185;PtGene65188;PtGene65200;PtGene65225;PtGene65237;PtGene65255;PtGene65261;PtGene65265;PtGene65271;PtGene65280;PtGene65286;PtGene65…	1	1
GO:0005634	nucleus	5222	681	887.8	CC	1	0.130409804672539	novel10640;novel10695;novel10771;novel10811;novel10863;novel11262;novel11376;novel11448;novel116;novel12001;novel12091;novel1342;novel1368;novel1402;novel1799;novel20;novel2483;novel2503;novel3512;novel3803;novel3847;novel3878;novel4566;novel4575;novel489;novel4912;novel4980;novel4994;novel524;novel575;novel6094;novel6196;novel6247;novel650;novel6938;novel6968;novel7105;novel7375;novel7457;novel8…	1	1
GO:0032991	protein-containing complex	3864	473	656.93	CC	1	0.122412008281574	novel10771;novel10843;novel11220;novel11262;novel11357;novel116;novel12001;novel12091;novel12768;novel12879;novel1342;novel1368;novel1409;novel1752;novel20;novel212;novel2433;novel2483;novel2653;novel3847;novel4554;novel4566;novel489;novel4911;novel5151;novel575;novel6094;novel7254;novel8372;novel8500;novel9111;novel9278;novel9920;novel9946;PtGene00021;PtGene00114;PtGene00248;PtGene00276;PtGene00…	1	1
GO:0016491	oxidoreductase activity	1928	421	279.95	MF	1.31564246592121e-19	0.218360995850622	novel10054;novel10904;novel11357;novel1314;novel1558;novel1585;novel254;novel2614;novel2802;novel282;novel2881;novel299;novel3732;novel376;novel4650;novel476;novel4817;novel4874;novel4875;novel4892;novel4925;novel5151;novel7567;novel8527;novel8549;novel9092;PtGene00279;PtGene00396;PtGene00481;PtGene00513;PtGene00537;PtGene00601;PtGene00603;PtGene00605;PtGene00636;PtGene00721;PtGene00894;PtGene009…	3.26410895795053e-16	3.04952074732475e-16
GO:0003723	RNA binding	1829	378	265.58	MF	7.76915292621038e-14	0.206670311645708	novel12768;novel1828;novel2483;novel2653;novel2678;novel2731;novel2814;novel2818;novel4554;novel4773;novel4796;novel4911;novel504;novel524;novel6968;novel7254;novel7530;novel8335;PtGene00253;PtGene00330;PtGene00358;PtGene00504;PtGene00684;PtGene00734;PtGene00815;PtGene00816;PtGene00857;PtGene00918;PtGene01147;PtGene01219;PtGene01230;PtGene01491;PtGene01494;PtGene01572;PtGene01584;PtGene01621;PtGe…	9.63763420496397e-11	9.00403933869224e-11
GO:0016705	oxidoreductase activity, acting on paired donors, with incorporation or reduction of molecular oxygen	447	122	64.91	MF	1.11816311793552e-12	0.272930648769575	novel10054;novel1558;novel2614;novel282;novel2881;novel299;novel3732;novel476;novel4817;novel4874;novel4875;novel4892;novel4925;PtGene00537;PtGene01477;PtGene01584;PtGene02127;PtGene02129;PtGene02136;PtGene02137;PtGene02139;PtGene02165;PtGene02930;PtGene05766;PtGene05782;PtGene08714;PtGene13351;PtGene13353;PtGene13456;PtGene13458;PtGene13793;PtGene15302;PtGene18684;PtGene19223;PtGene19227;PtGene2…	9.24720898532672e-10	8.6392813533123e-10
GO:0004497	monooxygenase activity	393	108	57.07	MF	1.39703080626651e-11	0.274809160305344	novel10054;novel1558;novel2614;novel2881;novel299;novel476;novel4817;novel4874;novel4875;novel4892;PtGene00537;PtGene01477;PtGene02127;PtGene02129;PtGene02136;PtGene02137;PtGene02139;PtGene02165;PtGene02930;PtGene05222;PtGene05539;PtGene08714;PtGene09174;PtGene13351;PtGene13353;PtGene13456;PtGene13458;PtGene13793;PtGene18684;PtGene19223;PtGene19227;PtGene21206;PtGene22746;PtGene23181;PtGene23700;…	8.66508357586803e-09	8.09542588262857e-09
GO:0005506	iron ion binding	469	116	68.1	MF	2.772328263625e-09	0.247334754797441	novel10054;novel1558;novel2614;novel2881;novel299;novel476;novel4817;novel4874;novel4875;novel4892;PtGene00279;PtGene00537;PtGene01477;PtGene02127;PtGene02129;PtGene02136;PtGene02137;PtGene02139;PtGene02165;PtGene02930;PtGene05766;PtGene05782;PtGene07490;PtGene08714;PtGene13351;PtGene13353;PtGene13456;PtGene13458;PtGene13793;PtGene18299;PtGene18684;PtGene18957;PtGene18963;PtGene19223;PtGene19227;…	1.37562928441072e-06	1.285193018211e-06
GO:0020037	heme binding	434	109	63.02	MF	3.36010676042892e-09	0.251152073732719	novel10054;novel1558;novel2614;novel2881;novel299;novel476;novel4817;novel4874;novel4875;novel4892;PtGene00537;PtGene01477;PtGene02127;PtGene02129;PtGene02136;PtGene02137;PtGene02139;PtGene02165;PtGene02930;PtGene06661;PtGene08714;PtGene10671;PtGene12712;PtGene13351;PtGene13353;PtGene13456;PtGene13458;PtGene13793;PtGene13884;PtGene14453;PtGene14485;PtGene14786;PtGene18684;PtGene19223;PtGene19227;…	1.38940414543736e-06	1.29806229587096e-06
GO:0003824	catalytic activity	13106	2057	1903.04	MF	9.50516033046979e-09	0.156951014802381	novel10046;novel10054;novel10641;novel10650;novel10697;novel10865;novel10866;novel10887;novel10904;novel11245;novel11293;novel11357;novel11436;novel11440;novel11454;novel11457;novel11895;novel11911;novel11955;novel11960;novel11962;novel11971;novel120;novel12001;novel12026;novel12088;novel12091;novel12397;novel12569;novel12719;novel12846;novel12867;novel12940;novel13;novel13001;novel1314;novel1336…	3.36890039712793e-06	3.1474230146909e-06
GO:0016798	hydrolase activity, acting on glycosyl bonds	456	111	66.21	MF	1.541279006323e-08	0.243421052631579	novel120;novel13;novel3477;novel483;novel8543;PtGene00341;PtGene00474;PtGene00712;PtGene01757;PtGene01789;PtGene06496;PtGene07412;PtGene07651;PtGene12289;PtGene13520;PtGene13649;PtGene13652;PtGene14219;PtGene15159;PtGene16046;PtGene17828;PtGene17956;PtGene18529;PtGene18825;PtGene19732;PtGene19733;PtGene19735;PtGene19737;PtGene19743;PtGene19744;PtGene19745;PtGene19747;PtGene23337;PtGene24328;PtGen…	4.46556435658077e-06	4.17199037450555e-06
GO:0043621	protein self-association	43	22	6.24	MF	1.61991451871128e-08	0.511627906976744	novel12840;novel2549;novel2550;novel2823;novel9894;PtGene18018;PtGene18020;PtGene18021;PtGene18022;PtGene18025;PtGene18034;PtGene18046;PtGene18054;PtGene18060;PtGene18067;PtGene18069;PtGene23709;PtGene36679;PtGene43947;PtGene48372;PtGene54403;PtGene70659	4.46556435658077e-06	4.17199037450555e-06
GO:0036094	small molecule binding	4364	751	633.67	MF	2.59687317485384e-08	0.172089825847846	novel10641;novel10697;novel10887;novel11293;novel11457;novel11477;novel11504;novel11505;novel11960;novel12026;novel12091;novel12569;novel1409;novel1480;novel1489;novel1604;novel1752;novel1799;novel212;novel2493;novel254;novel2646;novel2653;novel2755;novel363;novel4321;novel4519;novel4529;novel4616;novel4650;novel4663;novel4854;novel489;novel4986;novel4990;novel5086;novel524;novel633;novel6974;nov…	6.44284234681236e-06	6.01927866424015e-06
GO:0004553	hydrolase activity, hydrolyzing O-glycosyl compounds	414	100	60.11	MF	1.1686010704175e-07	0.241545893719807	novel120;novel13;novel3477;novel483;novel8543;PtGene00474;PtGene00712;PtGene01757;PtGene06496;PtGene07412;PtGene07651;PtGene12289;PtGene13520;PtGene13649;PtGene13652;PtGene14219;PtGene16046;PtGene17828;PtGene17956;PtGene18529;PtGene18825;PtGene19732;PtGene19733;PtGene19735;PtGene19737;PtGene19743;PtGene19744;PtGene19745;PtGene19747;PtGene23337;PtGene24328;PtGene24967;PtGene25305;PtGene26349;PtGen…	2.6357265960962e-05	2.46244933689889e-05
GO:0000166	nucleotide binding	4037	693	586.19	MF	1.62131322031665e-07	0.171662125340599	novel10641;novel10697;novel10887;novel11293;novel11457;novel11477;novel11504;novel11505;novel11960;novel12026;novel12091;novel12569;novel1409;novel1480;novel1604;novel1752;novel1799;novel212;novel2493;novel254;novel2646;novel2653;novel2755;novel363;novel4321;novel4519;novel4529;novel4616;novel4650;novel4854;novel489;novel4986;novel4990;novel5086;novel524;novel633;novel6974;novel7540;novel7567;nov…	3.09421392277355e-05	2.89079490780345e-05
GO:1901265	nucleoside phosphate binding	4037	693	586.19	MF	1.62131322031665e-07	0.171662125340599	novel10641;novel10697;novel10887;novel11293;novel11457;novel11477;novel11504;novel11505;novel11960;novel12026;novel12091;novel12569;novel1409;novel1480;novel1604;novel1752;novel1799;novel212;novel2493;novel254;novel2646;novel2653;novel2755;novel363;novel4321;novel4519;novel4529;novel4616;novel4650;novel4854;novel489;novel4986;novel4990;novel5086;novel524;novel633;novel6974;novel7540;novel7567;nov…	3.09421392277355e-05	2.89079490780345e-05
GO:0035639	purine ribonucleoside triphosphate binding	3403	592	494.13	MF	2.7679729734435e-07	0.173964149280047	novel10641;novel10697;novel10887;novel11293;novel11457;novel11477;novel11960;novel12026;novel12091;novel12569;novel1409;novel1480;novel1604;novel1752;novel212;novel2493;novel2646;novel2653;novel2755;novel363;novel4321;novel4519;novel4529;novel4616;novel4854;novel4986;novel4990;novel5086;novel524;novel633;novel6974;novel8454;novel9230;novel9270;novel9910;PtGene00021;PtGene00084;PtGene00151;PtGene0…	4.90524353365238e-05	4.58276427633277e-05
GO:0046906	tetrapyrrole binding	513	115	74.49	MF	8.69820308811221e-07	0.224171539961014	novel10054;novel1558;novel2614;novel2881;novel299;novel476;novel4817;novel4874;novel4875;novel4892;PtGene00537;PtGene01477;PtGene02127;PtGene02129;PtGene02136;PtGene02137;PtGene02139;PtGene02165;PtGene02930;PtGene06661;PtGene06813;PtGene06817;PtGene08714;PtGene10671;PtGene12712;PtGene13351;PtGene13353;PtGene13456;PtGene13458;PtGene13793;PtGene13884;PtGene14453;PtGene14485;PtGene14786;PtGene18684;…	0.000143868279077376	0.00013441012771946
GO:0032555	purine ribonucleotide binding	3581	615	519.97	MF	9.3567561486515e-07	0.171739737503491	novel10641;novel10697;novel10887;novel11293;novel11457;novel11477;novel11504;novel11505;novel11960;novel12026;novel12091;novel12569;novel1409;novel1480;novel1604;novel1752;novel212;novel2493;novel2646;novel2653;novel2755;novel363;novel4321;novel4519;novel4529;novel4616;novel4854;novel489;novel4986;novel4990;novel5086;novel524;novel633;novel6974;novel7540;novel8454;novel9230;novel9270;novel9910;Pt…	0.000145088200030027	0.000135549848942964
GO:0032553	ribonucleotide binding	3617	620	525.2	MF	1.08423718187123e-06	0.171412773016312	novel10641;novel10697;novel10887;novel11293;novel11457;novel11477;novel11504;novel11505;novel11960;novel12026;novel12091;novel12569;novel1409;novel1480;novel1604;novel1752;novel212;novel2493;novel2646;novel2653;novel2755;novel363;novel4321;novel4519;novel4529;novel4616;novel4854;novel489;novel4986;novel4990;novel5086;novel524;novel633;novel6974;novel7540;novel8454;novel9230;novel9270;novel9910;Pt…	0.000155975058747767	0.000145720986598181
GO:0043168	anion binding	4115	697	597.51	MF	1.13162074061258e-06	0.169380315917375	novel10641;novel10697;novel10887;novel11293;novel11457;novel11477;novel11504;novel11505;novel11960;novel12026;novel12091;novel12569;novel1409;novel1480;novel1604;novel1752;novel1799;novel212;novel2493;novel254;novel2646;novel2653;novel2755;novel363;novel4321;novel4519;novel4529;novel4616;novel4650;novel4663;novel4854;novel489;novel4986;novel4990;novel5086;novel524;novel633;novel6974;novel7355;nov…	0.000155975058747767	0.000145720986598181
GO:0051082	unfolded protein binding	186	52	27.01	MF	1.45810800163289e-06	0.279569892473118	novel11400;novel12840;novel2549;novel2550;novel2823;novel9894;PtGene00545;PtGene01435;PtGene05571;PtGene06623;PtGene07190;PtGene13988;PtGene18018;PtGene18020;PtGene18021;PtGene18022;PtGene18025;PtGene18034;PtGene18046;PtGene18054;PtGene18060;PtGene18067;PtGene18069;PtGene18517;PtGene20413;PtGene23709;PtGene26077;PtGene26576;PtGene28950;PtGene32393;PtGene33475;PtGene34582;PtGene35950;PtGene36427;P…	0.000189754967751378	0.000177280145522194
GO:0017076	purine nucleotide binding	3594	615	521.86	MF	1.52966519751212e-06	0.171118530884808	novel10641;novel10697;novel10887;novel11293;novel11457;novel11477;novel11504;novel11505;novel11960;novel12026;novel12091;novel12569;novel1409;novel1480;novel1604;novel1752;novel212;novel2493;novel2646;novel2653;novel2755;novel363;novel4321;novel4519;novel4529;novel4616;novel4854;novel489;novel4986;novel4990;novel5086;novel524;novel633;novel6974;novel7540;novel8454;novel9230;novel9270;novel9910;Pt…	0.000189754967751378	0.000177280145522194
GO:0097367	carbohydrate derivative binding	3680	628	534.35	MF	1.66716082701142e-06	0.170652173913043	novel10641;novel10697;novel10887;novel11293;novel11457;novel11477;novel11504;novel11505;novel11960;novel12026;novel12091;novel12569;novel1409;novel1480;novel1604;novel1752;novel212;novel2493;novel2646;novel2653;novel2755;novel363;novel4321;novel4519;novel4529;novel4616;novel4854;novel489;novel4986;novel4990;novel5086;novel524;novel633;novel6974;novel7540;novel8454;novel9230;novel9270;novel9910;Pt…	0.000196963143419777	0.000184014443161861
GO:0051537	2 iron, 2 sulfur cluster binding	65	25	9.44	MF	1.77651687003422e-06	0.384615384615385	novel1314;PtGene00279;PtGene00920;PtGene01067;PtGene05222;PtGene05539;PtGene06660;PtGene09174;PtGene13541;PtGene14074;PtGene18299;PtGene26865;PtGene27124;PtGene27264;PtGene36690;PtGene38841;PtGene38842;PtGene41848;PtGene47565;PtGene49319;PtGene49345;PtGene53642;PtGene61966;PtGene66754;PtGene70771	0.000200342652479768	0.000187171777407433
GO:0005524	ATP binding	3077	530	446.79	MF	4.45613805161133e-06	0.172245693857654	novel10641;novel10697;novel10887;novel11293;novel11457;novel11477;novel11960;novel12026;novel12091;novel12569;novel1480;novel1604;novel212;novel2493;novel2646;novel2755;novel363;novel4321;novel4519;novel4529;novel4616;novel4854;novel4986;novel4990;novel5086;novel524;novel633;novel6974;novel8454;novel9230;novel9270;PtGene00084;PtGene00151;PtGene00196;PtGene00285;PtGene00339;PtGene00379;PtGene00391…	0.000480681674175987	0.000449080823324858
GO:0030246	carbohydrate binding	432	96	62.73	MF	9.84739789214568e-06	0.222222222222222	novel11457;novel12691;novel2433;novel4321;novel4519;novel483;novel4990;novel6038;novel9257;novel9261;PtGene01021;PtGene01132;PtGene01350;PtGene01926;PtGene01932;PtGene02056;PtGene07227;PtGene08399;PtGene08453;PtGene08711;PtGene09677;PtGene09710;PtGene14219;PtGene19831;PtGene25305;PtGene25362;PtGene25365;PtGene25380;PtGene25382;PtGene27769;PtGene27772;PtGene27870;PtGene27922;PtGene28200;PtGene2821…	0.00101797475710056	0.000951051322741439
GO:0016774	phosphotransferase activity, carboxyl group as acceptor	22	12	3.19	MF	1.34031412382814e-05	0.545454545454545	novel10887;PtGene02254;PtGene03856;PtGene14682;PtGene32342;PtGene38713;PtGene38714;PtGene48404;PtGene48427;PtGene58527;PtGene58530;PtGene58531	0.00129728938016682	0.00121200331577986
GO:0032559	adenyl ribonucleotide binding	3255	553	472.64	MF	1.35951325612001e-05	0.16989247311828	novel10641;novel10697;novel10887;novel11293;novel11457;novel11477;novel11504;novel11505;novel11960;novel12026;novel12091;novel12569;novel1480;novel1604;novel212;novel2493;novel2646;novel2755;novel363;novel4321;novel4519;novel4529;novel4616;novel4854;novel489;novel4986;novel4990;novel5086;novel524;novel633;novel6974;novel7540;novel8454;novel9230;novel9270;PtGene00084;PtGene00087;PtGene00090;PtGene…	0.00129728938016682	0.00121200331577986
GO:0030554	adenyl nucleotide binding	3268	553	474.53	MF	2.1396628340779e-05	0.16921664626683	novel10641;novel10697;novel10887;novel11293;novel11457;novel11477;novel11504;novel11505;novel11960;novel12026;novel12091;novel12569;novel1480;novel1604;novel212;novel2493;novel2646;novel2755;novel363;novel4321;novel4519;novel4529;novel4616;novel4854;novel489;novel4986;novel4990;novel5086;novel524;novel633;novel6974;novel7540;novel8454;novel9230;novel9270;PtGene00084;PtGene00087;PtGene00090;PtGene…	0.00195508296368898	0.00182655240291187
GO:0016741	transferase activity, transferring one-carbon groups	491	105	71.3	MF	2.20646203076547e-05	0.213849287169043	novel12397;novel12719;novel1336;novel1552;novel2891;novel4365;novel4663;novel4827;PtGene00496;PtGene00580;PtGene00734;PtGene03273;PtGene07024;PtGene07330;PtGene07463;PtGene07690;PtGene07707;PtGene07883;PtGene07884;PtGene08201;PtGene08833;PtGene12994;PtGene13204;PtGene13210;PtGene13229;PtGene13424;PtGene13429;PtGene13685;PtGene13697;PtGene13907;PtGene13908;PtGene14448;PtGene14479;PtGene18670;PtGen…	0.00195508296368898	0.00182655240291187
GO:0008757	S-adenosylmethionine-dependent methyltransferase activity	272	65	39.5	MF	2.55654963542033e-05	0.238970588235294	novel12719;novel1336;novel1552;novel2891;novel4365;novel4827;PtGene00496;PtGene00580;PtGene03273;PtGene07024;PtGene07330;PtGene07883;PtGene07884;PtGene13204;PtGene13210;PtGene13424;PtGene13429;PtGene13685;PtGene13907;PtGene13908;PtGene14448;PtGene14479;PtGene19352;PtGene19353;PtGene19361;PtGene19640;PtGene25976;PtGene25980;PtGene25981;PtGene25983;PtGene25988;PtGene25990;PtGene25993;PtGene26003;Pt…	0.00218717229154408	0.00204338377393668
GO:0008168	methyltransferase activity	467	100	67.81	MF	3.23445510504023e-05	0.214132762312634	novel12397;novel12719;novel1336;novel1552;novel2891;novel4365;novel4827;PtGene00496;PtGene00580;PtGene00734;PtGene03273;PtGene07024;PtGene07330;PtGene07463;PtGene07690;PtGene07707;PtGene07883;PtGene07884;PtGene08201;PtGene08833;PtGene12994;PtGene13204;PtGene13210;PtGene13229;PtGene13424;PtGene13429;PtGene13685;PtGene13907;PtGene13908;PtGene14448;PtGene14479;PtGene19174;PtGene19352;PtGene19353;PtG…	0.00267489437186827	0.00249904215484161
GO:0044183	protein folding chaperone	107	32	15.54	MF	3.41183442017473e-05	0.299065420560748	PtGene00545;PtGene00716;PtGene01435;PtGene01776;PtGene02870;PtGene05571;PtGene06001;PtGene06623;PtGene07325;PtGene07328;PtGene15306;PtGene26077;PtGene27741;PtGene27750;PtGene28950;PtGene30343;PtGene30357;PtGene32393;PtGene35950;PtGene38731;PtGene39159;PtGene39934;PtGene44053;PtGene46473;PtGene48145;PtGene57390;PtGene61418;PtGene64892;PtGene68064;PtGene70199;PtGene70982;PtGene71532	0.00273056812788822	0.00255105582112895
GO:0004618	phosphoglycerate kinase activity	9	7	1.31	MF	3.71765713651518e-05	0.777777777777778	novel10887;PtGene03856;PtGene38713;PtGene38714;PtGene58527;PtGene58530;PtGene58531	0.00288234604865443	0.00269285559691001
GO:0022857	transmembrane transporter activity	1374	249	199.51	MF	8.53569303084608e-05	0.181222707423581	novel11293;novel11364;novel1314;novel1321;novel1811;novel4351;novel4537;novel4903;novel5003;novel5004;novel5175;novel7221;novel8159;novel8909;novel8947;novel9200;PtGene00012;PtGene00029;PtGene00166;PtGene00323;PtGene00329;PtGene00382;PtGene00629;PtGene00779;PtGene00837;PtGene00890;PtGene00905;PtGene00909;PtGene01137;PtGene01511;PtGene01947;PtGene02021;PtGene02079;PtGene02213;PtGene02274;PtGene023…	0.00641728921500883	0.00599540543984787
GO:0003729	mRNA binding	540	110	78.41	MF	0.000117681383498119	0.203703703703704	novel2653;novel2678;novel2818;novel4554;novel504;novel7530;PtGene00330;PtGene00684;PtGene00857;PtGene00918;PtGene01572;PtGene01621;PtGene02179;PtGene02409;PtGene04650;PtGene07566;PtGene07899;PtGene08015;PtGene08171;PtGene08178;PtGene08253;PtGene08741;PtGene12553;PtGene12617;PtGene13045;PtGene13049;PtGene13170;PtGene13871;PtGene14385;PtGene17987;PtGene17988;PtGene18457;PtGene19094;PtGene19286;PtGe…	0.008587279778201	0.00802273704219377
GO:0016829	lyase activity	450	94	65.34	MF	0.000141872015567291	0.208888888888889	novel4995;PtGene00198;PtGene00341;PtGene01366;PtGene01370;PtGene01479;PtGene01517;PtGene06163;PtGene06176;PtGene06479;PtGene06967;PtGene07361;PtGene07990;PtGene07995;PtGene08278;PtGene12997;PtGene13947;PtGene14356;PtGene15217;PtGene18124;PtGene18957;PtGene18963;PtGene19096;PtGene19327;PtGene20709;PtGene21043;PtGene21206;PtGene22497;PtGene23870;PtGene24384;PtGene24791;PtGene25057;PtGene25412;PtGen…	0.0100566991606414	0.00939555423396017
GO:0008236	serine-type peptidase activity	267	61	38.77	MF	0.00017237851305307	0.228464419475655	novel12940;novel2442;novel637;novel7119;PtGene00833;PtGene03317;PtGene03319;PtGene06820;PtGene07331;PtGene07456;PtGene08021;PtGene08589;PtGene08631;PtGene09109;PtGene09110;PtGene11879;PtGene12805;PtGene13149;PtGene17692;PtGene18123;PtGene20553;PtGene23869;PtGene24256;PtGene25024;PtGene26062;PtGene26099;PtGene26239;PtGene26241;PtGene26736;PtGene27171;PtGene27227;PtGene27228;PtGene27229;PtGene27237…	0.0112904528201071	0.0105481987780292
GO:0017171	serine hydrolase activity	267	61	38.77	MF	0.00017237851305307	0.228464419475655	novel12940;novel2442;novel637;novel7119;PtGene00833;PtGene03317;PtGene03319;PtGene06820;PtGene07331;PtGene07456;PtGene08021;PtGene08589;PtGene08631;PtGene09109;PtGene09110;PtGene11879;PtGene12805;PtGene13149;PtGene17692;PtGene18123;PtGene20553;PtGene23869;PtGene24256;PtGene25024;PtGene26062;PtGene26099;PtGene26239;PtGene26241;PtGene26736;PtGene27171;PtGene27227;PtGene27228;PtGene27229;PtGene27237…	0.0112904528201071	0.0105481987780292
GO:0005215	transporter activity	1414	253	205.32	MF	0.000172929144362785	0.178925035360679	novel11293;novel11364;novel1314;novel1321;novel1811;novel4351;novel4537;novel4903;novel5003;novel5004;novel5175;novel7221;novel8159;novel8909;novel8947;novel9200;PtGene00012;PtGene00029;PtGene00166;PtGene00323;PtGene00329;PtGene00382;PtGene00629;PtGene00779;PtGene00837;PtGene00890;PtGene00905;PtGene00909;PtGene01137;PtGene01511;PtGene01947;PtGene02021;PtGene02079;PtGene02213;PtGene02274;PtGene023…	0.0112904528201071	0.0105481987780292
GO:0045551	cinnamyl-alcohol dehydrogenase activity	8	6	1.16	MF	0.000200612102944519	0.75	PtGene08330;PtGene08358;PtGene08361;PtGene47324;PtGene47331;PtGene67349	0.0127620160873167	0.0119230189118443
GO:0045485	omega-6 fatty acid desaturase activity	14	8	2.03	MF	0.00025874872629571	0.571428571428571	novel3732;PtGene15302;PtGene20068;PtGene22991;PtGene27481;PtGene28321;PtGene30843;PtGene44298	0.0160488897484914	0.0149938077711356
GO:0019200	carbohydrate kinase activity	40	15	5.81	MF	0.000284515205965374	0.375	novel11245;novel2365;PtGene00359;PtGene01742;PtGene06626;PtGene08399;PtGene08453;PtGene13497;PtGene16895;PtGene19622;PtGene20412;PtGene32199;PtGene40947;PtGene48619;PtGene69594	0.0172166396585388	0.0160847877672851
GO:0080019	fatty-acyl-CoA reductase (alcohol-forming) activity	9	6	1.31	MF	0.000527483166103254	0.666666666666667	PtGene56330;PtGene69851;PtGene69852;PtGene69856;PtGene69857;PtGene69858	0.0311591841690994	0.029110725106751
GO:0008865	fructokinase activity	12	7	1.74	MF	0.000546136244129913	0.583333333333333	novel2365;PtGene00359;PtGene06626;PtGene08399;PtGene08453;PtGene40947;PtGene69594	0.031272789705079	0.029216862016837
GO:0016615	malate dehydrogenase activity	26	11	3.78	MF	0.000554616181791001	0.423076923076923	PtGene03007;PtGene13529;PtGene15816;PtGene17745;PtGene21057;PtGene28214;PtGene35083;PtGene37168;PtGene38271;PtGene43851;PtGene62392	0.031272789705079	0.029216862016837
GO:0016616	oxidoreductase activity, acting on the CH-OH group of donors, NAD or NADP as acceptor	251	56	36.45	MF	0.000577662726903092	0.223107569721116	novel8527;novel8549;novel9092;PtGene01122;PtGene02405;PtGene03007;PtGene06665;PtGene07547;PtGene07549;PtGene07968;PtGene08330;PtGene08358;PtGene08361;PtGene10815;PtGene11286;PtGene12903;PtGene13529;PtGene13546;PtGene13551;PtGene15816;PtGene17745;PtGene21057;PtGene23130;PtGene25130;PtGene26568;PtGene26916;PtGene27395;PtGene27907;PtGene28214;PtGene28347;PtGene31734;PtGene32359;PtGene35083;PtGene371…	0.0317768449204498	0.02968777976403
GO:0015291	secondary active transmembrane transporter activity	279	61	40.51	MF	0.000589171651084519	0.218637992831541	novel4537;novel5003;novel5004;novel5175;novel7221;novel8909;PtGene00012;PtGene00029;PtGene00166;PtGene00629;PtGene01947;PtGene02021;PtGene03173;PtGene04783;PtGene07193;PtGene07864;PtGene08279;PtGene09135;PtGene13099;PtGene13866;PtGene15375;PtGene19093;PtGene19364;PtGene19723;PtGene20752;PtGene20757;PtGene24458;PtGene24579;PtGene24852;PtGene25068;PtGene25673;PtGene25909;PtGene26843;PtGene28139;PtG…	0.0317768449204498	0.02968777976403
GO:0051119	sugar transmembrane transporter activity	52	17	7.55	MF	0.000742766392272827	0.326923076923077	novel4537;novel5003;novel5004;PtGene00166;PtGene00779;PtGene07763;PtGene25068;PtGene28139;PtGene28141;PtGene28443;PtGene37328;PtGene49780;PtGene53101;PtGene57711;PtGene57716;PtGene62318;PtGene69929	0.0392085833878486	0.0366309427947316
GO:0016861	intramolecular oxidoreductase activity, interconverting aldoses and ketoses	35	13	5.08	MF	0.000796212120219528	0.371428571428571	PtGene05432;PtGene12245;PtGene12259;PtGene16884;PtGene28673;PtGene33040;PtGene33054;PtGene43484;PtGene43682;PtGene46720;PtGene49253;PtGene53724;PtGene67582	0.0411542139638468	0.0384486642263903
GO:0016987	sigma factor activity	13	7	1.89	MF	0.00103499880337023	0.538461538461538	novel2636;novel3615;PtGene01632;PtGene07228;PtGene08011;PtGene37442;PtGene44022	0.0510160783673487	0.0476621924796461
GO:0015140	malate transmembrane transporter activity	7	5	1.02	MF	0.00104570187675419	0.714285714285714	PtGene18663;PtGene18815;PtGene19093;PtGene19187;PtGene25909	0.0510160783673487	0.0476621924796461
GO:0030247	polysaccharide binding	58	18	8.42	MF	0.00104869810428649	0.310344827586207	novel12691;novel4321;novel6038;PtGene08711;PtGene25362;PtGene25365;PtGene25380;PtGene25382;PtGene27769;PtGene27772;PtGene46861;PtGene48619;PtGene49441;PtGene49442;PtGene49447;PtGene52190;PtGene53796;PtGene66846	0.0510160783673487	0.0476621924796461
GO:0019203	carbohydrate phosphatase activity	36	13	5.23	MF	0.00108217786642266	0.361111111111111	PtGene01074;PtGene12905;PtGene13939;PtGene19577;PtGene26978;PtGene28002;PtGene29160;PtGene31854;PtGene34355;PtGene42406;PtGene48619;PtGene62218;PtGene66237	0.0512279383163604	0.0478601243864424
GO:0005342	organic acid transmembrane transporter activity	107	28	15.54	MF	0.00112664675233094	0.261682242990654	novel11364;novel1321;novel1811;PtGene00382;PtGene00837;PtGene03466;PtGene07193;PtGene12261;PtGene13866;PtGene18663;PtGene18815;PtGene19093;PtGene19187;PtGene22748;PtGene25909;PtGene27248;PtGene27968;PtGene29158;PtGene29893;PtGene35163;PtGene36361;PtGene39576;PtGene48150;PtGene49251;PtGene49599;PtGene50304;PtGene65805;PtGene66936	0.0512279383163604	0.0478601243864424
GO:0046943	carboxylic acid transmembrane transporter activity	107	28	15.54	MF	0.00112664675233094	0.261682242990654	novel11364;novel1321;novel1811;PtGene00382;PtGene00837;PtGene03466;PtGene07193;PtGene12261;PtGene13866;PtGene18663;PtGene18815;PtGene19093;PtGene19187;PtGene22748;PtGene25909;PtGene27248;PtGene27968;PtGene29158;PtGene29893;PtGene35163;PtGene36361;PtGene39576;PtGene48150;PtGene49251;PtGene49599;PtGene50304;PtGene65805;PtGene66936	0.0512279383163604	0.0478601243864424
GO:0032453	histone H3-methyl-lysine-4 demethylase activity	10	6	1.45	MF	0.00115629365002667	0.6	PtGene05766;PtGene05782;PtGene35589;PtGene49322;PtGene49335;PtGene49337	0.0512279383163604	0.0478601243864424
GO:0050308	sugar-phosphatase activity	10	6	1.45	MF	0.00115629365002667	0.6	PtGene01074;PtGene12905;PtGene28002;PtGene34355;PtGene48619;PtGene66237	0.0512279383163604	0.0478601243864424
GO:0070008	serine-type exopeptidase activity	59	18	8.57	MF	0.00130705862447823	0.305084745762712	PtGene07456;PtGene08021;PtGene09109;PtGene09110;PtGene11879;PtGene12805;PtGene24256;PtGene25024;PtGene32692;PtGene32693;PtGene32694;PtGene38413;PtGene38608;PtGene38610;PtGene38688;PtGene39558;PtGene47941;PtGene55927	0.0568914464443943	0.0531513036214414
GO:0016765	transferase activity, transferring alkyl or aryl (other than methyl) groups	177	41	25.7	MF	0.00139435740172685	0.231638418079096	novel4687;novel4927;novel8500;PtGene01985;PtGene10128;PtGene12523;PtGene13007;PtGene14519;PtGene19125;PtGene19129;PtGene19131;PtGene19135;PtGene19136;PtGene19137;PtGene19138;PtGene19689;PtGene26419;PtGene26916;PtGene27492;PtGene29063;PtGene35876;PtGene36537;PtGene36541;PtGene37433;PtGene37473;PtGene37475;PtGene37741;PtGene38345;PtGene42916;PtGene43196;PtGene43217;PtGene43219;PtGene48945;PtGene492…	0.059644839891109	0.0557236841851638
GO:0016830	carbon-carbon lyase activity	124	31	18.01	MF	0.00142406635408378	0.25	PtGene01366;PtGene01370;PtGene01517;PtGene06163;PtGene06176;PtGene07361;PtGene08278;PtGene12997;PtGene14356;PtGene19096;PtGene22497;PtGene25412;PtGene26707;PtGene26894;PtGene28456;PtGene29185;PtGene32272;PtGene35599;PtGene37623;PtGene37952;PtGene38031;PtGene38956;PtGene45784;PtGene46720;PtGene49237;PtGene49983;PtGene54314;PtGene62480;PtGene71534;PtGene71642;PtGene71881	0.0598831970251164	0.0559463713058428
GO:0016817	hydrolase activity, acting on acid anhydrides	945	170	137.22	MF	0.00151723007853054	0.17989417989418	novel11293;novel12091;novel1409;novel1752;novel2653;novel489;novel4927;novel8454;PtGene00021;PtGene00253;PtGene00503;PtGene00545;PtGene00629;PtGene00776;PtGene00856;PtGene00909;PtGene01797;PtGene02067;PtGene02068;PtGene02274;PtGene04242;PtGene04271;PtGene04744;PtGene05988;PtGene06556;PtGene06765;PtGene07201;PtGene07392;PtGene07416;PtGene07425;PtGene07441;PtGene08997;PtGene09618;PtGene10192;PtGene…	0.0621070969315783	0.0580240681572945
GO:0008238	exopeptidase activity	109	28	15.83	MF	0.0015270185057744	0.256880733944954	novel11454;novel13001;PtGene01730;PtGene01757;PtGene07456;PtGene08021;PtGene09109;PtGene09110;PtGene11437;PtGene11879;PtGene12805;PtGene19916;PtGene23726;PtGene24256;PtGene25024;PtGene29221;PtGene31511;PtGene32692;PtGene32693;PtGene32694;PtGene38413;PtGene38608;PtGene38610;PtGene38688;PtGene39194;PtGene39558;PtGene47941;PtGene55927	0.0621070969315783	0.0580240681572945
GO:0005315	inorganic phosphate transmembrane transporter activity	25	10	3.63	MF	0.0016554458954486	0.4	novel5175;novel8909;PtGene00012;PtGene00629;PtGene01947;PtGene04783;PtGene15375;PtGene19723;PtGene24852;PtGene53592	0.0662445365581933	0.0618895052933417
GO:0016717	oxidoreductase activity, acting on paired donors, with oxidation of a pair of donors resulting in the reduction of molecular oxygen to two molecules of water	42	14	6.1	MF	0.00172463210050957	0.333333333333333	novel282;novel4925;PtGene21206;PtGene22991;PtGene25638;PtGene26252;PtGene27481;PtGene28321;PtGene30843;PtGene44298;PtGene50431;PtGene53390;PtGene61725;PtGene71602	0.0679176546248294	0.0634526296628585
GO:0016818	hydrolase activity, acting on acid anhydrides, in phosphorus-containing anhydrides	936	168	135.91	MF	0.00177820000146983	0.179487179487179	novel11293;novel12091;novel1409;novel1752;novel2653;novel489;novel4927;novel8454;PtGene00021;PtGene00253;PtGene00503;PtGene00545;PtGene00629;PtGene00776;PtGene00856;PtGene00909;PtGene01797;PtGene02067;PtGene02068;PtGene02274;PtGene04242;PtGene04271;PtGene04744;PtGene05988;PtGene06556;PtGene06765;PtGene07201;PtGene07392;PtGene07416;PtGene07425;PtGene07441;PtGene08997;PtGene09618;PtGene10192;PtGene…	0.0689330344319788	0.0644012566321803
GO:0010277	chlorophyllide a oxygenase [overall] activity	14	7	2.03	MF	0.00181124888044476	0.5	PtGene05222;PtGene05539;PtGene09174;PtGene38841;PtGene38842;PtGene41848;PtGene66754	0.0691339764982068	0.0645889884168317
GO:0016860	intramolecular oxidoreductase activity	80	22	11.62	MF	0.00185248324650366	0.275	PtGene02233;PtGene05432;PtGene12245;PtGene12259;PtGene12788;PtGene13456;PtGene13458;PtGene16608;PtGene16884;PtGene28673;PtGene33040;PtGene33054;PtGene37581;PtGene37601;PtGene38003;PtGene43484;PtGene43682;PtGene46720;PtGene49253;PtGene53724;PtGene54544;PtGene67582	0.0696365293117512	0.0650585025327122
GO:0004820	glycine-tRNA ligase activity	5	4	0.73	MF	0.00196190295012514	0.8	PtGene19043;PtGene19045;PtGene19046;PtGene32614	0.0726489734217982	0.0678729033177622
GO:0016701	oxidoreductase activity, acting on single donors with incorporation of molecular oxygen	76	21	11.04	MF	0.00218015448670773	0.276315789473684	PtGene00481;PtGene01160;PtGene05222;PtGene05539;PtGene09174;PtGene14177;PtGene17435;PtGene19429;PtGene29441;PtGene29443;PtGene35867;PtGene35868;PtGene38841;PtGene38842;PtGene39416;PtGene39503;PtGene41848;PtGene58323;PtGene61788;PtGene66754;PtGene71407	0.0790921129848557	0.0738924596587337
GO:0140662	ATP-dependent protein folding chaperone	86	23	12.49	MF	0.0022034713219045	0.267441860465116	PtGene00545;PtGene01776;PtGene02870;PtGene05571;PtGene06001;PtGene06623;PtGene07325;PtGene07328;PtGene15306;PtGene26077;PtGene27741;PtGene27750;PtGene28950;PtGene30343;PtGene30357;PtGene32393;PtGene38731;PtGene39159;PtGene44053;PtGene46473;PtGene61418;PtGene68064;PtGene70982	0.0790921129848557	0.0738924596587337
GO:0004089	carbonate dehydratase activity	11	6	1.6	MF	0.00223153885890363	0.545454545454545	PtGene06967;PtGene20709;PtGene38743;PtGene38752;PtGene38755;PtGene38757	0.0790921129848557	0.0738924596587337
GO:0140657	ATP-dependent activity	1136	199	164.95	MF	0.0023159999275405	0.175176056338028	novel11293;novel12091;novel2493;novel489;novel5086;novel524;novel8454;PtGene00253;PtGene00504;PtGene00545;PtGene00629;PtGene00776;PtGene00909;PtGene01511;PtGene01776;PtGene01873;PtGene02274;PtGene02870;PtGene02972;PtGene03856;PtGene03920;PtGene04271;PtGene04744;PtGene05571;PtGene05988;PtGene06001;PtGene06556;PtGene06609;PtGene06623;PtGene06765;PtGene07325;PtGene07328;PtGene07338;PtGene07416;PtGen…	0.0796818216380377	0.0744433998374845
GO:0030515	snoRNA binding	26	10	3.78	MF	0.0023434644664846	0.384615384615385	PtGene01219;PtGene02289;PtGene02291;PtGene02455;PtGene07857;PtGene32829;PtGene38137;PtGene64088;PtGene71488;PtGene71489	0.0796818216380377	0.0744433998374845
GO:0004311	farnesyltranstransferase activity	22	9	3.19	MF	0.00234452760160288	0.409090909090909	novel4927;PtGene10128;PtGene27492;PtGene37433;PtGene38345;PtGene48945;PtGene51715;PtGene65931;PtGene65942	0.0796818216380377	0.0744433998374845
GO:0005310	dicarboxylic acid transmembrane transporter activity	8	5	1.16	MF	0.00245418483310364	0.625	PtGene18663;PtGene18815;PtGene19093;PtGene19187;PtGene25909	0.0808463141487793	0.0755313365814345
GO:0015556	C4-dicarboxylate transmembrane transporter activity	8	5	1.16	MF	0.00245418483310364	0.625	PtGene18663;PtGene18815;PtGene19093;PtGene19187;PtGene25909	0.0808463141487793	0.0755313365814345
GO:0016879	ligase activity, forming carbon-nitrogen bonds	102	26	14.81	MF	0.00247654972805612	0.254901960784314	novel1604;PtGene00151;PtGene00391;PtGene00654;PtGene01564;PtGene10417;PtGene14915;PtGene15362;PtGene18192;PtGene19142;PtGene19144;PtGene24909;PtGene26062;PtGene28556;PtGene30403;PtGene38606;PtGene38652;PtGene38653;PtGene39940;PtGene47703;PtGene49612;PtGene51189;PtGene53015;PtGene55185;PtGene64855;PtGene71303	0.0808463141487793	0.0755313365814345
GO:0004364	glutathione transferase activity	53	16	7.7	MF	0.00267736517603384	0.30188679245283	PtGene13007;PtGene19125;PtGene19129;PtGene19131;PtGene19135;PtGene19136;PtGene19137;PtGene19138;PtGene35876;PtGene37473;PtGene37475;PtGene43196;PtGene43217;PtGene43219;PtGene49295;PtGene67109	0.0862667922303889	0.0805954629887424
GO:0016462	pyrophosphatase activity	915	163	132.86	MF	0.00281592209165505	0.178142076502732	novel11293;novel12091;novel1409;novel1752;novel2653;novel489;novel4927;novel8454;PtGene00021;PtGene00253;PtGene00503;PtGene00545;PtGene00629;PtGene00776;PtGene00856;PtGene00909;PtGene01797;PtGene02067;PtGene02068;PtGene02274;PtGene04242;PtGene04271;PtGene04744;PtGene05988;PtGene06556;PtGene06765;PtGene07201;PtGene07392;PtGene07416;PtGene07425;PtGene07441;PtGene08997;PtGene09618;PtGene10192;PtGene…	0.0895679834537973	0.0836796281487777
GO:0004396	hexokinase activity	15	7	2.18	MF	0.00297271417742852	0.466666666666667	novel2365;PtGene00359;PtGene06626;PtGene08399;PtGene08453;PtGene40947;PtGene69594	0.0910531342493848	0.0850671425431788
GO:0008443	phosphofructokinase activity	15	7	2.18	MF	0.00297271417742852	0.466666666666667	novel11245;PtGene01742;PtGene13497;PtGene16895;PtGene20412;PtGene32199;PtGene48619	0.0910531342493848	0.0850671425431788
GO:0016703	oxidoreductase activity, acting on single donors with incorporation of molecular oxygen, incorporation of one atom of oxygen (internal monooxygenases or internal mixed function oxidases)	15	7	2.18	MF	0.00297271417742852	0.466666666666667	PtGene05222;PtGene05539;PtGene09174;PtGene38841;PtGene38842;PtGene41848;PtGene66754	0.0910531342493848	0.0850671425431788
GO:0004185	serine-type carboxypeptidase activity	49	15	7.11	MF	0.00309490405097418	0.306122448979592	PtGene07456;PtGene08021;PtGene09109;PtGene09110;PtGene11879;PtGene12805;PtGene25024;PtGene32692;PtGene32693;PtGene32694;PtGene38413;PtGene38688;PtGene39558;PtGene47941;PtGene55927	0.0930070475370589	0.0868926021666152
GO:0022804	active transmembrane transporter activity	584	109	84.8	MF	0.00311148123562107	0.186643835616438	novel11293;novel1314;novel4537;novel5003;novel5004;novel5175;novel7221;novel8909;PtGene00012;PtGene00029;PtGene00166;PtGene00629;PtGene00909;PtGene01511;PtGene01947;PtGene02021;PtGene02274;PtGene03173;PtGene04783;PtGene06556;PtGene06765;PtGene07193;PtGene07338;PtGene07416;PtGene07425;PtGene07864;PtGene08279;PtGene08997;PtGene09135;PtGene13099;PtGene13866;PtGene14380;PtGene15375;PtGene17435;PtGene…	0.0930070475370589	0.0868926021666152
GO:0052689	carboxylic ester hydrolase activity	207	45	30.06	MF	0.00320359336247137	0.217391304347826	novel11955;novel1372;novel7262;PtGene01385;PtGene07159;PtGene08121;PtGene08176;PtGene08254;PtGene08560;PtGene08561;PtGene08562;PtGene08575;PtGene18294;PtGene19444;PtGene24994;PtGene25341;PtGene26700;PtGene28504;PtGene28516;PtGene32677;PtGene34011;PtGene37857;PtGene39826;PtGene39828;PtGene39832;PtGene40190;PtGene40981;PtGene41893;PtGene42864;PtGene42897;PtGene43580;PtGene48413;PtGene49223;PtGene50…	0.0934298807730312	0.0872876376088652
GO:0000155	phosphorelay sensor kinase activity	19	8	2.76	MF	0.00330636588225183	0.421052631578947	novel3701;novel6974;PtGene19336;PtGene29037;PtGene38802;PtGene38804;PtGene57580;PtGene71091	0.0934298807730312	0.0872876376088652
GO:0004673	protein histidine kinase activity	19	8	2.76	MF	0.00330636588225183	0.421052631578947	novel3701;novel6974;PtGene19336;PtGene29037;PtGene38802;PtGene38804;PtGene57580;PtGene71091	0.0934298807730312	0.0872876376088652
GO:0016775	phosphotransferase activity, nitrogenous group as acceptor	19	8	2.76	MF	0.00330636588225183	0.421052631578947	novel3701;novel6974;PtGene19336;PtGene29037;PtGene38802;PtGene38804;PtGene57580;PtGene71091	0.0934298807730312	0.0872876376088652
GO:0017111	ribonucleoside triphosphate phosphatase activity	819	147	118.92	MF	0.00331391757679434	0.179487179487179	novel11293;novel12091;novel1409;novel1752;novel2653;novel489;novel8454;PtGene00021;PtGene00253;PtGene00503;PtGene00545;PtGene00629;PtGene00776;PtGene00856;PtGene00909;PtGene01797;PtGene02067;PtGene02274;PtGene04271;PtGene04744;PtGene05988;PtGene06556;PtGene06765;PtGene07201;PtGene07416;PtGene07425;PtGene07441;PtGene08997;PtGene09618;PtGene10940;PtGene11802;PtGene13537;PtGene13638;PtGene14629;PtGe…	0.0934298807730312	0.0872876376088652
GO:0016614	oxidoreductase activity, acting on CH-OH group of donors	289	59	41.96	MF	0.00381943537877514	0.204152249134948	novel8527;novel8549;novel9092;PtGene01122;PtGene02405;PtGene03007;PtGene06665;PtGene07547;PtGene07549;PtGene07968;PtGene08330;PtGene08358;PtGene08361;PtGene10815;PtGene11286;PtGene12903;PtGene13529;PtGene13546;PtGene13551;PtGene15816;PtGene17745;PtGene21057;PtGene23130;PtGene25130;PtGene26568;PtGene26916;PtGene27395;PtGene27907;PtGene28214;PtGene28347;PtGene31734;PtGene32359;PtGene35083;PtGene371…	0.106472125558889	0.0994724624963083
GO:0035250	UDP-galactosyltransferase activity	9	5	1.31	MF	0.00486256191685411	0.555555555555556	novel8492;PtGene09489;PtGene19928;PtGene19941;PtGene24654	0.12789146538982	0.119483657603422
GO:0016740	transferase activity	4879	766	708.45	MF	0.00500156087496447	0.156999385119902	novel10641;novel10697;novel10887;novel11245;novel11436;novel11457;novel11960;novel12026;novel12397;novel12569;novel12719;novel12867;novel1336;novel1480;novel1552;novel1597;novel1799;novel212;novel2365;novel2646;novel2712;novel2755;novel2891;novel3472;novel3477;novel363;novel3701;novel378;novel3836;novel4321;novel4365;novel4519;novel4529;novel4616;novel4663;novel4687;novel474;novel4827;novel4848;n…	0.12789146538982	0.119483657603422
GO:0016831	carboxy-lyase activity	76	20	11.04	MF	0.0050418682684174	0.263157894736842	PtGene01366;PtGene01370;PtGene01517;PtGene06163;PtGene06176;PtGene07361;PtGene08278;PtGene22497;PtGene25412;PtGene29185;PtGene37623;PtGene37952;PtGene38031;PtGene38956;PtGene45784;PtGene46720;PtGene49237;PtGene49983;PtGene71642;PtGene71881	0.12789146538982	0.119483657603422
GO:0000293	ferric-chelate reductase activity	6	4	0.87	MF	0.00520638371800559	0.666666666666667	PtGene31986;PtGene31987;PtGene31988;PtGene70665	0.12789146538982	0.119483657603422
GO:0004556	alpha-amylase activity	6	4	0.87	MF	0.00520638371800559	0.666666666666667	PtGene29282;PtGene47971;PtGene53789;PtGene67084	0.12789146538982	0.119483657603422
GO:0004751	ribose-5-phosphate isomerase activity	6	4	0.87	MF	0.00520638371800559	0.666666666666667	PtGene33040;PtGene33054;PtGene43484;PtGene49253	0.12789146538982	0.119483657603422
GO:0019825	oxygen binding	6	4	0.87	MF	0.00520638371800559	0.666666666666667	PtGene12712;PtGene38628;PtGene38631;PtGene38660	0.12789146538982	0.119483657603422
GO:0038199	ethylene receptor activity	6	4	0.87	MF	0.00520638371800559	0.666666666666667	novel6974;PtGene16005;PtGene38802;PtGene38804	0.12789146538982	0.119483657603422
GO:0047334	diphosphate-fructose-6-phosphate 1-phosphotransferase activity	6	4	0.87	MF	0.00520638371800559	0.666666666666667	novel11245;PtGene16895;PtGene20412;PtGene32199	0.12789146538982	0.119483657603422
GO:0051740	ethylene binding	6	4	0.87	MF	0.00520638371800559	0.666666666666667	novel6974;PtGene16005;PtGene38802;PtGene38804	0.12789146538982	0.119483657603422
GO:0051864	histone H3-methyl-lysine-36 demethylase activity	6	4	0.87	MF	0.00520638371800559	0.666666666666667	PtGene01584;PtGene05766;PtGene05782;PtGene66380	0.12789146538982	0.119483657603422
GO:0072328	alkene binding	6	4	0.87	MF	0.00520638371800559	0.666666666666667	novel6974;PtGene16005;PtGene38802;PtGene38804	0.12789146538982	0.119483657603422
GO:0003755	peptidyl-prolyl cis-trans isomerase activity	92	23	13.36	MF	0.00549946872126607	0.25	novel10046;novel7457;PtGene00693;PtGene00716;PtGene08082;PtGene08131;PtGene11281;PtGene22116;PtGene26811;PtGene27848;PtGene29674;PtGene37969;PtGene38787;PtGene39912;PtGene43418;PtGene49775;PtGene53729;PtGene53734;PtGene56593;PtGene57664;PtGene59072;PtGene68032;PtGene70774	0.132651009800049	0.123930301270586
GO:0016762	xyloglucan:xyloglucosyl transferase activity	47	14	6.82	MF	0.00550707537662437	0.297872340425532	novel3477;PtGene19732;PtGene19733;PtGene19735;PtGene19737;PtGene19743;PtGene19744;PtGene19745;PtGene19747;PtGene28454;PtGene32070;PtGene47191;PtGene54672;PtGene70321	0.132651009800049	0.123930301270586
GO:0016853	isomerase activity	318	63	46.17	MF	0.00581167945795352	0.19811320754717	novel10046;novel3490;novel7457;PtGene00693;PtGene00716;PtGene01132;PtGene01926;PtGene02233;PtGene05432;PtGene07646;PtGene07858;PtGene08082;PtGene08131;PtGene11281;PtGene12245;PtGene12259;PtGene12788;PtGene13305;PtGene13456;PtGene13458;PtGene16608;PtGene16884;PtGene18883;PtGene22116;PtGene25295;PtGene26811;PtGene27848;PtGene28673;PtGene29674;PtGene33040;PtGene33054;PtGene35383;PtGene36311;PtGene36…	0.138642083992141	0.129527511805806
GO:0015144	carbohydrate transmembrane transporter activity	72	19	10.45	MF	0.00597803404246474	0.263888888888889	novel4537;novel5003;novel5004;PtGene00166;PtGene00779;PtGene07763;PtGene25068;PtGene26309;PtGene28139;PtGene28141;PtGene28443;PtGene37328;PtGene49780;PtGene53101;PtGene53406;PtGene57711;PtGene57716;PtGene62318;PtGene69929	0.14125240437481	0.131966225178019
GO:0046527	glucosyltransferase activity	232	48	33.69	MF	0.00651497650229243	0.206896551724138	novel3477;novel378;novel474;PtGene00627;PtGene00628;PtGene00650;PtGene02083;PtGene02246;PtGene03186;PtGene06818;PtGene06819;PtGene06974;PtGene06977;PtGene07713;PtGene13874;PtGene14173;PtGene14176;PtGene14311;PtGene16163;PtGene19732;PtGene19733;PtGene19735;PtGene19737;PtGene19743;PtGene19744;PtGene19745;PtGene19747;PtGene25427;PtGene25550;PtGene25553;PtGene25557;PtGene26248;PtGene28454;PtGene32070…	0.152487327379127	0.142462544767109
GO:0030060	L-malate dehydrogenase activity	17	7	2.47	MF	0.00689190961634366	0.411764705882353	PtGene03007;PtGene15816;PtGene17745;PtGene21057;PtGene28214;PtGene35083;PtGene43851	0.158807627627388	0.148367337463887
GO:0008171	O-methyltransferase activity	53	15	7.7	MF	0.00697616633970294	0.283018867924528	novel2891;PtGene03273;PtGene07330;PtGene13907;PtGene13908;PtGene19352;PtGene19353;PtGene19361;PtGene43418;PtGene49561;PtGene66572;PtGene66574;PtGene66576;PtGene66731;PtGene66734	0.158807627627388	0.148367337463887
GO:0005507	copper ion binding	99	24	14.38	MF	0.00697703805376272	0.242424242424242	PtGene01965;PtGene06793;PtGene07130;PtGene07139;PtGene08200;PtGene10875;PtGene13443;PtGene14380;PtGene14846;PtGene14857;PtGene18182;PtGene19207;PtGene26925;PtGene26971;PtGene27959;PtGene27975;PtGene28006;PtGene32739;PtGene38871;PtGene44829;PtGene49275;PtGene61427;PtGene66976;PtGene71067	0.158807627627388	0.148367337463887
GO:0015923	mannosidase activity	30	10	4.36	MF	0.00765404749262826	0.333333333333333	PtGene24328;PtGene36137;PtGene39679;PtGene54179;PtGene62252;PtGene67695;PtGene67823;PtGene67826;PtGene67829;PtGene70240	0.172633562083734	0.161284330897296
GO:0008514	organic anion transmembrane transporter activity	84	21	12.2	MF	0.00775423228976415	0.25	novel7221;PtGene18663;PtGene18705;PtGene18815;PtGene19093;PtGene19187;PtGene24458;PtGene25509;PtGene25515;PtGene25673;PtGene25909;PtGene27968;PtGene28489;PtGene35163;PtGene37912;PtGene40345;PtGene44849;PtGene50304;PtGene61989;PtGene65805;PtGene69235	0.173317570368512	0.161923371285544
GO:0005537	mannose binding	206	43	29.91	MF	0.00821706054511195	0.20873786407767	novel11457;novel4519;novel4990;novel9257;novel9261;PtGene01021;PtGene01350;PtGene19831;PtGene27922;PtGene28200;PtGene28217;PtGene28244;PtGene28247;PtGene28249;PtGene28268;PtGene28277;PtGene28284;PtGene28285;PtGene28287;PtGene28288;PtGene28290;PtGene28291;PtGene28292;PtGene28294;PtGene28295;PtGene28297;PtGene32279;PtGene49943;PtGene49944;PtGene49945;PtGene49954;PtGene49959;PtGene49962;PtGene49966;…	0.182022564396632	0.170056083837749
GO:0051536	iron-sulfur cluster binding	195	41	28.31	MF	0.00854608831531209	0.21025641025641	novel1314;novel6126;PtGene00279;PtGene00341;PtGene00920;PtGene01067;PtGene01873;PtGene01985;PtGene05222;PtGene05539;PtGene06660;PtGene07463;PtGene09174;PtGene12752;PtGene12782;PtGene13541;PtGene14074;PtGene18299;PtGene23593;PtGene26865;PtGene27124;PtGene27264;PtGene29559;PtGene36690;PtGene36725;PtGene37182;PtGene38841;PtGene38842;PtGene40013;PtGene40519;PtGene41848;PtGene47565;PtGene49319;PtGene4…	0.182715741898186	0.170703690642486
GO:0051540	metal cluster binding	195	41	28.31	MF	0.00854608831531209	0.21025641025641	novel1314;novel6126;PtGene00279;PtGene00341;PtGene00920;PtGene01067;PtGene01873;PtGene01985;PtGene05222;PtGene05539;PtGene06660;PtGene07463;PtGene09174;PtGene12752;PtGene12782;PtGene13541;PtGene14074;PtGene18299;PtGene23593;PtGene26865;PtGene27124;PtGene27264;PtGene29559;PtGene36690;PtGene36725;PtGene37182;PtGene38841;PtGene38842;PtGene40013;PtGene40519;PtGene41848;PtGene47565;PtGene49319;PtGene4…	0.182715741898186	0.170703690642486
GO:0004445	inositol-polyphosphate 5-phosphatase activity	10	5	1.45	MF	0.00856883018368155	0.5	PtGene25489;PtGene32789;PtGene43857;PtGene48705;PtGene61497	0.182715741898186	0.170703690642486
GO:0046030	inositol trisphosphate phosphatase activity	10	5	1.45	MF	0.00856883018368155	0.5	PtGene25489;PtGene32789;PtGene43857;PtGene48705;PtGene61497	0.182715741898186	0.170703690642486
GO:0051287	NAD binding	106	25	15.39	MF	0.0086165827497331	0.235849056603774	novel1799;novel8527;PtGene01910;PtGene07547;PtGene07549;PtGene10815;PtGene13305;PtGene13498;PtGene13525;PtGene13529;PtGene13546;PtGene14989;PtGene24725;PtGene29559;PtGene32359;PtGene37168;PtGene37241;PtGene37952;PtGene38271;PtGene49436;PtGene53979;PtGene58375;PtGene62392;PtGene63165;PtGene66331	0.182715741898186	0.170703690642486
GO:0015075	ion transmembrane transporter activity	617	111	89.59	MF	0.00904982708006293	0.179902755267423	novel7221;novel8159;novel8947;novel9200;PtGene00029;PtGene00890;PtGene00905;PtGene01137;PtGene01511;PtGene01947;PtGene02079;PtGene02386;PtGene02718;PtGene06454;PtGene07377;PtGene07425;PtGene07864;PtGene09135;PtGene12522;PtGene12931;PtGene12961;PtGene13097;PtGene13686;PtGene13691;PtGene14380;PtGene14939;PtGene18663;PtGene18705;PtGene18815;PtGene19093;PtGene19187;PtGene19364;PtGene19483;PtGene19599…	0.190276449030815	0.177767343713636
GO:0016160	amylase activity	22	8	3.19	MF	0.00935124947756302	0.363636363636364	PtGene16046;PtGene26349;PtGene29282;PtGene41202;PtGene47971;PtGene53789;PtGene59301;PtGene67084	0.194961764317932	0.182144638209587
GO:0003688	DNA replication origin binding	14	6	2.03	MF	0.00981912492406245	0.428571428571429	PtGene01111;PtGene01120;PtGene14182;PtGene32412;PtGene37411;PtGene53746	0.199682368332778	0.186554901490815
GO:0003872	6-phosphofructokinase activity	14	6	2.03	MF	0.00981912492406245	0.428571428571429	novel11245;PtGene01742;PtGene13497;PtGene16895;PtGene20412;PtGene32199	0.199682368332778	0.186554901490815
GO:0052745	inositol phosphate phosphatase activity	14	6	2.03	MF	0.00981912492406245	0.428571428571429	PtGene25489;PtGene29008;PtGene32789;PtGene43857;PtGene48705;PtGene61497	0.199682368332778	0.186554901490815
GO:0016298	lipase activity	102	24	14.81	MF	0.010211494255671	0.235294117647059	novel7262;PtGene00368;PtGene00966;PtGene01385;PtGene19047;PtGene27499;PtGene28516;PtGene32677;PtGene33913;PtGene37857;PtGene39966;PtGene40190;PtGene40981;PtGene43580;PtGene48413;PtGene49195;PtGene50749;PtGene51416;PtGene54332;PtGene65255;PtGene66501;PtGene67208;PtGene67209;PtGene71204	0.203430821151729	0.190056924489746
GO:0008453	alanine-glyoxylate transaminase activity	7	4	1.02	MF	0.0107539595063408	0.571428571428571	PtGene07498;PtGene08190;PtGene08243;PtGene40168	0.203430821151729	0.190056924489746
GO:0016730	oxidoreductase activity, acting on iron-sulfur proteins as donors	7	4	1.02	MF	0.0107539595063408	0.571428571428571	PtGene14044;PtGene27825;PtGene38841;PtGene38842	0.203430821151729	0.190056924489746
GO:0051741	2-methyl-6-phytyl-1,4-benzoquinone methyltransferase activity	7	4	1.02	MF	0.0107539595063408	0.571428571428571	novel1552;PtGene13204;PtGene13210;PtGene47144	0.203430821151729	0.190056924489746
GO:0080043	quercetin 3-O-glucosyltransferase activity	36	11	5.23	MF	0.0107790270186935	0.305555555555556	novel378;novel474;PtGene00627;PtGene00628;PtGene00650;PtGene02083;PtGene14311;PtGene25550;PtGene25553;PtGene25557;PtGene67867	0.203430821151729	0.190056924489746
GO:0080044	quercetin 7-O-glucosyltransferase activity	36	11	5.23	MF	0.0107790270186935	0.305555555555556	novel378;novel474;PtGene00627;PtGene00628;PtGene00650;PtGene02083;PtGene14311;PtGene25550;PtGene25553;PtGene25557;PtGene67867	0.203430821151729	0.190056924489746
GO:0004857	enzyme inhibitor activity	192	40	27.88	MF	0.0108360246627473	0.208333333333333	novel3691;novel4430;novel5035;PtGene00757;PtGene01821;PtGene03868;PtGene07159;PtGene19444;PtGene24708;PtGene25871;PtGene25956;PtGene26054;PtGene26948;PtGene26952;PtGene28504;PtGene28545;PtGene32406;PtGene32740;PtGene34011;PtGene39826;PtGene39828;PtGene39832;PtGene41737;PtGene41893;PtGene45784;PtGene48903;PtGene49565;PtGene49568;PtGene53607;PtGene53610;PtGene53614;PtGene53905;PtGene56715;PtGene567…	0.203430821151729	0.190056924489746
GO:0004148	dihydrolipoyl dehydrogenase activity	4	3	0.58	MF	0.0109054007308263	0.75	PtGene37847;PtGene49027;PtGene52794	0.203430821151729	0.190056924489746
GO:0004768	stearoyl-CoA 9-desaturase activity	4	3	0.58	MF	0.0109054007308263	0.75	novel282;PtGene61725;PtGene71602	0.203430821151729	0.190056924489746
GO:0016215	acyl-CoA desaturase activity	4	3	0.58	MF	0.0109054007308263	0.75	novel282;PtGene61725;PtGene71602	0.203430821151729	0.190056924489746
GO:0046509	1,2-diacylglycerol 3-beta-galactosyltransferase activity	4	3	0.58	MF	0.0109054007308263	0.75	novel8492;PtGene19928;PtGene19941	0.203430821151729	0.190056924489746
GO:0015293	symporter activity	71	18	10.31	MF	0.0112929646250569	0.253521126760563	novel4537;novel5003;novel5004;PtGene00012;PtGene00166;PtGene01947;PtGene04783;PtGene25068;PtGene28139;PtGene28141;PtGene28443;PtGene28827;PtGene37328;PtGene38994;PtGene53406;PtGene53592;PtGene65887;PtGene69929	0.209088397274375	0.195342561699728
GO:0016628	oxidoreductase activity, acting on the CH-CH group of donors, NAD or NADP as acceptor	41	12	5.95	MF	0.0113855663752374	0.292682926829268	novel4650;PtGene13000;PtGene24942;PtGene26764;PtGene28347;PtGene30856;PtGene32192;PtGene38388;PtGene59042;PtGene62159;PtGene66749;PtGene69933	0.209241408718252	0.195485513904661
GO:0004180	carboxypeptidase activity	61	16	8.86	MF	0.0117759702264479	0.262295081967213	PtGene01730;PtGene07456;PtGene08021;PtGene09109;PtGene09110;PtGene11879;PtGene12805;PtGene25024;PtGene32692;PtGene32693;PtGene32694;PtGene38413;PtGene38688;PtGene39558;PtGene47941;PtGene55927	0.214824868616303	0.200701907419801
GO:0022839	ion gated channel activity	23	8	3.34	MF	0.0125462930950411	0.347826086956522	PtGene13686;PtGene13691;PtGene14939;PtGene25275;PtGene29317;PtGene34823;PtGene63008;PtGene70086	0.227206957436475	0.212269976145068
GO:0015171	amino acid transmembrane transporter activity	88	21	12.78	MF	0.0132989759708266	0.238636363636364	novel11364;novel1321;novel1811;PtGene00382;PtGene00837;PtGene03466;PtGene12261;PtGene22748;PtGene27248;PtGene27968;PtGene29158;PtGene29893;PtGene35163;PtGene36361;PtGene39576;PtGene48150;PtGene49251;PtGene49599;PtGene50304;PtGene65805;PtGene66936	0.235725791847401	0.220228767537698
GO:0016836	hydro-lyase activity	88	21	12.78	MF	0.0132989759708266	0.238636363636364	PtGene06967;PtGene13947;PtGene15217;PtGene18124;PtGene20709;PtGene23870;PtGene24791;PtGene26916;PtGene29700;PtGene30681;PtGene33912;PtGene36667;PtGene38743;PtGene38752;PtGene38755;PtGene38757;PtGene40451;PtGene47275;PtGene53766;PtGene58911;PtGene66988	0.235725791847401	0.220228767537698
GO:0000146	microfilament motor activity	19	7	2.76	MF	0.0137202757870871	0.368421052631579	PtGene07461;PtGene13387;PtGene25131;PtGene38437;PtGene39442;PtGene39459;PtGene48272	0.235725791847401	0.220228767537698
GO:0004659	prenyltransferase activity	62	16	9	MF	0.0137857012940856	0.258064516129032	novel4927;novel8500;PtGene10128;PtGene12523;PtGene19689;PtGene26419;PtGene27492;PtGene29063;PtGene36537;PtGene36541;PtGene37433;PtGene38345;PtGene48945;PtGene51715;PtGene65931;PtGene65942	0.235725791847401	0.220228767537698
GO:0034485	phosphatidylinositol-3,4,5-trisphosphate 5-phosphatase activity	11	5	1.6	MF	0.0138499062876631	0.454545454545455	PtGene25489;PtGene32789;PtGene43857;PtGene48705;PtGene61497	0.235725791847401	0.220228767537698
GO:0080030	methyl indole-3-acetate esterase activity	11	5	1.6	MF	0.0138499062876631	0.454545454545455	novel1372;PtGene08560;PtGene08561;PtGene08562;PtGene08575	0.235725791847401	0.220228767537698
GO:0080031	methyl salicylate esterase activity	11	5	1.6	MF	0.0138499062876631	0.454545454545455	novel1372;PtGene08560;PtGene08561;PtGene08562;PtGene08575	0.235725791847401	0.220228767537698
GO:0080032	methyl jasmonate esterase activity	11	5	1.6	MF	0.0138499062876631	0.454545454545455	novel1372;PtGene08560;PtGene08561;PtGene08562;PtGene08575	0.235725791847401	0.220228767537698
GO:0003700	DNA-binding transcription factor activity	961	164	139.54	MF	0.0138718120152038	0.170655567117586	novel11376;novel2503;novel2636;novel3615;novel3803;novel3878;novel489;novel4994;novel7375;novel8366;novel8517;novel8916;novel9017;novel9051;novel9896;PtGene00021;PtGene00490;PtGene00547;PtGene00719;PtGene01379;PtGene01632;PtGene01786;PtGene02101;PtGene04817;PtGene05710;PtGene05799;PtGene05999;PtGene06436;PtGene06570;PtGene07228;PtGene07404;PtGene07408;PtGene07552;PtGene08011;PtGene08126;PtGene082…	0.235725791847401	0.220228767537698
GO:0016722	oxidoreductase activity, acting on metal ions	15	6	2.18	MF	0.0143833987551517	0.4	PtGene07490;PtGene31986;PtGene31987;PtGene31988;PtGene48635;PtGene70665	0.239214008230747	0.223487662497764
GO:0016767	geranylgeranyl-diphosphate geranylgeranyltransferase activity	15	6	2.18	MF	0.0143833987551517	0.4	novel4927;PtGene27492;PtGene38345;PtGene51715;PtGene65931;PtGene65942	0.239214008230747	0.223487662497764
GO:0046905	15-cis-phytoene synthase activity	15	6	2.18	MF	0.0143833987551517	0.4	novel4927;PtGene27492;PtGene38345;PtGene51715;PtGene65931;PtGene65942	0.239214008230747	0.223487662497764
GO:0005525	GTP binding	338	64	49.08	MF	0.0146555942164747	0.189349112426035	novel1409;novel1752;novel2653;novel9910;PtGene00021;PtGene00503;PtGene00856;PtGene01797;PtGene02067;PtGene04271;PtGene07201;PtGene07441;PtGene09618;PtGene11802;PtGene12867;PtGene14629;PtGene14794;PtGene18838;PtGene19036;PtGene19222;PtGene19902;PtGene19905;PtGene22743;PtGene22952;PtGene23311;PtGene23982;PtGene24460;PtGene25460;PtGene26577;PtGene27782;PtGene27788;PtGene27906;PtGene29654;PtGene30642…	0.239214008230747	0.223487662497764
GO:0019001	guanyl nucleotide binding	338	64	49.08	MF	0.0146555942164747	0.189349112426035	novel1409;novel1752;novel2653;novel9910;PtGene00021;PtGene00503;PtGene00856;PtGene01797;PtGene02067;PtGene04271;PtGene07201;PtGene07441;PtGene09618;PtGene11802;PtGene12867;PtGene14629;PtGene14794;PtGene18838;PtGene19036;PtGene19222;PtGene19902;PtGene19905;PtGene22743;PtGene22952;PtGene23311;PtGene23982;PtGene24460;PtGene25460;PtGene26577;PtGene27782;PtGene27788;PtGene27906;PtGene29654;PtGene30642…	0.239214008230747	0.223487662497764
GO:0032561	guanyl ribonucleotide binding	338	64	49.08	MF	0.0146555942164747	0.189349112426035	novel1409;novel1752;novel2653;novel9910;PtGene00021;PtGene00503;PtGene00856;PtGene01797;PtGene02067;PtGene04271;PtGene07201;PtGene07441;PtGene09618;PtGene11802;PtGene12867;PtGene14629;PtGene14794;PtGene18838;PtGene19036;PtGene19222;PtGene19902;PtGene19905;PtGene22743;PtGene22952;PtGene23311;PtGene23982;PtGene24460;PtGene25460;PtGene26577;PtGene27782;PtGene27788;PtGene27906;PtGene29654;PtGene30642…	0.239214008230747	0.223487662497764
GO:0016620	oxidoreductase activity, acting on the aldehyde or oxo group of donors, NAD or NADP as acceptor	73	18	10.6	MF	0.0150478103826627	0.246575342465753	PtGene01910;PtGene08269;PtGene14682;PtGene14989;PtGene20109;PtGene48404;PtGene48427;PtGene48692;PtGene49436;PtGene51603;PtGene56330;PtGene58659;PtGene61609;PtGene69851;PtGene69852;PtGene69856;PtGene69857;PtGene69858	0.244010572283569	0.227968892071711
GO:0004222	metalloendopeptidase activity	63	16	9.15	MF	0.0160526467912521	0.253968253968254	novel6076;PtGene00970;PtGene05988;PtGene13638;PtGene14744;PtGene19189;PtGene20176;PtGene25595;PtGene26890;PtGene27039;PtGene29043;PtGene45389;PtGene49332;PtGene53846;PtGene54368;PtGene60973	0.258614394085042	0.241612633180705
GO:0015605	organophosphate ester transmembrane transporter activity	53	14	7.7	MF	0.0167303381101646	0.264150943396226	PtGene07193;PtGene13757;PtGene13866;PtGene24458;PtGene25509;PtGene25515;PtGene28489;PtGene33687;PtGene37063;PtGene37912;PtGene40345;PtGene44849;PtGene61989;PtGene69235	0.259024172543117	0.241995472088905
GO:0051087	chaperone binding	69	17	10.02	MF	0.0179497311067128	0.246376811594203	novel12867;PtGene01435;PtGene06623;PtGene07190;PtGene13988;PtGene19369;PtGene35950;PtGene36427;PtGene39934;PtGene45119;PtGene48145;PtGene53772;PtGene53782;PtGene61896;PtGene64892;PtGene71532;PtGene71812	0.259024172543117	0.241995472088905
GO:0008097	5S rRNA binding	20	7	2.9	MF	0.0185145168124534	0.35	novel12768;PtGene07870;PtGene18808;PtGene36250;PtGene36285;PtGene48157;PtGene68477	0.259024172543117	0.241995472088905
GO:0051213	dioxygenase activity	141	30	20.47	MF	0.018795634165065	0.212765957446809	PtGene00481;PtGene01160;PtGene01584;PtGene01724;PtGene05766;PtGene05782;PtGene14177;PtGene17435;PtGene19429;PtGene26511;PtGene26649;PtGene29441;PtGene29443;PtGene35589;PtGene35867;PtGene35868;PtGene37546;PtGene39416;PtGene39503;PtGene49322;PtGene49335;PtGene49337;PtGene49464;PtGene51274;PtGene58323;PtGene61788;PtGene66380;PtGene66748;PtGene66831;PtGene71407	0.259024172543117	0.241995472088905
GO:0004802	transketolase activity	8	4	1.16	MF	0.019053734179578	0.5	PtGene26918;PtGene52315;PtGene61256;PtGene66026	0.259024172543117	0.241995472088905
GO:0008106	alcohol dehydrogenase (NADP+) activity	8	4	1.16	MF	0.019053734179578	0.5	PtGene08330;PtGene08358;PtGene08361;PtGene27907	0.259024172543117	0.241995472088905
GO:0034647	histone H3-tri/di/monomethyl-lysine-4 demethylase activity	8	4	1.16	MF	0.019053734179578	0.5	PtGene35589;PtGene49322;PtGene49335;PtGene49337	0.259024172543117	0.241995472088905
GO:0042132	fructose 1,6-bisphosphate 1-phosphatase activity	8	4	1.16	MF	0.019053734179578	0.5	PtGene01074;PtGene12905;PtGene28002;PtGene66237	0.259024172543117	0.241995472088905
GO:0016746	acyltransferase activity	422	77	61.28	MF	0.0191086916503042	0.182464454976303	novel6970;novel7067;novel7460;novel8553;PtGene01670;PtGene01880;PtGene07213;PtGene09038;PtGene09109;PtGene09110;PtGene12650;PtGene13287;PtGene13859;PtGene14360;PtGene14682;PtGene16650;PtGene17245;PtGene18526;PtGene19064;PtGene19967;PtGene23438;PtGene24623;PtGene24802;PtGene25127;PtGene25428;PtGene27092;PtGene27143;PtGene27454;PtGene27733;PtGene27983;PtGene28024;PtGene28855;PtGene29269;PtGene29485…	0.259024172543117	0.241995472088905
GO:0016859	cis-trans isomerase activity	102	23	14.81	MF	0.0192878429142236	0.225490196078431	novel10046;novel7457;PtGene00693;PtGene00716;PtGene08082;PtGene08131;PtGene11281;PtGene22116;PtGene26811;PtGene27848;PtGene29674;PtGene37969;PtGene38787;PtGene39912;PtGene43418;PtGene49775;PtGene53729;PtGene53734;PtGene56593;PtGene57664;PtGene59072;PtGene68032;PtGene70774	0.259024172543117	0.241995472088905
GO:0016887	ATP hydrolysis activity	559	99	81.17	MF	0.0195763714647813	0.177101967799642	novel11293;novel12091;novel489;novel8454;PtGene00253;PtGene00545;PtGene00629;PtGene00776;PtGene00909;PtGene02274;PtGene04271;PtGene04744;PtGene05988;PtGene06556;PtGene06765;PtGene07416;PtGene07425;PtGene08997;PtGene10940;PtGene13537;PtGene13638;PtGene14744;PtGene16372;PtGene18936;PtGene19723;PtGene19883;PtGene23173;PtGene23174;PtGene23901;PtGene24968;PtGene25348;PtGene25695;PtGene25795;PtGene2607…	0.259024172543117	0.241995472088905
GO:0140299	small molecule sensor activity	54	14	7.84	MF	0.0196494662827877	0.259259259259259	novel3701;novel6974;PtGene11220;PtGene11226;PtGene19336;PtGene27566;PtGene29037;PtGene29125;PtGene38562;PtGene38802;PtGene38804;PtGene57580;PtGene71091;PtGene71192	0.259024172543117	0.241995472088905
GO:0004620	phospholipase activity	49	13	7.11	MF	0.0199771123366212	0.26530612244898	PtGene00368;PtGene19047;PtGene27499;PtGene28516;PtGene33913;PtGene37857;PtGene39966;PtGene40981;PtGene50749;PtGene51416;PtGene54332;PtGene67208;PtGene67209	0.259024172543117	0.241995472088905
GO:0004337	geranyltranstransferase activity	16	6	2.32	MF	0.0202367626536334	0.375	novel4927;PtGene27492;PtGene38345;PtGene51715;PtGene65931;PtGene65942	0.259024172543117	0.241995472088905
GO:0008146	sulfotransferase activity	16	6	2.32	MF	0.0202367626536334	0.375	novel4848;novel8523;PtGene26229;PtGene47921;PtGene47924;PtGene47927	0.259024172543117	0.241995472088905
GO:0015081	sodium ion transmembrane transporter activity	16	6	2.32	MF	0.0202367626536334	0.375	PtGene01947;PtGene07864;PtGene09135;PtGene19364;PtGene34270;PtGene44943	0.259024172543117	0.241995472088905
GO:0019187	beta-1,4-mannosyltransferase activity	16	6	2.32	MF	0.0202367626536334	0.375	novel1597;PtGene00021;PtGene20992;PtGene25571;PtGene54358;PtGene67627	0.259024172543117	0.241995472088905
GO:0022821	solute:potassium antiporter activity	16	6	2.32	MF	0.0202367626536334	0.375	PtGene07864;PtGene09135;PtGene19364;PtGene44943;PtGene48754;PtGene70986	0.259024172543117	0.241995472088905
GO:0030570	pectate lyase activity	16	6	2.32	MF	0.0202367626536334	0.375	PtGene01479;PtGene25057;PtGene38877;PtGene38891;PtGene49297;PtGene49298	0.259024172543117	0.241995472088905
GO:0034595	phosphatidylinositol phosphate 5-phosphatase activity	16	6	2.32	MF	0.0202367626536334	0.375	PtGene25489;PtGene32789;PtGene39878;PtGene43857;PtGene48705;PtGene61497	0.259024172543117	0.241995472088905
GO:0051753	mannan synthase activity	16	6	2.32	MF	0.0202367626536334	0.375	novel1597;PtGene00021;PtGene20992;PtGene25571;PtGene54358;PtGene67627	0.259024172543117	0.241995472088905
GO:0015318	inorganic molecular entity transmembrane transporter activity	573	101	83.2	MF	0.0209083248532474	0.176265270506108	novel5175;novel8159;novel8909;novel8947;PtGene00012;PtGene00029;PtGene00629;PtGene00890;PtGene00905;PtGene01511;PtGene01947;PtGene02079;PtGene02386;PtGene02718;PtGene04783;PtGene06454;PtGene07425;PtGene07864;PtGene09135;PtGene12522;PtGene12931;PtGene12961;PtGene13097;PtGene13686;PtGene13691;PtGene14380;PtGene14939;PtGene15375;PtGene18237;PtGene19093;PtGene19364;PtGene19483;PtGene19599;PtGene19723…	0.259024172543117	0.241995472088905
GO:0004439	phosphatidylinositol-4,5-bisphosphate 5-phosphatase activity	12	5	1.74	MF	0.0209448811547959	0.416666666666667	PtGene25489;PtGene32789;PtGene43857;PtGene48705;PtGene61497	0.259024172543117	0.241995472088905
GO:0106019	phosphatidylinositol-4,5-bisphosphate phosphatase activity	12	5	1.74	MF	0.0209448811547959	0.416666666666667	PtGene25489;PtGene32789;PtGene43857;PtGene48705;PtGene61497	0.259024172543117	0.241995472088905
GO:0004318	enoyl-[acyl-carrier-protein] reductase (NADH) activity	2	2	0.29	MF	0.0210790298061217	1	PtGene30856;PtGene32192	0.259024172543117	0.241995472088905
GO:0004350	glutamate-5-semialdehyde dehydrogenase activity	2	2	0.29	MF	0.0210790298061217	1	PtGene48404;PtGene48427	0.259024172543117	0.241995472088905
GO:0004516	nicotinate phosphoribosyltransferase activity	2	2	0.29	MF	0.0210790298061217	1	PtGene19142;PtGene19144	0.259024172543117	0.241995472088905
GO:0004642	phosphoribosylformylglycinamidine synthase activity	2	2	0.29	MF	0.0210790298061217	1	PtGene01564;PtGene49612	0.259024172543117	0.241995472088905
GO:0004810	tRNA adenylyltransferase activity	2	2	0.29	MF	0.0210790298061217	1	PtGene06485;PtGene06494	0.259024172543117	0.241995472088905
GO:0005199	structural constituent of cell wall	2	2	0.29	MF	0.0210790298061217	1	PtGene00311;PtGene43757	0.259024172543117	0.241995472088905
GO:0008179	adenylate cyclase binding	2	2	0.29	MF	0.0210790298061217	1	PtGene14939;PtGene34946	0.259024172543117	0.241995472088905
GO:0008240	tripeptidyl-peptidase activity	2	2	0.29	MF	0.0210790298061217	1	PtGene38608;PtGene38610	0.259024172543117	0.241995472088905
GO:0008942	nitrite reductase [NAD(P)H] activity	2	2	0.29	MF	0.0210790298061217	1	PtGene06660;PtGene47565	0.259024172543117	0.241995472088905
GO:0010291	carotene beta-ring hydroxylase activity	2	2	0.29	MF	0.0210790298061217	1	PtGene01477;PtGene36994	0.259024172543117	0.241995472088905
GO:0010301	xanthoxin dehydrogenase activity	2	2	0.29	MF	0.0210790298061217	1	PtGene07968;PtGene58761	0.259024172543117	0.241995472088905
GO:0016713	oxidoreductase activity, acting on paired donors, with incorporation or reduction of molecular oxygen, reduced iron-sulfur protein as one donor, and incorporation of one atom of oxygen	2	2	0.29	MF	0.0210790298061217	1	PtGene23700;PtGene23701	0.259024172543117	0.241995472088905
GO:0032441	pheophorbide a oxygenase activity	2	2	0.29	MF	0.0210790298061217	1	PtGene38841;PtGene38842	0.259024172543117	0.241995472088905
GO:0036009	protein-glutamine N-methyltransferase activity	2	2	0.29	MF	0.0210790298061217	1	PtGene14448;PtGene14479	0.259024172543117	0.241995472088905
GO:0042389	omega-3 fatty acid desaturase activity	2	2	0.29	MF	0.0210790298061217	1	novel4925;PtGene61725	0.259024172543117	0.241995472088905
GO:0046554	malate dehydrogenase (NADP+) activity	2	2	0.29	MF	0.0210790298061217	1	PtGene03007;PtGene15816	0.259024172543117	0.241995472088905
GO:0047958	glycine:2-oxoglutarate aminotransferase activity	2	2	0.29	MF	0.0210790298061217	1	PtGene08190;PtGene08243	0.259024172543117	0.241995472088905
GO:0052662	zeaxanthin epoxidase activity	2	2	0.29	MF	0.0210790298061217	1	PtGene23700;PtGene23701	0.259024172543117	0.241995472088905
GO:0052929	ATP:3'-cytidine-cytidine-tRNA adenylyltransferase activity	2	2	0.29	MF	0.0210790298061217	1	PtGene06485;PtGene06494	0.259024172543117	0.241995472088905
GO:0098809	nitrite reductase activity	2	2	0.29	MF	0.0210790298061217	1	PtGene06660;PtGene47565	0.259024172543117	0.241995472088905
GO:1990259	histone-glutamine methyltransferase activity	2	2	0.29	MF	0.0210790298061217	1	PtGene14448;PtGene14479	0.259024172543117	0.241995472088905
GO:0005347	ATP transmembrane transporter activity	25	8	3.63	MF	0.0212129934122066	0.32	PtGene24458;PtGene25509;PtGene25515;PtGene37912;PtGene40345;PtGene44849;PtGene61989;PtGene69235	0.259024172543117	0.241995472088905
GO:0032452	histone demethylase activity	25	8	3.63	MF	0.0212129934122066	0.32	PtGene01584;PtGene05766;PtGene05782;PtGene35589;PtGene49322;PtGene49335;PtGene49337;PtGene66380	0.259024172543117	0.241995472088905
GO:0140457	protein demethylase activity	25	8	3.63	MF	0.0212129934122066	0.32	PtGene01584;PtGene05766;PtGene05782;PtGene35589;PtGene49322;PtGene49335;PtGene49337;PtGene66380	0.259024172543117	0.241995472088905
GO:0015297	antiporter activity	177	36	25.7	MF	0.0213299959728955	0.203389830508475	novel7221;PtGene00029;PtGene02021;PtGene03173;PtGene07193;PtGene07864;PtGene08279;PtGene09135;PtGene13099;PtGene13866;PtGene19093;PtGene19364;PtGene20752;PtGene20757;PtGene24458;PtGene24579;PtGene25673;PtGene25909;PtGene26843;PtGene28489;PtGene29071;PtGene34270;PtGene37063;PtGene37912;PtGene44849;PtGene44943;PtGene48754;PtGene49148;PtGene49236;PtGene58877;PtGene58892;PtGene61989;PtGene62400;PtGen…	0.259024172543117	0.241995472088905
GO:0004197	cysteine-type endopeptidase activity	65	16	9.44	MF	0.0214382290127535	0.246153846153846	novel1402;PtGene05961;PtGene08738;PtGene13361;PtGene30830;PtGene35459;PtGene36113;PtGene36823;PtGene39684;PtGene51373;PtGene54531;PtGene54860;PtGene55536;PtGene70535;PtGene70536;PtGene70607	0.259024172543117	0.241995472088905
GO:0016811	hydrolase activity, acting on carbon-nitrogen (but not peptide) bonds, in linear amides	65	16	9.44	MF	0.0214382290127535	0.246153846153846	novel12001;novel2652;novel6245;novel7195;PtGene00248;PtGene00654;PtGene00813;PtGene08448;PtGene14676;PtGene28604;PtGene28830;PtGene36765;PtGene39508;PtGene40305;PtGene40312;PtGene52601	0.259024172543117	0.241995472088905
GO:0048029	monosaccharide binding	236	46	34.27	MF	0.0215070453623064	0.194915254237288	novel11457;novel4519;novel4990;novel9257;novel9261;PtGene01021;PtGene01350;PtGene08399;PtGene08453;PtGene19831;PtGene27922;PtGene28200;PtGene28217;PtGene28244;PtGene28247;PtGene28249;PtGene28268;PtGene28277;PtGene28284;PtGene28285;PtGene28287;PtGene28288;PtGene28290;PtGene28291;PtGene28292;PtGene28294;PtGene28295;PtGene28297;PtGene28673;PtGene32279;PtGene49943;PtGene49944;PtGene49945;PtGene49954;…	0.259024172543117	0.241995472088905
GO:0015298	solute:cation antiporter activity	30	9	4.36	MF	0.0228392085696504	0.3	PtGene07864;PtGene09135;PtGene19364;PtGene29071;PtGene34270;PtGene44943;PtGene48754;PtGene49148;PtGene70986	0.272423444525493	0.254513852582845
GO:0140828	metal cation:monoatomic cation antiporter activity	30	9	4.36	MF	0.0228392085696504	0.3	PtGene07864;PtGene09135;PtGene19364;PtGene29071;PtGene34270;PtGene44943;PtGene48754;PtGene49148;PtGene70986	0.272423444525493	0.254513852582845
GO:0005509	calcium ion binding	328	61	47.63	MF	0.0237703164274071	0.185975609756098	novel11334;novel212;novel3548;novel4321;novel5151;novel6390;PtGene00368;PtGene00851;PtGene03050;PtGene07377;PtGene12798;PtGene14233;PtGene15149;PtGene19107;PtGene21064;PtGene24209;PtGene24267;PtGene24371;PtGene25362;PtGene25365;PtGene25380;PtGene25382;PtGene27514;PtGene27769;PtGene27772;PtGene28286;PtGene28366;PtGene29282;PtGene30819;PtGene35634;PtGene36768;PtGene37828;PtGene38198;PtGene39146;PtG…	0.279349658352126	0.260984725043544
GO:0016874	ligase activity	414	75	60.11	MF	0.0238631295554321	0.181159420289855	novel1604;novel20;novel4907;PtGene00151;PtGene00244;PtGene00245;PtGene00339;PtGene00391;PtGene00654;PtGene01564;PtGene05910;PtGene05912;PtGene05915;PtGene05962;PtGene08036;PtGene08758;PtGene10417;PtGene13039;PtGene13097;PtGene13736;PtGene14202;PtGene14915;PtGene15362;PtGene18192;PtGene19043;PtGene19045;PtGene19046;PtGene19142;PtGene19144;PtGene19423;PtGene22709;PtGene24223;PtGene24909;PtGene26062…	0.279349658352126	0.260984725043544
GO:0004014	adenosylmethionine decarboxylase activity	5	3	0.73	MF	0.024320647401878	0.6	PtGene25412;PtGene29185;PtGene38956	0.279349658352126	0.260984725043544
GO:0004349	glutamate 5-kinase activity	5	3	0.73	MF	0.024320647401878	0.6	PtGene32342;PtGene48404;PtGene48427	0.279349658352126	0.260984725043544
GO:0004807	triose-phosphate isomerase activity	5	3	0.73	MF	0.024320647401878	0.6	PtGene12245;PtGene12259;PtGene53724	0.279349658352126	0.260984725043544
GO:0005355	glucose transmembrane transporter activity	5	3	0.73	MF	0.024320647401878	0.6	PtGene00166;PtGene37328;PtGene69929	0.279349658352126	0.260984725043544
GO:0008083	growth factor activity	5	3	0.73	MF	0.024320647401878	0.6	PtGene12190;PtGene12191;PtGene12195	0.279349658352126	0.260984725043544
GO:0008559	ABC-type xenobiotic transporter activity	5	3	0.73	MF	0.024320647401878	0.6	PtGene02274;PtGene66213;PtGene66215	0.279349658352126	0.260984725043544
GO:0004177	aminopeptidase activity	31	9	4.5	MF	0.0281504869544521	0.290322580645161	novel11454;novel13001;PtGene01757;PtGene23726;PtGene29221;PtGene31511;PtGene38608;PtGene38610;PtGene39194	0.321849576654357	0.300690624660215
GO:0042887	amide transmembrane transporter activity	41	11	5.95	MF	0.0286056549493469	0.268292682926829	PtGene02213;PtGene05868;PtGene23901;PtGene26709;PtGene26790;PtGene28827;PtGene28863;PtGene44013;PtGene47915;PtGene66240;PtGene71438	0.32202185386938	0.300851576070929
GO:0015145	monosaccharide transmembrane transporter activity	36	10	5.23	MF	0.0286555362929761	0.277777777777778	novel4537;novel5003;novel5004;PtGene00166;PtGene25068;PtGene28139;PtGene28141;PtGene28443;PtGene37328;PtGene69929	0.32202185386938	0.300851576070929
GO:0016597	amino acid binding	36	10	5.23	MF	0.0286555362929761	0.277777777777778	novel1489;novel4663;PtGene06267;PtGene11626;PtGene13437;PtGene27732;PtGene31248;PtGene32772;PtGene39632;PtGene50926	0.32202185386938	0.300851576070929
GO:0008194	UDP-glycosyltransferase activity	313	58	45.45	MF	0.0286847358747009	0.185303514376997	novel378;novel474;novel8313;novel8492;novel8911;novel9285;PtGene00627;PtGene00628;PtGene00650;PtGene02083;PtGene02246;PtGene03186;PtGene06818;PtGene06819;PtGene06974;PtGene06977;PtGene07713;PtGene08341;PtGene08373;PtGene09489;PtGene13874;PtGene13954;PtGene14173;PtGene14176;PtGene14311;PtGene16163;PtGene19928;PtGene19941;PtGene24654;PtGene25427;PtGene25550;PtGene25553;PtGene25557;PtGene26248;PtGen…	0.32202185386938	0.300851576070929
GO:0019843	rRNA binding	152	31	22.07	MF	0.0297879759432707	0.203947368421053	novel12768;novel4911;novel7254;PtGene01765;PtGene02193;PtGene07024;PtGene07141;PtGene07870;PtGene15691;PtGene15840;PtGene18808;PtGene19623;PtGene26154;PtGene26577;PtGene27274;PtGene28428;PtGene28500;PtGene28506;PtGene36250;PtGene36285;PtGene37209;PtGene38488;PtGene38813;PtGene48157;PtGene49071;PtGene58579;PtGene59211;PtGene62354;PtGene66415;PtGene68477;PtGene71447	0.332900758176822	0.311015282252641
GO:0015112	nitrate transmembrane transporter activity	13	5	1.89	MF	0.0300434455964019	0.384615384615385	PtGene27011;PtGene30664;PtGene36170;PtGene49749;PtGene49750	0.333800677905253	0.311856039690009
GO:0003904	deoxyribodipyrimidine photo-lyase activity	9	4	1.31	MF	0.030406671989757	0.444444444444444	PtGene12997;PtGene14356;PtGene26894;PtGene35599	0.333800677905253	0.311856039690009
GO:0003913	DNA photolyase activity	9	4	1.31	MF	0.030406671989757	0.444444444444444	PtGene12997;PtGene14356;PtGene26894;PtGene35599	0.333800677905253	0.311856039690009
GO:0004470	malic enzyme activity	9	4	1.31	MF	0.030406671989757	0.444444444444444	PtGene13529;PtGene37168;PtGene38271;PtGene62392	0.333800677905253	0.311856039690009
GO:0009378	four-way junction helicase activity	22	7	3.19	MF	0.0313788967812445	0.318181818181818	PtGene25348;PtGene36535;PtGene36542;PtGene47587;PtGene47589;PtGene47593;PtGene69991	0.342956136186201	0.320409602190124
GO:0016706	2-oxoglutarate-dependent dioxygenase activity	52	13	7.55	MF	0.0319258170074845	0.25	PtGene01584;PtGene05766;PtGene05782;PtGene26511;PtGene26649;PtGene35589;PtGene37546;PtGene49322;PtGene49335;PtGene49337;PtGene49464;PtGene51274;PtGene66380	0.34740329822618	0.324564400048388
GO:0035251	UDP-glucosyltransferase activity	171	34	24.83	MF	0.033359587605865	0.198830409356725	novel378;novel474;PtGene00627;PtGene00628;PtGene00650;PtGene02083;PtGene02246;PtGene03186;PtGene06818;PtGene06819;PtGene06974;PtGene06977;PtGene07713;PtGene13874;PtGene14173;PtGene14176;PtGene14311;PtGene16163;PtGene25427;PtGene25550;PtGene25553;PtGene25557;PtGene26248;PtGene32367;PtGene34126;PtGene37283;PtGene37998;PtGene49597;PtGene49598;PtGene49601;PtGene49603;PtGene57389;PtGene59132;PtGene678…	0.361419811572712	0.337659443383658
GO:0046910	pectinesterase inhibitor activity	63	15	9.15	MF	0.0336032394255299	0.238095238095238	PtGene07159;PtGene19444;PtGene28504;PtGene34011;PtGene39826;PtGene39828;PtGene39832;PtGene41893;PtGene53607;PtGene53610;PtGene53614;PtGene62284;PtGene65240;PtGene70908;PtGene70911	0.362476682672781	0.338646833936004
GO:0043138	3'-5' DNA helicase activity	32	9	4.65	MF	0.0342710266633442	0.28125	PtGene25348;PtGene36535;PtGene36542;PtGene37042;PtGene37078;PtGene47587;PtGene47589;PtGene47593;PtGene69991	0.368079727929683	0.343881525234376
GO:0016207	4-coumarate-CoA ligase activity	58	14	8.42	MF	0.0352567695946834	0.241379310344828	PtGene00244;PtGene00245;PtGene08758;PtGene14202;PtGene24223;PtGene37289;PtGene38356;PtGene38399;PtGene38901;PtGene50830;PtGene58350;PtGene64242;PtGene69622;PtGene70996	0.373812159676964	0.349237096929793
GO:0016702	oxidoreductase activity, acting on single donors with incorporation of molecular oxygen, incorporation of two atoms of oxygen	58	14	8.42	MF	0.0352567695946834	0.241379310344828	PtGene00481;PtGene01160;PtGene14177;PtGene17435;PtGene19429;PtGene29441;PtGene29443;PtGene35867;PtGene35868;PtGene39416;PtGene39503;PtGene58323;PtGene61788;PtGene71407	0.373812159676964	0.349237096929793
GO:0106290	trans-cinnamate-CoA ligase activity	58	14	8.42	MF	0.0352567695946834	0.241379310344828	PtGene00244;PtGene00245;PtGene08758;PtGene14202;PtGene24223;PtGene37289;PtGene38356;PtGene38399;PtGene38901;PtGene50830;PtGene58350;PtGene64242;PtGene69622;PtGene70996	0.373812159676964	0.349237096929793
GO:0042578	phosphoric ester hydrolase activity	391	70	56.77	MF	0.0354450384330236	0.179028132992327	novel11440;novel11911;novel4675;novel587;novel6938;novel8487;PtGene00368;PtGene00802;PtGene01074;PtGene01967;PtGene04242;PtGene06700;PtGene07134;PtGene08083;PtGene10943;PtGene12905;PtGene13939;PtGene13982;PtGene17995;PtGene19577;PtGene24591;PtGene25489;PtGene26978;PtGene27082;PtGene27499;PtGene28002;PtGene28024;PtGene28875;PtGene29008;PtGene29160;PtGene31814;PtGene31854;PtGene32384;PtGene32484;Pt…	0.374209107882262	0.34960794906839
GO:0003924	GTPase activity	262	49	38.04	MF	0.0358546289487658	0.187022900763359	novel1409;novel1752;novel2653;PtGene00021;PtGene00503;PtGene00856;PtGene01797;PtGene02067;PtGene07201;PtGene07441;PtGene09618;PtGene11802;PtGene14629;PtGene14794;PtGene18838;PtGene19036;PtGene19222;PtGene19902;PtGene19905;PtGene22952;PtGene23311;PtGene23982;PtGene25460;PtGene27782;PtGene27788;PtGene30642;PtGene32180;PtGene33048;PtGene37024;PtGene37895;PtGene39149;PtGene41285;PtGene43243;PtGene438…	0.375580747815106	0.350889415001957
GO:0004252	serine-type endopeptidase activity	178	35	25.85	MF	0.0361763028787963	0.196629213483146	novel2442;novel637;novel7119;PtGene00833;PtGene03317;PtGene03319;PtGene07331;PtGene08589;PtGene08631;PtGene13149;PtGene17692;PtGene18123;PtGene23869;PtGene26062;PtGene26099;PtGene26239;PtGene26241;PtGene26736;PtGene27171;PtGene28585;PtGene28586;PtGene36174;PtGene37812;PtGene38608;PtGene38610;PtGene38975;PtGene39325;PtGene39423;PtGene39439;PtGene49522;PtGene53954;PtGene54013;PtGene66302;PtGene6777…	0.375580747815106	0.350889415001957
GO:0015217	ADP transmembrane transporter activity	18	6	2.61	MF	0.0363318740329002	0.333333333333333	PtGene24458;PtGene37912;PtGene40345;PtGene44849;PtGene61989;PtGene69235	0.375580747815106	0.350889415001957
GO:0016837	carbon-oxygen lyase activity, acting on polysaccharides	18	6	2.61	MF	0.0363318740329002	0.333333333333333	PtGene01479;PtGene25057;PtGene38877;PtGene38891;PtGene49297;PtGene49298	0.375580747815106	0.350889415001957
GO:0034593	phosphatidylinositol bisphosphate phosphatase activity	18	6	2.61	MF	0.0363318740329002	0.333333333333333	PtGene25489;PtGene32789;PtGene39878;PtGene43857;PtGene48705;PtGene61497	0.375580747815106	0.350889415001957
GO:0030527	structural constituent of chromatin	53	13	7.7	MF	0.0368643476491135	0.245283018867925	PtGene13177;PtGene14897;PtGene28361;PtGene32562;PtGene32646;PtGene37612;PtGene38148;PtGene40422;PtGene44503;PtGene53706;PtGene53707;PtGene57951;PtGene58706	0.379503927458301	0.354554677979244
GO:0008509	anion transmembrane transporter activity	173	34	25.12	MF	0.0387174963465707	0.196531791907514	novel7221;PtGene00029;PtGene02079;PtGene12961;PtGene18663;PtGene18705;PtGene18815;PtGene19093;PtGene19187;PtGene24458;PtGene25275;PtGene25509;PtGene25515;PtGene25673;PtGene25909;PtGene27011;PtGene27968;PtGene28489;PtGene29317;PtGene30664;PtGene35163;PtGene36170;PtGene37063;PtGene37912;PtGene40345;PtGene44849;PtGene49749;PtGene49750;PtGene50304;PtGene61989;PtGene61993;PtGene65805;PtGene69235;PtGen…	0.396934332379512	0.370839177708346
GO:0004805	trehalose-phosphatase activity	23	7	3.34	MF	0.0396181608939585	0.304347826086957	PtGene13939;PtGene19577;PtGene26978;PtGene29160;PtGene31854;PtGene42406;PtGene62218	0.400053296294456	0.373753095500707
GO:0015215	nucleotide transmembrane transporter activity	38	10	5.52	MF	0.0407120349294429	0.263157894736842	PtGene13757;PtGene24458;PtGene25509;PtGene25515;PtGene33687;PtGene37912;PtGene40345;PtGene44849;PtGene61989;PtGene69235	0.400053296294456	0.373753095500707
GO:0035673	oligopeptide transmembrane transporter activity	38	10	5.52	MF	0.0407120349294429	0.263157894736842	PtGene02213;PtGene05868;PtGene23901;PtGene26709;PtGene26790;PtGene28863;PtGene44013;PtGene47915;PtGene66240;PtGene71438	0.400053296294456	0.373753095500707
GO:1904680	peptide transmembrane transporter activity	38	10	5.52	MF	0.0407120349294429	0.263157894736842	PtGene02213;PtGene05868;PtGene23901;PtGene26709;PtGene26790;PtGene28863;PtGene44013;PtGene47915;PtGene66240;PtGene71438	0.400053296294456	0.373753095500707
GO:0016835	carbon-oxygen lyase activity	156	31	22.65	MF	0.0409283774746487	0.198717948717949	novel4995;PtGene01479;PtGene06967;PtGene13947;PtGene15217;PtGene18124;PtGene20709;PtGene23870;PtGene24791;PtGene25057;PtGene26916;PtGene28359;PtGene28362;PtGene29700;PtGene30681;PtGene33912;PtGene36667;PtGene38743;PtGene38752;PtGene38755;PtGene38757;PtGene38877;PtGene38891;PtGene40451;PtGene47275;PtGene49297;PtGene49298;PtGene53766;PtGene58674;PtGene58911;PtGene66988	0.400053296294456	0.373753095500707
GO:0016638	oxidoreductase activity, acting on the CH-NH2 group of donors	28	8	4.07	MF	0.041026850565156	0.285714285714286	PtGene01220;PtGene01965;PtGene06966;PtGene13437;PtGene26925;PtGene32836;PtGene40013;PtGene61427	0.400053296294456	0.373753095500707
GO:0000036	acyl carrier activity	14	5	2.03	MF	0.0412791793032571	0.357142857142857	PtGene01880;PtGene02250;PtGene02324;PtGene07865;PtGene23438	0.400053296294456	0.373753095500707
GO:0015386	potassium:proton antiporter activity	14	5	2.03	MF	0.0412791793032571	0.357142857142857	PtGene07864;PtGene09135;PtGene19364;PtGene44943;PtGene70986	0.400053296294456	0.373753095500707
GO:0016725	oxidoreductase activity, acting on CH or CH2 groups	14	5	2.03	MF	0.0412791793032571	0.357142857142857	PtGene00279;PtGene07020;PtGene07021;PtGene12752;PtGene12782	0.400053296294456	0.373753095500707
GO:0031492	nucleosomal DNA binding	14	5	2.03	MF	0.0412791793032571	0.357142857142857	PtGene13177;PtGene32562;PtGene38148;PtGene53706;PtGene53707	0.400053296294456	0.373753095500707
GO:0034594	phosphatidylinositol trisphosphate phosphatase activity	14	5	2.03	MF	0.0412791793032571	0.357142857142857	PtGene25489;PtGene32789;PtGene43857;PtGene48705;PtGene61497	0.400053296294456	0.373753095500707
GO:0044620	ACP phosphopantetheine attachment site binding	14	5	2.03	MF	0.0412791793032571	0.357142857142857	PtGene01880;PtGene02250;PtGene02324;PtGene07865;PtGene23438	0.400053296294456	0.373753095500707
GO:0051192	prosthetic group binding	14	5	2.03	MF	0.0412791793032571	0.357142857142857	PtGene01880;PtGene02250;PtGene02324;PtGene07865;PtGene23438	0.400053296294456	0.373753095500707
GO:0140414	phosphopantetheine-dependent carrier activity	14	5	2.03	MF	0.0412791793032571	0.357142857142857	PtGene01880;PtGene02250;PtGene02324;PtGene07865;PtGene23438	0.400053296294456	0.373753095500707
GO:0004365	glyceraldehyde-3-phosphate dehydrogenase (NAD+) (phosphorylating) activity	6	3	0.87	MF	0.0434349110857502	0.5	PtGene01910;PtGene14989;PtGene49436	0.402097068670695	0.375662506719647
GO:0004473	malate dehydrogenase (decarboxylating) (NADP+) activity	6	3	0.87	MF	0.0434349110857502	0.5	PtGene13529;PtGene38271;PtGene62392	0.402097068670695	0.375662506719647
GO:0004654	polyribonucleotide nucleotidyltransferase activity	6	3	0.87	MF	0.0434349110857502	0.5	PtGene01147;PtGene40011;PtGene40012	0.402097068670695	0.375662506719647
GO:0015141	succinate transmembrane transporter activity	6	3	0.87	MF	0.0434349110857502	0.5	PtGene18663;PtGene19093;PtGene25909	0.402097068670695	0.375662506719647
GO:0015421	ABC-type oligopeptide transporter activity	6	3	0.87	MF	0.0434349110857502	0.5	PtGene23901;PtGene26790;PtGene28863	0.402097068670695	0.375662506719647
GO:0015440	ABC-type peptide transporter activity	6	3	0.87	MF	0.0434349110857502	0.5	PtGene23901;PtGene26790;PtGene28863	0.402097068670695	0.375662506719647
GO:0016726	oxidoreductase activity, acting on CH or CH2 groups, NAD or NADP as acceptor	6	3	0.87	MF	0.0434349110857502	0.5	PtGene00279;PtGene12752;PtGene12782	0.402097068670695	0.375662506719647
GO:0043891	glyceraldehyde-3-phosphate dehydrogenase (NAD(P)+) (phosphorylating) activity	6	3	0.87	MF	0.0434349110857502	0.5	PtGene01910;PtGene14989;PtGene49436	0.402097068670695	0.375662506719647
GO:0047631	ADP-ribose diphosphatase activity	6	3	0.87	MF	0.0434349110857502	0.5	PtGene13498;PtGene13525;PtGene66331	0.402097068670695	0.375662506719647
GO:0051538	3 iron, 4 sulfur cluster binding	6	3	0.87	MF	0.0434349110857502	0.5	PtGene40013;PtGene49319;PtGene49345	0.402097068670695	0.375662506719647
GO:0070290	N-acylphosphatidylethanolamine-specific phospholipase D activity	6	3	0.87	MF	0.0434349110857502	0.5	PtGene33913;PtGene67208;PtGene67209	0.402097068670695	0.375662506719647
GO:0080124	pheophytinase activity	6	3	0.87	MF	0.0434349110857502	0.5	novel11955;PtGene08176;PtGene08254	0.402097068670695	0.375662506719647
GO:0000170	sphingosine hydroxylase activity	10	4	1.45	MF	0.0449652331938074	0.4	PtGene21206;PtGene25638;PtGene26252;PtGene53390	0.405668158377586	0.378998826766561
GO:0000248	C-5 sterol desaturase activity	10	4	1.45	MF	0.0449652331938074	0.4	PtGene21206;PtGene25638;PtGene26252;PtGene53390	0.405668158377586	0.378998826766561
GO:0003977	UDP-N-acetylglucosamine diphosphorylase activity	10	4	1.45	MF	0.0449652331938074	0.4	PtGene26487;PtGene27420;PtGene28329;PtGene43031	0.405668158377586	0.378998826766561
GO:0004017	adenylate kinase activity	10	4	1.45	MF	0.0449652331938074	0.4	PtGene26500;PtGene38726;PtGene53723;PtGene70784	0.405668158377586	0.378998826766561
GO:0008970	phospholipase A1 activity	10	4	1.45	MF	0.0449652331938074	0.4	PtGene37857;PtGene50749;PtGene51416;PtGene54332	0.405668158377586	0.378998826766561
GO:0015385	sodium:proton antiporter activity	10	4	1.45	MF	0.0449652331938074	0.4	PtGene07864;PtGene09135;PtGene19364;PtGene44943	0.405668158377586	0.378998826766561
GO:0070704	sterol desaturase activity	10	4	1.45	MF	0.0449652331938074	0.4	PtGene21206;PtGene25638;PtGene26252;PtGene53390	0.405668158377586	0.378998826766561
GO:0004559	alpha-mannosidase activity	19	6	2.76	MF	0.0467679963001985	0.315789473684211	PtGene54179;PtGene67695;PtGene67823;PtGene67826;PtGene67829;PtGene70240	0.420403618915915	0.392765552452468
GO:0016791	phosphatase activity	341	61	49.51	MF	0.0473978101718228	0.178885630498534	novel11440;novel11911;novel4675;novel587;novel6938;novel8487;PtGene00802;PtGene01074;PtGene01967;PtGene04242;PtGene06700;PtGene07134;PtGene08083;PtGene10943;PtGene12905;PtGene13939;PtGene13982;PtGene17995;PtGene19577;PtGene24591;PtGene25489;PtGene26978;PtGene27082;PtGene28002;PtGene28024;PtGene29008;PtGene29160;PtGene31814;PtGene31854;PtGene32384;PtGene32484;PtGene32789;PtGene34355;PtGene36969;Pt…	0.42452695680972	0.396617814928192
GO:0016799	hydrolase activity, hydrolyzing N-glycosyl compounds	39	10	5.66	MF	0.0478772098616628	0.256410256410256	PtGene00341;PtGene01789;PtGene15159;PtGene37978;PtGene37999;PtGene42886;PtGene59035;PtGene64433;PtGene66155;PtGene66867	0.427278264988436	0.399188247313069
GO:0003887	DNA-directed DNA polymerase activity	34	9	4.94	MF	0.0491224512444241	0.264705882352941	PtGene01666;PtGene01683;PtGene14182;PtGene29934;PtGene36119;PtGene36126;PtGene36127;PtGene49300;PtGene69686	0.43682007719504	0.408102764158543
GO:0003678	DNA helicase activity	106	22	15.39	MF	0.0506194130334874	0.207547169811321	PtGene13552;PtGene18472;PtGene23593;PtGene23595;PtGene25348;PtGene26323;PtGene36535;PtGene36542;PtGene37042;PtGene37078;PtGene37182;PtGene37470;PtGene47587;PtGene47589;PtGene47593;PtGene54206;PtGene55078;PtGene58814;PtGene58816;PtGene65806;PtGene69991;PtGene71632	0.448524156200293	0.419037396615561
GO:0030599	pectinesterase activity	78	17	11.33	MF	0.0534315431927395	0.217948717948718	PtGene07159;PtGene08121;PtGene19444;PtGene28504;PtGene34011;PtGene39826;PtGene39828;PtGene39832;PtGene41893;PtGene53607;PtGene53610;PtGene53614;PtGene62284;PtGene65240;PtGene70908;PtGene70911;PtGene71165	0.470083895961655	0.43917976151703
GO:0045330	aspartyl esterase activity	78	17	11.33	MF	0.0534315431927395	0.217948717948718	PtGene07159;PtGene08121;PtGene19444;PtGene28504;PtGene34011;PtGene39826;PtGene39828;PtGene39832;PtGene41893;PtGene53607;PtGene53610;PtGene53614;PtGene62284;PtGene65240;PtGene70908;PtGene70911;PtGene71165	0.470083895961655	0.43917976151703
GO:0071949	FAD binding	101	21	14.67	MF	0.0542807939796963	0.207920792079208	novel254;novel4650;novel7567;PtGene00279;PtGene01122;PtGene06628;PtGene07203;PtGene07592;PtGene12997;PtGene14356;PtGene18875;PtGene23700;PtGene23701;PtGene35599;PtGene38388;PtGene39484;PtGene43529;PtGene48567;PtGene48937;PtGene59042;PtGene66749	0.470801046230489	0.439849765077553
GO:0005471	ATP:ADP antiporter activity	15	5	2.18	MF	0.0547270695773098	0.333333333333333	PtGene24458;PtGene37912;PtGene44849;PtGene61989;PtGene69235	0.470801046230489	0.439849765077553
GO:0000234	phosphoethanolamine N-methyltransferase activity	3	2	0.44	MF	0.0571185469227639	0.666666666666667	PtGene13685;PtGene42238	0.470801046230489	0.439849765077553
GO:0002083	4-hydroxybenzoate decaprenyltransferase activity	3	2	0.44	MF	0.0571185469227639	0.666666666666667	PtGene36537;PtGene36541	0.470801046230489	0.439849765077553
GO:0003855	3-dehydroquinate dehydratase activity	3	2	0.44	MF	0.0571185469227639	0.666666666666667	PtGene26916;PtGene40451	0.470801046230489	0.439849765077553
GO:0004021	L-alanine:2-oxoglutarate aminotransferase activity	3	2	0.44	MF	0.0571185469227639	0.666666666666667	PtGene08190;PtGene08243	0.470801046230489	0.439849765077553
GO:0004637	phosphoribosylamine-glycine ligase activity	3	2	0.44	MF	0.0571185469227639	0.666666666666667	PtGene00391;PtGene47703	0.470801046230489	0.439849765077553
GO:0004764	shikimate 3-dehydrogenase (NADP+) activity	3	2	0.44	MF	0.0571185469227639	0.666666666666667	PtGene26916;PtGene40451	0.470801046230489	0.439849765077553
GO:0004796	thromboxane-A synthase activity	3	2	0.44	MF	0.0571185469227639	0.666666666666667	PtGene13456;PtGene13458	0.470801046230489	0.439849765077553
GO:0005229	intracellular calcium activated chloride channel activity	3	2	0.44	MF	0.0571185469227639	0.666666666666667	PtGene25275;PtGene29317	0.470801046230489	0.439849765077553
GO:0008412	4-hydroxybenzoate octaprenyltransferase activity	3	2	0.44	MF	0.0571185469227639	0.666666666666667	PtGene36537;PtGene36541	0.470801046230489	0.439849765077553
GO:0016756	glutathione gamma-glutamylcysteinyltransferase activity	3	2	0.44	MF	0.0571185469227639	0.666666666666667	PtGene16650;PtGene19064	0.470801046230489	0.439849765077553
GO:0031177	phosphopantetheine binding	3	2	0.44	MF	0.0571185469227639	0.666666666666667	PtGene02324;PtGene07865	0.470801046230489	0.439849765077553
GO:0034513	box H/ACA snoRNA binding	3	2	0.44	MF	0.0571185469227639	0.666666666666667	PtGene01219;PtGene32829	0.470801046230489	0.439849765077553
GO:0047635	alanine-oxo-acid transaminase activity	3	2	0.44	MF	0.0571185469227639	0.666666666666667	PtGene08190;PtGene08243	0.470801046230489	0.439849765077553
GO:0047746	chlorophyllase activity	3	2	0.44	MF	0.0571185469227639	0.666666666666667	PtGene24994;PtGene42897	0.470801046230489	0.439849765077553
GO:0051724	NAD transmembrane transporter activity	3	2	0.44	MF	0.0571185469227639	0.666666666666667	PtGene13757;PtGene33687	0.470801046230489	0.439849765077553
GO:0061778	intracellular chloride channel activity	3	2	0.44	MF	0.0571185469227639	0.666666666666667	PtGene25275;PtGene29317	0.470801046230489	0.439849765077553
GO:0080048	GDP-D-glucose phosphorylase activity	3	2	0.44	MF	0.0571185469227639	0.666666666666667	PtGene00775;PtGene35048	0.470801046230489	0.439849765077553
GO:0005227	calcium activated cation channel activity	20	6	2.9	MF	0.0588766303663751	0.3	PtGene13686;PtGene13691;PtGene14939;PtGene34823;PtGene63008;PtGene70086	0.482088844683091	0.450395483990821
GO:0009881	photoreceptor activity	20	6	2.9	MF	0.0588766303663751	0.3	PtGene14356;PtGene27592;PtGene29353;PtGene48985;PtGene54451;PtGene59300	0.482088844683091	0.450395483990821
GO:0005451	monovalent cation:proton antiporter activity	25	7	3.63	MF	0.0600122533216514	0.28	PtGene07864;PtGene09135;PtGene19364;PtGene29071;PtGene44943;PtGene49148;PtGene70986	0.486569936245154	0.454581980785264
GO:0015299	solute:proton antiporter activity	25	7	3.63	MF	0.0600122533216514	0.28	PtGene07864;PtGene09135;PtGene19364;PtGene29071;PtGene44943;PtGene49148;PtGene70986	0.486569936245154	0.454581980785264
GO:0051139	metal cation:proton antiporter activity	25	7	3.63	MF	0.0600122533216514	0.28	PtGene07864;PtGene09135;PtGene19364;PtGene29071;PtGene44943;PtGene49148;PtGene70986	0.486569936245154	0.454581980785264
GO:0004567	beta-mannosidase activity	11	4	1.6	MF	0.0627454199973183	0.363636363636364	PtGene24328;PtGene36137;PtGene39679;PtGene62252	0.500551083644202	0.467643983192063
GO:0004630	phospholipase D activity	11	4	1.6	MF	0.0627454199973183	0.363636363636364	PtGene00368;PtGene33913;PtGene67208;PtGene67209	0.500551083644202	0.467643983192063
GO:0008967	phosphoglycolate phosphatase activity	11	4	1.6	MF	0.0627454199973183	0.363636363636364	novel11440;novel11911;novel4675;PtGene06700	0.500551083644202	0.467643983192063
GO:0016985	mannan endo-1,4-beta-mannosidase activity	11	4	1.6	MF	0.0627454199973183	0.363636363636364	PtGene24328;PtGene36137;PtGene39679;PtGene62252	0.500551083644202	0.467643983192063
GO:0034511	U3 snoRNA binding	11	4	1.6	MF	0.0627454199973183	0.363636363636364	PtGene02455;PtGene64088;PtGene71488;PtGene71489	0.500551083644202	0.467643983192063
GO:0016627	oxidoreductase activity, acting on the CH-CH group of donors	97	20	14.08	MF	0.0637390474394874	0.206185567010309	novel4650;PtGene07203;PtGene12161;PtGene13000;PtGene18875;PtGene24942;PtGene26764;PtGene27999;PtGene28347;PtGene30856;PtGene32192;PtGene34114;PtGene38388;PtGene40519;PtGene59042;PtGene62159;PtGene66427;PtGene66749;PtGene69834;PtGene69933	0.506848002235154	0.473526931382427
GO:0000095	S-adenosyl-L-methionine transmembrane transporter activity	7	3	1.02	MF	0.0679456247703074	0.428571428571429	PtGene07377;PtGene38463;PtGene61519	0.517095383604701	0.483100632044614
GO:0000992	RNA polymerase III cis-regulatory region sequence-specific DNA binding	7	3	1.02	MF	0.0679456247703074	0.428571428571429	PtGene06884;PtGene19725;PtGene53289	0.517095383604701	0.483100632044614
GO:0001016	RNA polymerase III transcription regulatory region sequence-specific DNA binding	7	3	1.02	MF	0.0679456247703074	0.428571428571429	PtGene06884;PtGene19725;PtGene53289	0.517095383604701	0.483100632044614
GO:0001018	mitochondrial promoter sequence-specific DNA binding	7	3	1.02	MF	0.0679456247703074	0.428571428571429	PtGene12741;PtGene49218;PtGene71713	0.517095383604701	0.483100632044614
GO:0003878	ATP citrate synthase activity	7	3	1.02	MF	0.0679456247703074	0.428571428571429	PtGene69493;PtGene69543;PtGene69544	0.517095383604701	0.483100632044614
GO:0004551	dinucleotide phosphatase activity	7	3	1.02	MF	0.0679456247703074	0.428571428571429	PtGene13498;PtGene13525;PtGene66331	0.517095383604701	0.483100632044614
GO:0008131	primary amine oxidase activity	7	3	1.02	MF	0.0679456247703074	0.428571428571429	PtGene01965;PtGene26925;PtGene61427	0.517095383604701	0.483100632044614
GO:0009882	blue light photoreceptor activity	7	3	1.02	MF	0.0679456247703074	0.428571428571429	PtGene14356;PtGene27592;PtGene29353	0.517095383604701	0.483100632044614
GO:0015149	hexose transmembrane transporter activity	7	3	1.02	MF	0.0679456247703074	0.428571428571429	PtGene00166;PtGene37328;PtGene69929	0.517095383604701	0.483100632044614
GO:0016842	amidine-lyase activity	7	3	1.02	MF	0.0679456247703074	0.428571428571429	PtGene35394;PtGene37239;PtGene49031	0.517095383604701	0.483100632044614
GO:0030545	signaling receptor regulator activity	7	3	1.02	MF	0.0679456247703074	0.428571428571429	PtGene12190;PtGene12191;PtGene12195	0.517095383604701	0.483100632044614
GO:0030546	signaling receptor activator activity	7	3	1.02	MF	0.0679456247703074	0.428571428571429	PtGene12190;PtGene12191;PtGene12195	0.517095383604701	0.483100632044614
GO:0035529	NADH pyrophosphatase activity	7	3	1.02	MF	0.0679456247703074	0.428571428571429	PtGene13498;PtGene13525;PtGene66331	0.517095383604701	0.483100632044614
GO:0048018	receptor ligand activity	7	3	1.02	MF	0.0679456247703074	0.428571428571429	PtGene12190;PtGene12191;PtGene12195	0.517095383604701	0.483100632044614
GO:0004467	long-chain fatty acid-CoA ligase activity	16	5	2.32	MF	0.0704044818153445	0.3125	PtGene08758;PtGene14202;PtGene24223;PtGene50830;PtGene69622	0.532541217633749	0.49753103003013
GO:0004565	beta-galactosidase activity	16	5	2.32	MF	0.0704044818153445	0.3125	PtGene25305;PtGene32656;PtGene40132;PtGene40134;PtGene63649	0.532541217633749	0.49753103003013
GO:0008276	protein methyltransferase activity	87	18	12.63	MF	0.0736088077251534	0.206896551724138	PtGene03273;PtGene07707;PtGene14448;PtGene14479;PtGene19640;PtGene20940;PtGene27042;PtGene27044;PtGene32324;PtGene32638;PtGene36030;PtGene36177;PtGene43014;PtGene62102;PtGene65872;PtGene68073;PtGene69016;PtGene70710	0.555086480140138	0.51859412769409
GO:0016747	acyltransferase activity, transferring groups other than amino-acyl groups	385	66	55.9	MF	0.0830181820843049	0.171428571428571	novel6970;novel7067;novel7460;novel8553;PtGene01670;PtGene01880;PtGene07213;PtGene09038;PtGene09109;PtGene09110;PtGene12650;PtGene13287;PtGene13859;PtGene14682;PtGene17245;PtGene18526;PtGene19967;PtGene23438;PtGene24623;PtGene24802;PtGene25127;PtGene25428;PtGene27143;PtGene27454;PtGene27983;PtGene28024;PtGene28855;PtGene29269;PtGene29485;PtGene30772;PtGene30856;PtGene32192;PtGene32677;PtGene32692…	0.620277231548097	0.5794991255092
GO:0140359	ABC-type transporter activity	148	28	21.49	MF	0.0831647140746293	0.189189189189189	novel11293;PtGene00909;PtGene02274;PtGene06556;PtGene06765;PtGene07416;PtGene08997;PtGene17435;PtGene23173;PtGene23174;PtGene23901;PtGene25695;PtGene26790;PtGene28863;PtGene38845;PtGene40702;PtGene40718;PtGene48982;PtGene50516;PtGene61946;PtGene61962;PtGene61978;PtGene62131;PtGene62135;PtGene66213;PtGene66215;PtGene70712;PtGene71909	0.620277231548097	0.5794991255092
GO:0004725	protein tyrosine phosphatase activity	12	4	1.74	MF	0.0836456894185797	0.333333333333333	PtGene27082;PtGene32384;PtGene39340;PtGene70520	0.620277231548097	0.5794991255092
GO:0019202	amino acid kinase activity	12	4	1.74	MF	0.0836456894185797	0.333333333333333	PtGene02254;PtGene32342;PtGene48404;PtGene48427	0.620277231548097	0.5794991255092
GO:0042284	sphingolipid delta-4 desaturase activity	12	4	1.74	MF	0.0836456894185797	0.333333333333333	PtGene21206;PtGene25638;PtGene26252;PtGene53390	0.620277231548097	0.5794991255092
GO:0016810	hydrolase activity, acting on carbon-nitrogen (but not peptide) bonds	130	25	18.88	MF	0.0837536769724355	0.192307692307692	novel12001;novel2652;novel6245;novel7195;novel7515;PtGene00248;PtGene00654;PtGene00813;PtGene08448;PtGene13697;PtGene14676;PtGene15217;PtGene24254;PtGene28604;PtGene28830;PtGene31910;PtGene36765;PtGene39508;PtGene40305;PtGene40312;PtGene44083;PtGene52601;PtGene56921;PtGene57672;PtGene71513	0.620277231548097	0.5794991255092
GO:0015932	nucleobase-containing compound transmembrane transporter activity	89	18	12.92	MF	0.087839510901846	0.202247191011236	novel7221;PtGene00323;PtGene03173;PtGene13757;PtGene24458;PtGene24579;PtGene25509;PtGene25515;PtGene25673;PtGene33687;PtGene37165;PtGene37912;PtGene40345;PtGene44849;PtGene61989;PtGene64782;PtGene66568;PtGene69235	0.642257248407461	0.600034137759914
GO:2001070	starch binding	22	6	3.19	MF	0.0881668722107651	0.272727272727273	novel12691;novel6038;PtGene46861;PtGene48619;PtGene53796;PtGene66846	0.642257248407461	0.600034137759914
GO:0005102	signaling receptor binding	17	5	2.47	MF	0.0882747769878856	0.294117647058824	PtGene12190;PtGene12191;PtGene12195;PtGene16470;PtGene22952	0.642257248407461	0.600034137759914
GO:0016742	hydroxymethyl-, formyl- and related transferase activity	17	5	2.47	MF	0.0882747769878856	0.294117647058824	novel4663;PtGene13697;PtGene18670;PtGene32772;PtGene50926	0.642257248407461	0.600034137759914
GO:0016832	aldehyde-lyase activity	17	5	2.47	MF	0.0882747769878856	0.294117647058824	PtGene19096;PtGene26707;PtGene32272;PtGene54314;PtGene62480	0.642257248407461	0.600034137759914
GO:0070569	uridylyltransferase activity	17	5	2.47	MF	0.0882747769878856	0.294117647058824	PtGene24858;PtGene26487;PtGene27420;PtGene28329;PtGene43031	0.642257248407461	0.600034137759914
GO:0016709	oxidoreductase activity, acting on paired donors, with incorporation or reduction of molecular oxygen, NAD(P)H as one donor, and incorporation of one atom of oxygen	66	14	9.58	MF	0.0897023245903139	0.212121212121212	novel1558;novel4874;novel4875;PtGene02930;PtGene13351;PtGene13353;PtGene22746;PtGene26589;PtGene26591;PtGene28706;PtGene37007;PtGene37012;PtGene37205;PtGene37755	0.650735284527979	0.607954813012838
GO:0004176	ATP-dependent peptidase activity	38	9	5.52	MF	0.0901065268157987	0.236842105263158	PtGene05988;PtGene13638;PtGene14744;PtGene26099;PtGene26890;PtGene27039;PtGene37812;PtGene54368;PtGene60973	0.651761787259465	0.60891383166607
GO:1901505	carbohydrate derivative transmembrane transporter activity	90	18	13.07	MF	0.0955776867012372	0.2	novel7221;PtGene00323;PtGene03173;PtGene24458;PtGene24579;PtGene25509;PtGene25515;PtGene25673;PtGene28489;PtGene37063;PtGene37165;PtGene37912;PtGene40345;PtGene44849;PtGene61989;PtGene64782;PtGene66568;PtGene69235	0.665897591411236	0.622120323421176
GO:0060089	molecular transducer activity	138	26	20.04	MF	0.0957894610335372	0.188405797101449	novel3701;novel5016;novel6974;PtGene03868;PtGene09710;PtGene14356;PtGene16005;PtGene16331;PtGene19024;PtGene19599;PtGene27592;PtGene27621;PtGene28672;PtGene28728;PtGene29353;PtGene38802;PtGene38804;PtGene48985;PtGene54451;PtGene56715;PtGene56730;PtGene56827;PtGene58779;PtGene59300;PtGene62395;PtGene65286	0.665897591411236	0.622120323421176
GO:0003774	cytoskeletal motor activity	102	20	14.81	MF	0.0966253271842851	0.196078431372549	novel2493;novel5086;PtGene07461;PtGene13387;PtGene20255;PtGene20625;PtGene25131;PtGene36803;PtGene38437;PtGene39442;PtGene39459;PtGene40721;PtGene48272;PtGene49497;PtGene53681;PtGene54171;PtGene56606;PtGene56974;PtGene66004;PtGene66779	0.665897591411236	0.622120323421176
GO:0002094	polyprenyltransferase activity	8	3	1.16	MF	0.097280759124745	0.375	PtGene12523;PtGene36537;PtGene36541	0.665897591411236	0.622120323421176
GO:0003909	DNA ligase activity	8	3	1.16	MF	0.097280759124745	0.375	PtGene05910;PtGene05912;PtGene05915	0.665897591411236	0.622120323421176
GO:0003910	DNA ligase (ATP) activity	8	3	1.16	MF	0.097280759124745	0.375	PtGene05910;PtGene05912;PtGene05915	0.665897591411236	0.622120323421176
GO:0016151	nickel cation binding	8	3	1.16	MF	0.097280759124745	0.375	PtGene00248;PtGene41285;PtGene48740	0.665897591411236	0.622120323421176
GO:0016801	hydrolase activity, acting on ether bonds	8	3	1.16	MF	0.097280759124745	0.375	PtGene02090;PtGene38507;PtGene57227	0.665897591411236	0.622120323421176
GO:0016758	hexosyltransferase activity	447	75	64.91	MF	0.0984415126551305	0.167785234899329	novel1597;novel2712;novel3477;novel378;novel474;novel8492;PtGene00021;PtGene00627;PtGene00628;PtGene00650;PtGene02083;PtGene02246;PtGene03186;PtGene06818;PtGene06819;PtGene06974;PtGene06977;PtGene07713;PtGene09489;PtGene13874;PtGene13954;PtGene14173;PtGene14176;PtGene14311;PtGene16163;PtGene19732;PtGene19733;PtGene19735;PtGene19737;PtGene19743;PtGene19744;PtGene19745;PtGene19747;PtGene19928;PtGen…	0.665897591411236	0.622120323421176
GO:0050660	flavin adenine dinucleotide binding	188	34	27.3	MF	0.101092524289713	0.180851063829787	novel254;novel4650;novel7567;PtGene00279;PtGene01122;PtGene06628;PtGene07203;PtGene07592;PtGene12997;PtGene14356;PtGene18875;PtGene19659;PtGene22746;PtGene23700;PtGene23701;PtGene25196;PtGene28112;PtGene28706;PtGene34114;PtGene34287;PtGene35599;PtGene36098;PtGene37847;PtGene38388;PtGene39484;PtGene42815;PtGene43529;PtGene48567;PtGene48937;PtGene49027;PtGene52794;PtGene59042;PtGene66427;PtGene66749	0.665897591411236	0.622120323421176
GO:0051015	actin filament binding	79	16	11.47	MF	0.102108332678667	0.20253164556962	PtGene04270;PtGene07461;PtGene12955;PtGene13387;PtGene14821;PtGene18533;PtGene25131;PtGene38437;PtGene39442;PtGene39459;PtGene39679;PtGene47574;PtGene48272;PtGene55742;PtGene66417;PtGene67929	0.665897591411236	0.622120323421176
GO:0004650	polygalacturonase activity	39	9	5.66	MF	0.102775321902039	0.230769230769231	novel13;PtGene13649;PtGene13652;PtGene23337;PtGene36992;PtGene44580;PtGene64088;PtGene69249;PtGene70867	0.665897591411236	0.622120323421176
GO:0032451	demethylase activity	39	9	5.66	MF	0.102775321902039	0.230769230769231	novel2678;PtGene01584;PtGene05766;PtGene05782;PtGene35589;PtGene49322;PtGene49335;PtGene49337;PtGene66380	0.665897591411236	0.622120323421176
GO:0003921	GMP synthase activity	4	2	0.58	MF	0.103331693114702	0.5	PtGene14915;PtGene15362	0.665897591411236	0.622120323421176
GO:0003922	GMP synthase (glutamine-hydrolyzing) activity	4	2	0.58	MF	0.103331693114702	0.5	PtGene14915;PtGene15362	0.665897591411236	0.622120323421176
GO:0004352	glutamate dehydrogenase (NAD+) activity	4	2	0.58	MF	0.103331693114702	0.5	PtGene01220;PtGene32836	0.665897591411236	0.622120323421176
GO:0004765	shikimate kinase activity	4	2	0.58	MF	0.103331693114702	0.5	PtGene26916;PtGene35591	0.665897591411236	0.622120323421176
GO:0004779	sulfate adenylyltransferase activity	4	2	0.58	MF	0.103331693114702	0.5	PtGene01329;PtGene37986	0.665897591411236	0.622120323421176
GO:0004781	sulfate adenylyltransferase (ATP) activity	4	2	0.58	MF	0.103331693114702	0.5	PtGene01329;PtGene37986	0.665897591411236	0.622120323421176
GO:0004814	arginine-tRNA ligase activity	4	2	0.58	MF	0.103331693114702	0.5	PtGene13736;PtGene48596	0.665897591411236	0.622120323421176
GO:0008121	ubiquinol-cytochrome-c reductase activity	4	2	0.58	MF	0.103331693114702	0.5	PtGene52662;PtGene70771	0.665897591411236	0.622120323421176
GO:0008176	tRNA (guanine-N7-)-methyltransferase activity	4	2	0.58	MF	0.103331693114702	0.5	PtGene38713;PtGene38714	0.665897591411236	0.622120323421176
GO:0009496	plastoquinol--plastocyanin reductase activity	4	2	0.58	MF	0.103331693114702	0.5	novel1314;PtGene36690	0.665897591411236	0.622120323421176
GO:0015117	thiosulfate transmembrane transporter activity	4	2	0.58	MF	0.103331693114702	0.5	PtGene19093;PtGene25909	0.665897591411236	0.622120323421176
GO:0015131	oxaloacetate transmembrane transporter activity	4	2	0.58	MF	0.103331693114702	0.5	PtGene19093;PtGene25909	0.665897591411236	0.622120323421176
GO:0016297	acyl-[acyl-carrier-protein] hydrolase activity	4	2	0.58	MF	0.103331693114702	0.5	PtGene01880;PtGene23438	0.665897591411236	0.622120323421176
GO:0016672	oxidoreductase activity, acting on a sulfur group of donors, quinone or similar compound as acceptor	4	2	0.58	MF	0.103331693114702	0.5	PtGene06169;PtGene49151	0.665897591411236	0.622120323421176
GO:0016882	cyclo-ligase activity	4	2	0.58	MF	0.103331693114702	0.5	PtGene30403;PtGene47703	0.665897591411236	0.622120323421176
GO:0019158	mannokinase activity	4	2	0.58	MF	0.103331693114702	0.5	PtGene08399;PtGene08453	0.665897591411236	0.622120323421176
GO:0045158	electron transporter, transferring electrons within cytochrome b6/f complex of photosystem II activity	4	2	0.58	MF	0.103331693114702	0.5	novel1314;PtGene36690	0.665897591411236	0.622120323421176
GO:0045174	glutathione dehydrogenase (ascorbate) activity	4	2	0.58	MF	0.103331693114702	0.5	PtGene06169;PtGene49151	0.665897591411236	0.622120323421176
GO:0046481	digalactosyldiacylglycerol synthase activity	4	2	0.58	MF	0.103331693114702	0.5	PtGene09489;PtGene24654	0.665897591411236	0.622120323421176
GO:0051118	glucan endo-1,3-alpha-glucosidase activity	4	2	0.58	MF	0.103331693114702	0.5	novel120;PtGene01757	0.665897591411236	0.622120323421176
GO:0051745	4-hydroxy-3-methylbut-2-en-1-yl diphosphate reductase activity	4	2	0.58	MF	0.103331693114702	0.5	PtGene12752;PtGene12782	0.665897591411236	0.622120323421176
GO:0052880	oxidoreductase activity, acting on diphenols and related substances as donors, with copper protein as acceptor	4	2	0.58	MF	0.103331693114702	0.5	novel1314;PtGene36690	0.665897591411236	0.622120323421176
GO:0052866	phosphatidylinositol phosphate phosphatase activity	23	6	3.34	MF	0.10530171149905	0.260869565217391	PtGene25489;PtGene32789;PtGene39878;PtGene43857;PtGene48705;PtGene61497	0.665897591411236	0.622120323421176
GO:0004356	glutamate-ammonia ligase activity	13	4	1.89	MF	0.107468908895103	0.307692307692308	PtGene00151;PtGene18192;PtGene24909;PtGene39940	0.665897591411236	0.622120323421176
GO:0010178	IAA-amino acid conjugate hydrolase activity	13	4	1.89	MF	0.107468908895103	0.307692307692308	novel7515;PtGene24254;PtGene31910;PtGene44083	0.665897591411236	0.622120323421176
GO:0010179	IAA-Ala conjugate hydrolase activity	13	4	1.89	MF	0.107468908895103	0.307692307692308	novel7515;PtGene24254;PtGene31910;PtGene44083	0.665897591411236	0.622120323421176
GO:0016211	ammonia ligase activity	13	4	1.89	MF	0.107468908895103	0.307692307692308	PtGene00151;PtGene18192;PtGene24909;PtGene39940	0.665897591411236	0.622120323421176
GO:0051020	GTPase binding	45	10	6.53	MF	0.108215691452834	0.222222222222222	novel6247;PtGene01491;PtGene01494;PtGene01564;PtGene02721;PtGene13387;PtGene14896;PtGene21296;PtGene40855;PtGene70744	0.665897591411236	0.622120323421176
GO:0004033	aldo-keto reductase (NADP) activity	18	5	2.61	MF	0.108252816585957	0.277777777777778	PtGene08330;PtGene08358;PtGene08361;PtGene11286;PtGene27907	0.665897591411236	0.622120323421176
GO:0016273	arginine N-methyltransferase activity	18	5	2.61	MF	0.108252816585957	0.277777777777778	PtGene27042;PtGene27044;PtGene32324;PtGene36030;PtGene62102	0.665897591411236	0.622120323421176
GO:0016274	protein-arginine N-methyltransferase activity	18	5	2.61	MF	0.108252816585957	0.277777777777778	PtGene27042;PtGene27044;PtGene32324;PtGene36030;PtGene62102	0.665897591411236	0.622120323421176
GO:0016884	carbon-nitrogen ligase activity, with glutamine as amido-N-donor	18	5	2.61	MF	0.108252816585957	0.277777777777778	PtGene00654;PtGene01564;PtGene14915;PtGene15362;PtGene49612	0.665897591411236	0.622120323421176
GO:0033558	protein lysine deacetylase activity	18	5	2.61	MF	0.108252816585957	0.277777777777778	novel12001;novel1799;PtGene00813;PtGene28830;PtGene52601	0.665897591411236	0.622120323421176
GO:0000295	adenine nucleotide transmembrane transporter activity	34	8	4.94	MF	0.109804473278147	0.235294117647059	PtGene24458;PtGene25509;PtGene25515;PtGene37912;PtGene40345;PtGene44849;PtGene61989;PtGene69235	0.665897591411236	0.622120323421176
GO:0005346	purine ribonucleotide transmembrane transporter activity	34	8	4.94	MF	0.109804473278147	0.235294117647059	PtGene24458;PtGene25509;PtGene25515;PtGene37912;PtGene40345;PtGene44849;PtGene61989;PtGene69235	0.665897591411236	0.622120323421176
GO:0015216	purine nucleotide transmembrane transporter activity	34	8	4.94	MF	0.109804473278147	0.235294117647059	PtGene24458;PtGene25509;PtGene25515;PtGene37912;PtGene40345;PtGene44849;PtGene61989;PtGene69235	0.665897591411236	0.622120323421176
GO:0015645	fatty acid ligase activity	34	8	4.94	MF	0.109804473278147	0.235294117647059	PtGene08758;PtGene14202;PtGene24223;PtGene50830;PtGene58350;PtGene64242;PtGene69622;PtGene70996	0.665897591411236	0.622120323421176
GO:0043531	ADP binding	310	53	45.01	MF	0.113701512500207	0.170967741935484	novel10887;novel11477;novel11504;novel11505;novel4854;novel489;novel7540;novel9270;PtGene00087;PtGene00090;PtGene00092;PtGene00094;PtGene00096;PtGene00097;PtGene00098;PtGene00836;PtGene03856;PtGene22709;PtGene26261;PtGene26300;PtGene28087;PtGene36305;PtGene38711;PtGene38713;PtGene38714;PtGene40392;PtGene43339;PtGene43539;PtGene43540;PtGene43541;PtGene43579;PtGene43924;PtGene48154;PtGene49290;PtGe…	0.665897591411236	0.622120323421176
GO:0016301	kinase activity	1879	291	272.84	MF	0.114846990194772	0.154869611495476	novel10641;novel10697;novel10887;novel11245;novel11457;novel11960;novel12026;novel12569;novel1480;novel212;novel2365;novel2646;novel2755;novel363;novel3701;novel4321;novel4519;novel4529;novel4616;novel4986;novel4990;novel6292;novel633;novel6974;novel9230;PtGene00084;PtGene00196;PtGene00285;PtGene00359;PtGene00379;PtGene01021;PtGene01329;PtGene01350;PtGene01518;PtGene01742;PtGene01932;PtGene02037;…	0.665897591411236	0.622120323421176
GO:0042910	xenobiotic transmembrane transporter activity	57	12	8.28	MF	0.115340504390111	0.210526315789474	PtGene02021;PtGene02274;PtGene13099;PtGene20752;PtGene20757;PtGene26843;PtGene49236;PtGene58877;PtGene58892;PtGene62400;PtGene66213;PtGene66215	0.665897591411236	0.622120323421176
GO:0008324	cation transmembrane transporter activity	439	73	63.74	MF	0.116815544291786	0.16628701594533	novel8947;novel9200;PtGene00890;PtGene00905;PtGene01137;PtGene01511;PtGene01947;PtGene02386;PtGene02718;PtGene06454;PtGene07377;PtGene07425;PtGene07864;PtGene09135;PtGene12522;PtGene12931;PtGene13097;PtGene13686;PtGene13691;PtGene14380;PtGene14939;PtGene19364;PtGene19483;PtGene22708;PtGene22709;PtGene24294;PtGene25238;PtGene25280;PtGene27431;PtGene27942;PtGene27943;PtGene27968;PtGene28827;PtGene2…	0.665897591411236	0.622120323421176
GO:0008649	rRNA methyltransferase activity	29	7	4.21	MF	0.116989419496405	0.241379310344828	PtGene07024;PtGene07330;PtGene14448;PtGene14479;PtGene26770;PtGene46803;PtGene48992	0.665897591411236	0.622120323421176
GO:0140323	solute:anion antiporter activity	29	7	4.21	MF	0.116989419496405	0.241379310344828	PtGene00029;PtGene24458;PtGene37063;PtGene37912;PtGene44849;PtGene61989;PtGene69235	0.665897591411236	0.622120323421176
GO:0016757	glycosyltransferase activity	706	114	102.51	MF	0.117717789628661	0.161473087818697	novel1597;novel2712;novel3477;novel378;novel474;novel8313;novel8492;novel8911;novel9285;PtGene00021;PtGene00627;PtGene00628;PtGene00650;PtGene02083;PtGene02246;PtGene03186;PtGene06253;PtGene06818;PtGene06819;PtGene06973;PtGene06974;PtGene06977;PtGene07713;PtGene07735;PtGene08341;PtGene08373;PtGene09489;PtGene12771;PtGene13869;PtGene13874;PtGene13954;PtGene14078;PtGene14173;PtGene14176;PtGene14311…	0.665897591411236	0.622120323421176
GO:0016405	CoA-ligase activity	69	14	10.02	MF	0.119166537782093	0.202898550724638	PtGene00244;PtGene00245;PtGene08758;PtGene14202;PtGene24223;PtGene37289;PtGene38356;PtGene38399;PtGene38901;PtGene50830;PtGene58350;PtGene64242;PtGene69622;PtGene70996	0.665897591411236	0.622120323421176
GO:0016903	oxidoreductase activity, acting on the aldehyde or oxo group of donors	93	18	13.5	MF	0.121305453477979	0.193548387096774	PtGene01910;PtGene08269;PtGene14682;PtGene14989;PtGene20109;PtGene48404;PtGene48427;PtGene48692;PtGene49436;PtGene51603;PtGene56330;PtGene58659;PtGene61609;PtGene69851;PtGene69852;PtGene69856;PtGene69857;PtGene69858	0.665897591411236	0.622120323421176
GO:0005504	fatty acid binding	24	6	3.48	MF	0.124019461816398	0.25	PtGene02061;PtGene02062;PtGene07203;PtGene08210;PtGene18875;PtGene56326	0.665897591411236	0.622120323421176
GO:0016857	racemase and epimerase activity, acting on carbohydrates and derivatives	24	6	3.48	MF	0.124019461816398	0.25	PtGene01132;PtGene01926;PtGene13305;PtGene36644;PtGene52908;PtGene70034	0.665897591411236	0.622120323421176
GO:0140102	catalytic activity, acting on a rRNA	35	8	5.08	MF	0.125175858635731	0.228571428571429	PtGene07024;PtGene07330;PtGene14448;PtGene14479;PtGene14519;PtGene26770;PtGene46803;PtGene48992	0.665897591411236	0.622120323421176
GO:0005261	cation channel activity	118	22	17.13	MF	0.127844278124252	0.186440677966102	PtGene00905;PtGene12522;PtGene12931;PtGene13097;PtGene13686;PtGene13691;PtGene14939;PtGene19483;PtGene22709;PtGene25280;PtGene32424;PtGene34823;PtGene39202;PtGene41659;PtGene49096;PtGene50220;PtGene62072;PtGene63008;PtGene66394;PtGene70086;PtGene70171;PtGene71214	0.665897591411236	0.622120323421176
GO:0003690	double-stranded DNA binding	546	89	79.28	MF	0.129400775519065	0.163003663003663	novel489;novel8527;novel9017;PtGene00021;PtGene00547;PtGene00719;PtGene01111;PtGene01120;PtGene01744;PtGene05710;PtGene05999;PtGene06500;PtGene06570;PtGene06884;PtGene08126;PtGene08179;PtGene08252;PtGene11220;PtGene11226;PtGene12741;PtGene13177;PtGene14182;PtGene18917;PtGene19209;PtGene19725;PtGene20940;PtGene23632;PtGene24588;PtGene25606;PtGene25792;PtGene25859;PtGene26194;PtGene26716;PtGene2756…	0.665897591411236	0.622120323421176
GO:0015165	pyrimidine nucleotide-sugar transmembrane transporter activity	19	5	2.76	MF	0.130211680973728	0.263157894736842	novel7221;PtGene00323;PtGene24579;PtGene25673;PtGene66568	0.665897591411236	0.622120323421176
GO:0003883	CTP synthase activity	9	3	1.31	MF	0.130717802692239	0.333333333333333	PtGene10417;PtGene51189;PtGene53015	0.665897591411236	0.622120323421176
GO:0004332	fructose-bisphosphate aldolase activity	9	3	1.31	MF	0.130717802692239	0.333333333333333	PtGene19096;PtGene32272;PtGene54314	0.665897591411236	0.622120323421176
GO:0004658	propionyl-CoA carboxylase activity	9	3	1.31	MF	0.130717802692239	0.333333333333333	PtGene26062;PtGene55185;PtGene71303	0.665897591411236	0.622120323421176
GO:0004847	urea carboxylase activity	9	3	1.31	MF	0.130717802692239	0.333333333333333	PtGene26062;PtGene55185;PtGene71303	0.665897591411236	0.622120323421176
GO:0016229	steroid dehydrogenase activity	9	3	1.31	MF	0.130717802692239	0.333333333333333	PtGene25130;PtGene27999;PtGene66988	0.665897591411236	0.622120323421176
GO:0016618	hydroxypyruvate reductase activity	9	3	1.31	MF	0.130717802692239	0.333333333333333	novel8527;PtGene13546;PtGene53979	0.665897591411236	0.622120323421176
GO:0016639	oxidoreductase activity, acting on the CH-NH2 group of donors, NAD or NADP as acceptor	9	3	1.31	MF	0.130717802692239	0.333333333333333	PtGene01220;PtGene32836;PtGene40013	0.665897591411236	0.622120323421176
GO:0045550	geranylgeranyl reductase activity	9	3	1.31	MF	0.130717802692239	0.333333333333333	novel4650;PtGene59042;PtGene66749	0.665897591411236	0.622120323421176
GO:0004407	histone deacetylase activity	14	4	2.03	MF	0.133944800731842	0.285714285714286	novel12001;PtGene00813;PtGene28830;PtGene52601	0.665897591411236	0.622120323421176
GO:0004743	pyruvate kinase activity	14	4	2.03	MF	0.133944800731842	0.285714285714286	PtGene13586;PtGene13820;PtGene44168;PtGene71234	0.665897591411236	0.622120323421176
GO:0016880	acid-ammonia (or amide) ligase activity	14	4	2.03	MF	0.133944800731842	0.285714285714286	PtGene00151;PtGene18192;PtGene24909;PtGene39940	0.665897591411236	0.622120323421176
GO:0030955	potassium ion binding	14	4	2.03	MF	0.133944800731842	0.285714285714286	PtGene13586;PtGene13820;PtGene44168;PtGene71234	0.665897591411236	0.622120323421176
GO:0031420	alkali metal ion binding	14	4	2.03	MF	0.133944800731842	0.285714285714286	PtGene13586;PtGene13820;PtGene44168;PtGene71234	0.665897591411236	0.622120323421176
GO:0106310	protein serine kinase activity	14	4	2.03	MF	0.133944800731842	0.285714285714286	novel12569;PtGene02171;PtGene43241;PtGene48885	0.665897591411236	0.622120323421176
GO:0004312	fatty acid synthase activity	30	7	4.36	MF	0.134499839334696	0.233333333333333	PtGene01880;PtGene09038;PtGene23438;PtGene29485;PtGene30856;PtGene32192;PtGene63165	0.665897591411236	0.622120323421176
GO:0038023	signaling receptor activity	132	24	19.17	MF	0.142145501669631	0.181818181818182	novel5016;novel6974;PtGene03868;PtGene09710;PtGene14356;PtGene16005;PtGene19024;PtGene19599;PtGene27592;PtGene27621;PtGene28672;PtGene28728;PtGene29353;PtGene38802;PtGene38804;PtGene48985;PtGene54451;PtGene56715;PtGene56730;PtGene56827;PtGene58779;PtGene59300;PtGene62395;PtGene65286	0.665897591411236	0.622120323421176
GO:0015925	galactosidase activity	25	6	3.63	MF	0.144232264498949	0.24	PtGene18825;PtGene25305;PtGene32656;PtGene40132;PtGene40134;PtGene63649	0.665897591411236	0.622120323421176
GO:0000246	delta24(24-1) sterol reductase activity	1	1	0.15	MF	0.1452037875669	1	PtGene38388	0.665897591411236	0.622120323421176
GO:0000257	nitrilase activity	1	1	0.15	MF	0.1452037875669	1	PtGene15217	0.665897591411236	0.622120323421176
GO:0000703	oxidized pyrimidine nucleobase lesion DNA N-glycosylase activity	1	1	0.15	MF	0.1452037875669	1	PtGene00341	0.665897591411236	0.622120323421176
GO:0000827	inositol-1,3,4,5,6-pentakisphosphate kinase activity	1	1	0.15	MF	0.1452037875669	1	PtGene19111	0.665897591411236	0.622120323421176
GO:0000828	inositol hexakisphosphate kinase activity	1	1	0.15	MF	0.1452037875669	1	PtGene19111	0.665897591411236	0.622120323421176
GO:0000829	inositol heptakisphosphate kinase activity	1	1	0.15	MF	0.1452037875669	1	PtGene19111	0.665897591411236	0.622120323421176
GO:0000832	inositol hexakisphosphate 5-kinase activity	1	1	0.15	MF	0.1452037875669	1	PtGene19111	0.665897591411236	0.622120323421176
GO:0001002	RNA polymerase III type 1 promoter sequence-specific DNA binding	1	1	0.15	MF	0.1452037875669	1	PtGene19725	0.665897591411236	0.622120323421176
GO:0001003	RNA polymerase III type 2 promoter sequence-specific DNA binding	1	1	0.15	MF	0.1452037875669	1	PtGene19725	0.665897591411236	0.622120323421176
GO:0001846	opsonin binding	1	1	0.15	MF	0.1452037875669	1	PtGene13838	0.665897591411236	0.622120323421176
GO:0001848	complement binding	1	1	0.15	MF	0.1452037875669	1	PtGene13838	0.665897591411236	0.622120323421176
GO:0001849	complement component C1q complex binding	1	1	0.15	MF	0.1452037875669	1	PtGene13838	0.665897591411236	0.622120323421176
GO:0003838	sterol 24-C-methyltransferase activity	1	1	0.15	MF	0.1452037875669	1	PtGene67796	0.665897591411236	0.622120323421176
GO:0003873	6-phosphofructo-2-kinase activity	1	1	0.15	MF	0.1452037875669	1	PtGene48619	0.665897591411236	0.622120323421176
GO:0003934	GTP cyclohydrolase I activity	1	1	0.15	MF	0.1452037875669	1	PtGene56921	0.665897591411236	0.622120323421176
GO:0003952	NAD+ synthase (glutamine-hydrolyzing) activity	1	1	0.15	MF	0.1452037875669	1	PtGene00654	0.665897591411236	0.622120323421176
GO:0004001	adenosine kinase activity	1	1	0.15	MF	0.1452037875669	1	PtGene54128	0.665897591411236	0.622120323421176
GO:0004035	alkaline phosphatase activity	1	1	0.15	MF	0.1452037875669	1	PtGene06700	0.665897591411236	0.622120323421176
GO:0004047	aminomethyltransferase activity	1	1	0.15	MF	0.1452037875669	1	PtGene18670	0.665897591411236	0.622120323421176
GO:0004309	exopolyphosphatase activity	1	1	0.15	MF	0.1452037875669	1	PtGene11416	0.665897591411236	0.622120323421176
GO:0004310	farnesyl-diphosphate farnesyltransferase activity	1	1	0.15	MF	0.1452037875669	1	PtGene48945	0.665897591411236	0.622120323421176
GO:0004324	ferredoxin-NADP+ reductase activity	1	1	0.15	MF	0.1452037875669	1	PtGene14044	0.665897591411236	0.622120323421176
GO:0004331	fructose-2,6-bisphosphate 2-phosphatase activity	1	1	0.15	MF	0.1452037875669	1	PtGene48619	0.665897591411236	0.622120323421176
GO:0004333	fumarate hydratase activity	1	1	0.15	MF	0.1452037875669	1	PtGene33912	0.665897591411236	0.622120323421176
GO:0004334	fumarylacetoacetase activity	1	1	0.15	MF	0.1452037875669	1	PtGene45127	0.665897591411236	0.622120323421176
GO:0004357	glutamate-cysteine ligase activity	1	1	0.15	MF	0.1452037875669	1	PtGene38606	0.665897591411236	0.622120323421176
GO:0004375	glycine dehydrogenase (decarboxylating) activity	1	1	0.15	MF	0.1452037875669	1	PtGene13437	0.665897591411236	0.622120323421176
GO:0004416	hydroxyacylglutathione hydrolase activity	1	1	0.15	MF	0.1452037875669	1	PtGene07565	0.665897591411236	0.622120323421176
GO:0004419	hydroxymethylglutaryl-CoA lyase activity	1	1	0.15	MF	0.1452037875669	1	PtGene71534	0.665897591411236	0.622120323421176
GO:0004425	indole-3-glycerol-phosphate synthase activity	1	1	0.15	MF	0.1452037875669	1	PtGene46720	0.665897591411236	0.622120323421176
GO:0004474	malate synthase activity	1	1	0.15	MF	0.1452037875669	1	PtGene27092	0.665897591411236	0.622120323421176
GO:0004506	squalene monooxygenase activity	1	1	0.15	MF	0.1452037875669	1	PtGene22746	0.665897591411236	0.622120323421176
GO:0004604	phosphoadenylyl-sulfate reductase (thioredoxin) activity	1	1	0.15	MF	0.1452037875669	1	PtGene10926	0.665897591411236	0.622120323421176
GO:0004641	phosphoribosylformylglycinamidine cyclo-ligase activity	1	1	0.15	MF	0.1452037875669	1	PtGene47703	0.665897591411236	0.622120323421176
GO:0004666	prostaglandin-endoperoxide synthase activity	1	1	0.15	MF	0.1452037875669	1	PtGene71407	0.665897591411236	0.622120323421176
GO:0004760	serine-pyruvate transaminase activity	1	1	0.15	MF	0.1452037875669	1	PtGene40168	0.665897591411236	0.622120323421176
GO:0004844	uracil DNA N-glycosylase activity	1	1	0.15	MF	0.1452037875669	1	PtGene15159	0.665897591411236	0.622120323421176
GO:0005274	allantoin:proton symporter activity	1	1	0.15	MF	0.1452037875669	1	PtGene28827	0.665897591411236	0.622120323421176
GO:0005287	high-affinity basic amino acid transmembrane transporter activity	1	1	0.15	MF	0.1452037875669	1	PtGene50304	0.665897591411236	0.622120323421176
GO:0005289	high-affinity L-arginine transmembrane transporter activity	1	1	0.15	MF	0.1452037875669	1	PtGene50304	0.665897591411236	0.622120323421176
GO:0005350	pyrimidine nucleobase transmembrane transporter activity	1	1	0.15	MF	0.1452037875669	1	PtGene28827	0.665897591411236	0.622120323421176
GO:0005363	maltose transmembrane transporter activity	1	1	0.15	MF	0.1452037875669	1	PtGene26309	0.665897591411236	0.622120323421176
GO:0005436	sodium:phosphate symporter activity	1	1	0.15	MF	0.1452037875669	1	PtGene01947	0.665897591411236	0.622120323421176
GO:0008120	ceramide glucosyltransferase activity	1	1	0.15	MF	0.1452037875669	1	PtGene26248	0.665897591411236	0.622120323421176
GO:0008387	steroid 7-alpha-hydroxylase activity	1	1	0.15	MF	0.1452037875669	1	PtGene27071	0.665897591411236	0.622120323421176
GO:0008395	steroid hydroxylase activity	1	1	0.15	MF	0.1452037875669	1	PtGene27071	0.665897591411236	0.622120323421176
GO:0008396	oxysterol 7-alpha-hydroxylase activity	1	1	0.15	MF	0.1452037875669	1	PtGene27071	0.665897591411236	0.622120323421176
GO:0008465	glycerate dehydrogenase activity	1	1	0.15	MF	0.1452037875669	1	novel8527	0.665897591411236	0.622120323421176
GO:0008470	isovaleryl-CoA dehydrogenase activity	1	1	0.15	MF	0.1452037875669	1	PtGene66427	0.665897591411236	0.622120323421176
GO:0008676	3-deoxy-8-phosphooctulonate synthase activity	1	1	0.15	MF	0.1452037875669	1	novel4687	0.665897591411236	0.622120323421176
GO:0008911	lactaldehyde dehydrogenase activity	1	1	0.15	MF	0.1452037875669	1	PtGene20109	0.665897591411236	0.622120323421176
GO:0008936	nicotinamidase activity	1	1	0.15	MF	0.1452037875669	1	PtGene08448	0.665897591411236	0.622120323421176
GO:0008937	ferredoxin-NAD(P) reductase activity	1	1	0.15	MF	0.1452037875669	1	PtGene14044	0.665897591411236	0.622120323421176
GO:0008948	oxaloacetate decarboxylase activity	1	1	0.15	MF	0.1452037875669	1	PtGene45784	0.665897591411236	0.622120323421176
GO:0008966	phosphoglucosamine mutase activity	1	1	0.15	MF	0.1452037875669	1	PtGene25295	0.665897591411236	0.622120323421176
GO:0008987	quinolinate synthetase A activity	1	1	0.15	MF	0.1452037875669	1	PtGene01985	0.665897591411236	0.622120323421176
GO:0009039	urease activity	1	1	0.15	MF	0.1452037875669	1	PtGene00248	0.665897591411236	0.622120323421176
GO:0009979	16:0 monogalactosyldiacylglycerol desaturase activity	1	1	0.15	MF	0.1452037875669	1	PtGene61725	0.665897591411236	0.622120323421176
GO:0015120	phosphoglycerate transmembrane transporter activity	1	1	0.15	MF	0.1452037875669	1	PtGene28489	0.665897591411236	0.622120323421176
GO:0015137	citrate transmembrane transporter activity	1	1	0.15	MF	0.1452037875669	1	PtGene18663	0.665897591411236	0.622120323421176
GO:0015142	tricarboxylic acid transmembrane transporter activity	1	1	0.15	MF	0.1452037875669	1	PtGene18663	0.665897591411236	0.622120323421176
GO:0015210	uracil transmembrane transporter activity	1	1	0.15	MF	0.1452037875669	1	PtGene28827	0.665897591411236	0.622120323421176
GO:0015319	sodium:inorganic phosphate symporter activity	1	1	0.15	MF	0.1452037875669	1	PtGene01947	0.665897591411236	0.622120323421176
GO:0015370	solute:sodium symporter activity	1	1	0.15	MF	0.1452037875669	1	PtGene01947	0.665897591411236	0.622120323421176
GO:0015391	nucleobase:cation symporter activity	1	1	0.15	MF	0.1452037875669	1	PtGene28827	0.665897591411236	0.622120323421176
GO:0015505	uracil:cation symporter activity	1	1	0.15	MF	0.1452037875669	1	PtGene28827	0.665897591411236	0.622120323421176
GO:0016309	1-phosphatidylinositol-5-phosphate 4-kinase activity	1	1	0.15	MF	0.1452037875669	1	PtGene25047	0.665897591411236	0.622120323421176
GO:0016594	glycine binding	1	1	0.15	MF	0.1452037875669	1	PtGene13437	0.665897591411236	0.622120323421176
GO:0016642	oxidoreductase activity, acting on the CH-NH2 group of donors, disulfide as acceptor	1	1	0.15	MF	0.1452037875669	1	PtGene13437	0.665897591411236	0.622120323421176
GO:0016815	hydrolase activity, acting on carbon-nitrogen (but not peptide) bonds, in nitriles	1	1	0.15	MF	0.1452037875669	1	PtGene15217	0.665897591411236	0.622120323421176
GO:0016822	hydrolase activity, acting on acid carbon-carbon bonds	1	1	0.15	MF	0.1452037875669	1	PtGene45127	0.665897591411236	0.622120323421176
GO:0016823	hydrolase activity, acting on acid carbon-carbon bonds, in ketonic substances	1	1	0.15	MF	0.1452037875669	1	PtGene45127	0.665897591411236	0.622120323421176
GO:0016871	cycloartenol synthase activity	1	1	0.15	MF	0.1452037875669	1	PtGene07858	0.665897591411236	0.622120323421176
GO:0017124	SH3 domain binding	1	1	0.15	MF	0.1452037875669	1	PtGene07248	0.665897591411236	0.622120323421176
GO:0018423	protein C-terminal leucine carboxyl O-methyltransferase activity	1	1	0.15	MF	0.1452037875669	1	PtGene03273	0.665897591411236	0.622120323421176
GO:0018822	nitrile hydratase activity	1	1	0.15	MF	0.1452037875669	1	PtGene15217	0.665897591411236	0.622120323421176
GO:0030621	U4 snRNA binding	1	1	0.15	MF	0.1452037875669	1	PtGene39935	0.665897591411236	0.622120323421176
GO:0030984	kininogen binding	1	1	0.15	MF	0.1452037875669	1	PtGene13838	0.665897591411236	0.622120323421176
GO:0032574	5'-3' RNA helicase activity	1	1	0.15	MF	0.1452037875669	1	PtGene47586	0.665897591411236	0.622120323421176
GO:0033729	anthocyanidin reductase activity	1	1	0.15	MF	0.1452037875669	1	PtGene28347	0.665897591411236	0.622120323421176
GO:0033850	Z-farnesyl diphosphate synthase activity	1	1	0.15	MF	0.1452037875669	1	PtGene12523	0.665897591411236	0.622120323421176
GO:0033857	diphosphoinositol-pentakisphosphate kinase activity	1	1	0.15	MF	0.1452037875669	1	PtGene19111	0.665897591411236	0.622120323421176
GO:0033925	mannosyl-glycoprotein endo-beta-N-acetylglucosaminidase activity	1	1	0.15	MF	0.1452037875669	1	PtGene48639	0.665897591411236	0.622120323421176
GO:0036430	CMP kinase activity	1	1	0.15	MF	0.1452037875669	1	PtGene26500	0.665897591411236	0.622120323421176
GO:0036431	dCMP kinase activity	1	1	0.15	MF	0.1452037875669	1	PtGene26500	0.665897591411236	0.622120323421176
GO:0042879	aldonate transmembrane transporter activity	1	1	0.15	MF	0.1452037875669	1	PtGene28489	0.665897591411236	0.622120323421176
GO:0043743	LPPG:FO 2-phospho-L-lactate transferase activity	1	1	0.15	MF	0.1452037875669	1	PtGene51345	0.665897591411236	0.622120323421176
GO:0047389	glycerophosphocholine phosphodiesterase activity	1	1	0.15	MF	0.1452037875669	1	PtGene34655	0.665897591411236	0.622120323421176
GO:0047427	cyanoalanine nitrilase activity	1	1	0.15	MF	0.1452037875669	1	PtGene15217	0.665897591411236	0.622120323421176
GO:0047443	4-hydroxy-4-methyl-2-oxoglutarate aldolase activity	1	1	0.15	MF	0.1452037875669	1	PtGene45784	0.665897591411236	0.622120323421176
GO:0047499	calcium-independent phospholipase A2 activity	1	1	0.15	MF	0.1452037875669	1	PtGene28516	0.665897591411236	0.622120323421176
GO:0047598	7-dehydrocholesterol reductase activity	1	1	0.15	MF	0.1452037875669	1	PtGene13000	0.665897591411236	0.622120323421176
GO:0047918	GDP-mannose 3,5-epimerase activity	1	1	0.15	MF	0.1452037875669	1	PtGene13305	0.665897591411236	0.622120323421176
GO:0047974	guanosine deaminase activity	1	1	0.15	MF	0.1452037875669	1	PtGene71513	0.665897591411236	0.622120323421176
GO:0048306	calcium-dependent protein binding	1	1	0.15	MF	0.1452037875669	1	PtGene38198	0.665897591411236	0.622120323421176
GO:0048529	magnesium-protoporphyrin IX monomethyl ester (oxidative) cyclase activity	1	1	0.15	MF	0.1452037875669	1	PtGene37755	0.665897591411236	0.622120323421176
GO:0050281	serine-glyoxylate transaminase activity	1	1	0.15	MF	0.1452037875669	1	PtGene40168	0.665897591411236	0.622120323421176
GO:0050307	sucrose-phosphate phosphatase activity	1	1	0.15	MF	0.1452037875669	1	PtGene34355	0.665897591411236	0.622120323421176
GO:0050614	delta24-sterol reductase activity	1	1	0.15	MF	0.1452037875669	1	PtGene38388	0.665897591411236	0.622120323421176
GO:0051060	pullulanase activity	1	1	0.15	MF	0.1452037875669	1	PtGene38865	0.665897591411236	0.622120323421176
GO:0051750	delta(3,5)-delta(2,4)-dienoyl-CoA isomerase activity	1	1	0.15	MF	0.1452037875669	1	PtGene02233	0.665897591411236	0.622120323421176
GO:0051996	squalene synthase activity	1	1	0.15	MF	0.1452037875669	1	PtGene48945	0.665897591411236	0.622120323421176
GO:0052595	aliphatic amine oxidase activity	1	1	0.15	MF	0.1452037875669	1	PtGene61427	0.665897591411236	0.622120323421176
GO:0052684	L-serine hydro-lyase (adding indole, L-tryptophan-forming) activity	1	1	0.15	MF	0.1452037875669	1	PtGene47275	0.665897591411236	0.622120323421176
GO:0052723	inositol hexakisphosphate 1-kinase activity	1	1	0.15	MF	0.1452037875669	1	PtGene19111	0.665897591411236	0.622120323421176
GO:0052724	inositol hexakisphosphate 3-kinase activity	1	1	0.15	MF	0.1452037875669	1	PtGene19111	0.665897591411236	0.622120323421176
GO:0052840	inositol diphosphate tetrakisphosphate diphosphatase activity	1	1	0.15	MF	0.1452037875669	1	PtGene04242	0.665897591411236	0.622120323421176
GO:0061459	L-arginine transmembrane transporter activity	1	1	0.15	MF	0.1452037875669	1	PtGene50304	0.665897591411236	0.622120323421176
GO:0061928	glutathione specific gamma-glutamylcyclotransferase activity	1	1	0.15	MF	0.1452037875669	1	PtGene35394	0.665897591411236	0.622120323421176
GO:0070492	oligosaccharide binding	1	1	0.15	MF	0.1452037875669	1	PtGene07227	0.665897591411236	0.622120323421176
GO:0071917	triose-phosphate transmembrane transporter activity	1	1	0.15	MF	0.1452037875669	1	PtGene28489	0.665897591411236	0.622120323421176
GO:0080132	fatty acid alpha-hydroxylase activity	1	1	0.15	MF	0.1452037875669	1	PtGene43544	0.665897591411236	0.622120323421176
GO:0090433	palmitoyl-CoA ligase activity	1	1	0.15	MF	0.1452037875669	1	PtGene14202	0.665897591411236	0.622120323421176
GO:0097506	deaminated base DNA N-glycosylase activity	1	1	0.15	MF	0.1452037875669	1	PtGene15159	0.665897591411236	0.622120323421176
GO:0102420	sn-1-glycerol-3-phosphate C16:0-DCA-CoA acyl transferase activity	1	1	0.15	MF	0.1452037875669	1	PtGene25428	0.665897591411236	0.622120323421176
GO:0102769	dihydroceramide glucosyltransferase activity	1	1	0.15	MF	0.1452037875669	1	PtGene26248	0.665897591411236	0.622120323421176
GO:0008170	N-methyltransferase activity	84	16	12.2	MF	0.152674810499732	0.19047619047619	PtGene13685;PtGene14448;PtGene14479;PtGene19640;PtGene26770;PtGene27042;PtGene27044;PtGene32324;PtGene32638;PtGene36030;PtGene42238;PtGene62102;PtGene65872;PtGene68073;PtGene69016;PtGene70710	0.692397495933069	0.646878078043496
GO:0015926	glucosidase activity	60	12	8.71	MF	0.152959791272015	0.2	novel120;PtGene00474;PtGene01757;PtGene06496;PtGene28337;PtGene32637;PtGene37966;PtGene37967;PtGene38049;PtGene48378;PtGene69973;PtGene71199	0.692397495933069	0.646878078043496
GO:0016776	phosphotransferase activity, phosphate group as acceptor	31	7	4.5	MF	0.15321202541498	0.225806451612903	novel363;PtGene12469;PtGene19111;PtGene26500;PtGene38726;PtGene53723;PtGene70784	0.692397495933069	0.646878078043496
GO:0016878	acid-thiol ligase activity	72	14	10.45	MF	0.153606138359354	0.194444444444444	PtGene00244;PtGene00245;PtGene08758;PtGene14202;PtGene24223;PtGene37289;PtGene38356;PtGene38399;PtGene38901;PtGene50830;PtGene58350;PtGene64242;PtGene69622;PtGene70996	0.692397495933069	0.646878078043496
GO:0004568	chitinase activity	20	5	2.9	MF	0.153990031176179	0.25	PtGene00712;PtGene32161;PtGene47620;PtGene58739;PtGene66888	0.692397495933069	0.646878078043496
GO:0019213	deacetylase activity	20	5	2.9	MF	0.153990031176179	0.25	novel12001;novel1799;PtGene00813;PtGene28830;PtGene52601	0.692397495933069	0.646878078043496
GO:0052716	hydroquinone:oxygen oxidoreductase activity	20	5	2.9	MF	0.153990031176179	0.25	PtGene06793;PtGene08200;PtGene27959;PtGene27975;PtGene28006	0.692397495933069	0.646878078043496
GO:0015267	channel activity	228	39	33.11	MF	0.154189854485675	0.171052631578947	novel8159;PtGene00905;PtGene12522;PtGene12931;PtGene12961;PtGene13097;PtGene13686;PtGene13691;PtGene14939;PtGene18237;PtGene19483;PtGene19599;PtGene22709;PtGene23998;PtGene24709;PtGene25275;PtGene25280;PtGene27671;PtGene28136;PtGene29317;PtGene32424;PtGene34823;PtGene38864;PtGene39202;PtGene41659;PtGene43775;PtGene43828;PtGene49096;PtGene50220;PtGene53845;PtGene58779;PtGene62072;PtGene62174;PtGen…	0.692397495933069	0.646878078043496
GO:0022803	passive transmembrane transporter activity	228	39	33.11	MF	0.154189854485675	0.171052631578947	novel8159;PtGene00905;PtGene12522;PtGene12931;PtGene12961;PtGene13097;PtGene13686;PtGene13691;PtGene14939;PtGene18237;PtGene19483;PtGene19599;PtGene22709;PtGene23998;PtGene24709;PtGene25275;PtGene25280;PtGene27671;PtGene28136;PtGene29317;PtGene32424;PtGene34823;PtGene38864;PtGene39202;PtGene41659;PtGene43775;PtGene43828;PtGene49096;PtGene50220;PtGene53845;PtGene58779;PtGene62072;PtGene62174;PtGen…	0.692397495933069	0.646878078043496
GO:0004353	glutamate dehydrogenase [NAD(P)+] activity	5	2	0.73	MF	0.156005723589918	0.4	PtGene01220;PtGene32836	0.692397495933069	0.646878078043496
GO:0004822	isoleucine-tRNA ligase activity	5	2	0.73	MF	0.156005723589918	0.4	PtGene42864;PtGene42868	0.692397495933069	0.646878078043496
GO:0005094	Rho GDP-dissociation inhibitor activity	5	2	0.73	MF	0.156005723589918	0.4	novel12881;PtGene13146	0.692397495933069	0.646878078043496
GO:0016755	aminoacyltransferase activity	5	2	0.73	MF	0.156005723589918	0.4	PtGene16650;PtGene19064	0.692397495933069	0.646878078043496
GO:0016862	intramolecular oxidoreductase activity, interconverting keto- and enol-groups	5	2	0.73	MF	0.156005723589918	0.4	PtGene37581;PtGene37601	0.692397495933069	0.646878078043496
GO:0019139	cytokinin dehydrogenase activity	5	2	0.73	MF	0.156005723589918	0.4	PtGene39484;PtGene48937	0.692397495933069	0.646878078043496
GO:0031210	phosphatidylcholine binding	5	2	0.73	MF	0.156005723589918	0.4	PtGene53682;PtGene58596	0.692397495933069	0.646878078043496
GO:0045505	dynein intermediate chain binding	5	2	0.73	MF	0.156005723589918	0.4	PtGene19318;PtGene47620	0.692397495933069	0.646878078043496
GO:0050178	phenylpyruvate tautomerase activity	5	2	0.73	MF	0.156005723589918	0.4	PtGene37581;PtGene37601	0.692397495933069	0.646878078043496
GO:0004022	alcohol dehydrogenase (NAD+) activity	15	4	2.18	MF	0.162751248424399	0.266666666666667	PtGene07968;PtGene38183;PtGene43508;PtGene58761	0.718537941382021	0.671300005058746
GO:0018455	alcohol dehydrogenase [NAD(P)+] activity	15	4	2.18	MF	0.162751248424399	0.266666666666667	PtGene07968;PtGene38183;PtGene43508;PtGene58761	0.718537941382021	0.671300005058746
GO:0031267	small GTPase binding	43	9	6.24	MF	0.162764338192945	0.209302325581395	novel6247;PtGene01491;PtGene01494;PtGene01564;PtGene02721;PtGene14896;PtGene21296;PtGene40855;PtGene70744	0.718537941382021	0.671300005058746
GO:0008107	galactoside 2-alpha-L-fucosyltransferase activity	26	6	3.78	MF	0.165832016139524	0.230769230769231	PtGene39136;PtGene39137;PtGene70874;PtGene70875;PtGene70881;PtGene70882	0.722591914070296	0.675087462518421
GO:0031127	alpha-(1,2)-fucosyltransferase activity	26	6	3.78	MF	0.165832016139524	0.230769230769231	PtGene39136;PtGene39137;PtGene70874;PtGene70875;PtGene70881;PtGene70882	0.722591914070296	0.675087462518421
GO:0008483	transaminase activity	67	13	9.73	MF	0.166669348427329	0.194029850746269	PtGene07498;PtGene08190;PtGene08243;PtGene12811;PtGene18670;PtGene19327;PtGene30403;PtGene35304;PtGene40168;PtGene40423;PtGene49754;PtGene61533;PtGene62350	0.722591914070296	0.675087462518421
GO:0016769	transferase activity, transferring nitrogenous groups	67	13	9.73	MF	0.166669348427329	0.194029850746269	PtGene07498;PtGene08190;PtGene08243;PtGene12811;PtGene18670;PtGene19327;PtGene30403;PtGene35304;PtGene40168;PtGene40423;PtGene49754;PtGene61533;PtGene62350	0.722591914070296	0.675087462518421
GO:0000400	four-way junction DNA binding	10	3	1.45	MF	0.167468903905853	0.3	PtGene27566;PtGene29125;PtGene69991	0.722591914070296	0.675087462518421
GO:0004372	glycine hydroxymethyltransferase activity	10	3	1.45	MF	0.167468903905853	0.3	novel4663;PtGene32772;PtGene50926	0.722591914070296	0.675087462518421
GO:0004611	phosphoenolpyruvate carboxykinase activity	10	3	1.45	MF	0.167468903905853	0.3	PtGene08278;PtGene22497;PtGene49983	0.722591914070296	0.675087462518421
GO:0004634	phosphopyruvate hydratase activity	10	3	1.45	MF	0.167468903905853	0.3	PtGene18124;PtGene23870;PtGene36667	0.722591914070296	0.675087462518421
GO:0016929	deSUMOylase activity	10	3	1.45	MF	0.167468903905853	0.3	novel650;PtGene65261;PtGene71195	0.722591914070296	0.675087462518421
GO:0030267	glyoxylate reductase (NADP+) activity	10	3	1.45	MF	0.167468903905853	0.3	novel8527;PtGene13546;PtGene53979	0.722591914070296	0.675087462518421
GO:0047938	glucose-6-phosphate 1-epimerase activity	10	3	1.45	MF	0.167468903905853	0.3	PtGene01132;PtGene01926;PtGene52908	0.722591914070296	0.675087462518421
GO:0070905	serine binding	10	3	1.45	MF	0.167468903905853	0.3	novel4663;PtGene32772;PtGene50926	0.722591914070296	0.675087462518421
GO:0106345	glyoxylate reductase activity	10	3	1.45	MF	0.167468903905853	0.3	novel8527;PtGene13546;PtGene53979	0.722591914070296	0.675087462518421
GO:0016667	oxidoreductase activity, acting on a sulfur group of donors	98	18	14.23	MF	0.172407151953401	0.183673469387755	novel254;novel2802;PtGene01503;PtGene06169;PtGene08000;PtGene10926;PtGene11355;PtGene13803;PtGene14124;PtGene16608;PtGene25196;PtGene37847;PtGene40881;PtGene48784;PtGene49027;PtGene49151;PtGene52794;PtGene67236	0.742607888882617	0.69378755226862
GO:0022890	inorganic cation transmembrane transporter activity	393	64	57.07	MF	0.1758128567907	0.162849872773537	novel8947;PtGene00890;PtGene00905;PtGene01511;PtGene01947;PtGene02386;PtGene02718;PtGene06454;PtGene07425;PtGene07864;PtGene09135;PtGene12522;PtGene12931;PtGene13097;PtGene13686;PtGene13691;PtGene14380;PtGene14939;PtGene19364;PtGene19483;PtGene22708;PtGene22709;PtGene24294;PtGene25238;PtGene25280;PtGene27431;PtGene27942;PtGene27943;PtGene28827;PtGene29071;PtGene29636;PtGene32096;PtGene32424;PtGen…	0.755964814034187	0.706266369886201
GO:0016407	acetyltransferase activity	117	21	16.99	MF	0.176423560910434	0.179487179487179	novel6970;novel7067;novel7460;PtGene07213;PtGene13859;PtGene14682;PtGene18526;PtGene27143;PtGene27454;PtGene28855;PtGene32677;PtGene38425;PtGene38742;PtGene47091;PtGene47743;PtGene49072;PtGene49580;PtGene49630;PtGene53744;PtGene68057;PtGene69826	0.756446336623687	0.70671623634161
GO:0016773	phosphotransferase activity, alcohol group as acceptor	1671	256	242.64	MF	0.177020194873387	0.153201675643327	novel10641;novel10697;novel11245;novel11457;novel11960;novel12026;novel12569;novel1480;novel212;novel2365;novel2646;novel2755;novel3701;novel4321;novel4519;novel4529;novel4616;novel4986;novel4990;novel633;novel6974;novel9230;PtGene00084;PtGene00196;PtGene00285;PtGene00359;PtGene00379;PtGene01021;PtGene01329;PtGene01350;PtGene01518;PtGene01742;PtGene01932;PtGene02037;PtGene02055;PtGene02056;PtGene…	0.756446336623687	0.70671623634161
GO:0019205	nucleobase-containing compound kinase activity	38	8	5.52	MF	0.177416449643736	0.210526315789474	novel363;PtGene12469;PtGene26500;PtGene27268;PtGene38726;PtGene53723;PtGene54128;PtGene70784	0.756446336623687	0.70671623634161
GO:1990538	xylan O-acetyltransferase activity	38	8	5.52	MF	0.177416449643736	0.210526315789474	novel7067;PtGene07213;PtGene13859;PtGene18526;PtGene27143;PtGene27454;PtGene28855;PtGene47091	0.756446336623687	0.70671623634161
GO:0004812	aminoacyl-tRNA ligase activity	80	15	11.62	MF	0.177754217755586	0.1875	PtGene00339;PtGene13039;PtGene13736;PtGene19043;PtGene19045;PtGene19046;PtGene32614;PtGene42864;PtGene42868;PtGene44861;PtGene48596;PtGene49223;PtGene56191;PtGene63247;PtGene63674	0.756446336623687	0.70671623634161
GO:0016875	ligase activity, forming carbon-oxygen bonds	80	15	11.62	MF	0.177754217755586	0.1875	PtGene00339;PtGene13039;PtGene13736;PtGene19043;PtGene19045;PtGene19046;PtGene32614;PtGene42864;PtGene42868;PtGene44861;PtGene48596;PtGene49223;PtGene56191;PtGene63247;PtGene63674	0.756446336623687	0.70671623634161
GO:0005338	nucleotide-sugar transmembrane transporter activity	27	6	3.92	MF	0.188693898244488	0.222222222222222	novel7221;PtGene00323;PtGene03173;PtGene24579;PtGene25673;PtGene66568	0.798890036765486	0.746369613677677
GO:0005384	manganese ion transmembrane transporter activity	27	6	3.92	MF	0.188693898244488	0.222222222222222	novel8947;PtGene00890;PtGene02386;PtGene02718;PtGene25238;PtGene49148	0.798890036765486	0.746369613677677
GO:0022843	voltage-gated cation channel activity	27	6	3.92	MF	0.188693898244488	0.222222222222222	PtGene00905;PtGene12931;PtGene19483;PtGene25280;PtGene49096;PtGene62072	0.798890036765486	0.746369613677677
GO:0016161	beta-amylase activity	16	4	2.32	MF	0.19353350396075	0.25	PtGene16046;PtGene26349;PtGene41202;PtGene59301	0.812447755205787	0.759036024083304
GO:0016886	ligase activity, forming phosphoric ester bonds	16	4	2.32	MF	0.19353350396075	0.25	PtGene05910;PtGene05912;PtGene05915;PtGene52897	0.812447755205787	0.759036024083304
GO:0019104	DNA N-glycosylase activity	16	4	2.32	MF	0.19353350396075	0.25	PtGene00341;PtGene15159;PtGene59035;PtGene64433	0.812447755205787	0.759036024083304
GO:0046556	alpha-L-arabinofuranosidase activity	16	4	2.32	MF	0.19353350396075	0.25	PtGene07651;PtGene17956;PtGene54318;PtGene63929	0.812447755205787	0.759036024083304
GO:0046912	acyltransferase activity, acyl groups converted into alkyl on transfer	16	4	2.32	MF	0.19353350396075	0.25	PtGene27092;PtGene69493;PtGene69543;PtGene69544	0.812447755205787	0.759036024083304
GO:0008422	beta-glucosidase activity	39	8	5.66	MF	0.196678676157722	0.205128205128205	PtGene00474;PtGene28337;PtGene32637;PtGene37966;PtGene37967;PtGene38049;PtGene48378;PtGene71199	0.822866434312493	0.768769761070922
GO:0016782	transferase activity, transferring sulphur-containing groups	39	8	5.66	MF	0.196678676157722	0.205128205128205	novel4848;novel8523;PtGene00466;PtGene26229;PtGene47921;PtGene47924;PtGene47927;PtGene58436	0.822866434312493	0.768769761070922
GO:0008081	phosphoric diester hydrolase activity	45	9	6.53	MF	0.197846746325431	0.2	PtGene00368;PtGene27499;PtGene28875;PtGene33913;PtGene34655;PtGene55963;PtGene58721;PtGene67208;PtGene67209	0.826359895005716	0.772033555570796
GO:0015078	proton transmembrane transporter activity	151	26	21.93	MF	0.201279000825562	0.172185430463576	PtGene01511;PtGene07864;PtGene09135;PtGene13097;PtGene19364;PtGene22708;PtGene22709;PtGene24294;PtGene28827;PtGene29071;PtGene32424;PtGene37087;PtGene38994;PtGene39202;PtGene41659;PtGene44943;PtGene49148;PtGene50220;PtGene52662;PtGene53406;PtGene66370;PtGene66394;PtGene70771;PtGene70924;PtGene70986;PtGene71214	0.837829082483203	0.782748738678382
GO:0008094	ATP-dependent activity, acting on DNA	228	38	33.11	MF	0.201333325660692	0.166666666666667	PtGene00776;PtGene11220;PtGene11226;PtGene13552;PtGene15191;PtGene18472;PtGene23593;PtGene23595;PtGene25348;PtGene25795;PtGene26323;PtGene27566;PtGene29125;PtGene30255;PtGene32055;PtGene36311;PtGene36535;PtGene36542;PtGene37042;PtGene37078;PtGene37182;PtGene37470;PtGene38562;PtGene47587;PtGene47589;PtGene47593;PtGene49300;PtGene54206;PtGene55078;PtGene58814;PtGene58816;PtGene60376;PtGene65806;PtG…	0.837829082483203	0.782748738678382
GO:0008092	cytoskeletal protein binding	332	54	48.21	MF	0.201605788892572	0.162650602409639	novel11220;novel2493;novel5086;novel8427;PtGene00469;PtGene00856;PtGene04270;PtGene04306;PtGene07402;PtGene07461;PtGene09618;PtGene12955;PtGene13387;PtGene14821;PtGene14939;PtGene18533;PtGene19222;PtGene19902;PtGene19905;PtGene19919;PtGene20255;PtGene20625;PtGene25131;PtGene25657;PtGene27889;PtGene28920;PtGene32574;PtGene34946;PtGene36803;PtGene38437;PtGene39320;PtGene39442;PtGene39459;PtGene3967…	0.837829082483203	0.782748738678382
GO:0003779	actin binding	107	19	15.54	MF	0.204338165796355	0.177570093457944	PtGene04270;PtGene07461;PtGene12955;PtGene13387;PtGene14821;PtGene14939;PtGene18533;PtGene25131;PtGene34946;PtGene38437;PtGene39442;PtGene39459;PtGene39679;PtGene47574;PtGene48272;PtGene55742;PtGene62404;PtGene66417;PtGene67929	0.845416200863571	0.789837066675824
GO:0004550	nucleoside diphosphate kinase activity	11	3	1.6	MF	0.206740210371553	0.272727272727273	novel363;PtGene12469;PtGene26500	0.845416200863571	0.789837066675824
GO:0008199	ferric iron binding	11	3	1.6	MF	0.206740210371553	0.272727272727273	PtGene07490;PtGene48635;PtGene70179	0.845416200863571	0.789837066675824
GO:0016984	ribulose-bisphosphate carboxylase activity	11	3	1.6	MF	0.206740210371553	0.272727272727273	PtGene38031;PtGene71642;PtGene71881	0.845416200863571	0.789837066675824
GO:0046857	oxidoreductase activity, acting on other nitrogenous compounds as donors, with NAD or NADP as acceptor	11	3	1.6	MF	0.206740210371553	0.272727272727273	PtGene06660;PtGene40881;PtGene47565	0.845416200863571	0.789837066675824
GO:0022853	active ion transmembrane transporter activity	203	34	29.48	MF	0.208005226759381	0.167487684729064	PtGene00029;PtGene01511;PtGene01947;PtGene07425;PtGene07864;PtGene09135;PtGene14380;PtGene19364;PtGene24294;PtGene24458;PtGene28827;PtGene29071;PtGene34270;PtGene37063;PtGene37087;PtGene37912;PtGene38994;PtGene44829;PtGene44849;PtGene44943;PtGene48754;PtGene49148;PtGene49673;PtGene52662;PtGene53406;PtGene61989;PtGene66370;PtGene66394;PtGene69235;PtGene70771;PtGene70924;PtGene70986;PtGene71214;PtG…	0.845416200863571	0.789837066675824
GO:0000182	rDNA binding	6	2	0.87	MF	0.212291129842001	0.333333333333333	PtGene19725;PtGene69593	0.845416200863571	0.789837066675824
GO:0001006	RNA polymerase III type 3 promoter sequence-specific DNA binding	6	2	0.87	MF	0.212291129842001	0.333333333333333	PtGene06884;PtGene53289	0.845416200863571	0.789837066675824
GO:0003994	aconitate hydratase activity	6	2	0.87	MF	0.212291129842001	0.333333333333333	PtGene53766;PtGene58911	0.845416200863571	0.789837066675824
GO:0004145	diamine N-acetyltransferase activity	6	2	0.87	MF	0.212291129842001	0.333333333333333	novel6970;PtGene38742	0.845416200863571	0.789837066675824
GO:0004301	epoxide hydrolase activity	6	2	0.87	MF	0.212291129842001	0.333333333333333	PtGene38507;PtGene57227	0.845416200863571	0.789837066675824
GO:0004373	glycogen (starch) synthase activity	6	2	0.87	MF	0.212291129842001	0.333333333333333	PtGene06818;PtGene06819	0.845416200863571	0.789837066675824
GO:0004526	ribonuclease P activity	6	2	0.87	MF	0.212291129842001	0.333333333333333	PtGene19649;PtGene69862	0.845416200863571	0.789837066675824
GO:0004566	beta-glucuronidase activity	6	2	0.87	MF	0.212291129842001	0.333333333333333	PtGene17828;PtGene18529	0.845416200863571	0.789837066675824
GO:0004748	ribonucleoside-diphosphate reductase activity, thioredoxin disulfide as acceptor	6	2	0.87	MF	0.212291129842001	0.333333333333333	PtGene07020;PtGene07021	0.845416200863571	0.789837066675824
GO:0009927	histidine phosphotransfer kinase activity	6	2	0.87	MF	0.212291129842001	0.333333333333333	novel3701;PtGene16331	0.845416200863571	0.789837066675824
GO:0015450	protein-transporting ATPase activity	6	2	0.87	MF	0.212291129842001	0.333333333333333	PtGene07338;PtGene39247	0.845416200863571	0.789837066675824
GO:0016728	oxidoreductase activity, acting on CH or CH2 groups, disulfide as acceptor	6	2	0.87	MF	0.212291129842001	0.333333333333333	PtGene07020;PtGene07021	0.845416200863571	0.789837066675824
GO:0016803	ether hydrolase activity	6	2	0.87	MF	0.212291129842001	0.333333333333333	PtGene38507;PtGene57227	0.845416200863571	0.789837066675824
GO:0019809	spermidine binding	6	2	0.87	MF	0.212291129842001	0.333333333333333	novel6970;PtGene38742	0.845416200863571	0.789837066675824
GO:0030350	iron-responsive element binding	6	2	0.87	MF	0.212291129842001	0.333333333333333	PtGene53766;PtGene58911	0.845416200863571	0.789837066675824
GO:0033764	steroid dehydrogenase activity, acting on the CH-OH group of donors, NAD or NADP as acceptor	6	2	0.87	MF	0.212291129842001	0.333333333333333	PtGene25130;PtGene66988	0.845416200863571	0.789837066675824
GO:0045300	acyl-[acyl-carrier-protein] desaturase activity	6	2	0.87	MF	0.212291129842001	0.333333333333333	novel282;PtGene71602	0.845416200863571	0.789837066675824
GO:0045543	gibberellin 2-beta-dioxygenase activity	6	2	0.87	MF	0.212291129842001	0.333333333333333	PtGene26511;PtGene37546	0.845416200863571	0.789837066675824
GO:0047952	glycerol-3-phosphate dehydrogenase [NAD(P)+] activity	6	2	0.87	MF	0.212291129842001	0.333333333333333	PtGene07547;PtGene07549	0.845416200863571	0.789837066675824
GO:0061731	ribonucleoside-diphosphate reductase activity	6	2	0.87	MF	0.212291129842001	0.333333333333333	PtGene07020;PtGene07021	0.845416200863571	0.789837066675824
GO:0044877	protein-containing complex binding	288	47	41.82	MF	0.213261714053331	0.163194444444444	PtGene00716;PtGene01163;PtGene01165;PtGene04270;PtGene04271;PtGene07461;PtGene12673;PtGene12955;PtGene13102;PtGene13177;PtGene13387;PtGene13448;PtGene13681;PtGene13838;PtGene14821;PtGene18533;PtGene22743;PtGene22952;PtGene24263;PtGene25130;PtGene25131;PtGene25402;PtGene26577;PtGene27356;PtGene31820;PtGene32343;PtGene32562;PtGene35599;PtGene37376;PtGene38148;PtGene38437;PtGene39442;PtGene39459;PtG…	0.847920372702426	0.792176609894458
GO:0140110	transcription regulator activity	1112	171	161.47	MF	0.214552579136895	0.153776978417266	novel11376;novel2503;novel2636;novel3615;novel3803;novel3878;novel489;novel4994;novel7375;novel8366;novel8517;novel8916;novel9017;novel9051;novel9896;PtGene00021;PtGene00490;PtGene00547;PtGene00719;PtGene01379;PtGene01632;PtGene01786;PtGene02101;PtGene04817;PtGene05710;PtGene05799;PtGene05999;PtGene06436;PtGene06570;PtGene07228;PtGene07404;PtGene07408;PtGene07552;PtGene08011;PtGene08126;PtGene082…	0.85168791814182	0.795696470331695
GO:0008237	metallopeptidase activity	127	22	18.44	MF	0.216313898374106	0.173228346456693	novel13001;novel6076;PtGene00970;PtGene01757;PtGene05988;PtGene11437;PtGene13638;PtGene14744;PtGene19189;PtGene20176;PtGene23726;PtGene25595;PtGene26890;PtGene27039;PtGene29043;PtGene29221;PtGene39194;PtGene45389;PtGene49332;PtGene53846;PtGene54368;PtGene60973	0.857307958252648	0.800947039212682
GO:0005216	ion channel activity	192	32	27.88	MF	0.224993128022431	0.166666666666667	novel8159;PtGene00905;PtGene12522;PtGene12931;PtGene12961;PtGene13097;PtGene13686;PtGene13691;PtGene14939;PtGene19483;PtGene19599;PtGene22709;PtGene25275;PtGene25280;PtGene28136;PtGene29317;PtGene32424;PtGene34823;PtGene39202;PtGene41659;PtGene43775;PtGene43828;PtGene49096;PtGene50220;PtGene58779;PtGene62072;PtGene63008;PtGene65286;PtGene66394;PtGene70086;PtGene70171;PtGene71214	0.890283812796891	0.831755003618555
GO:0015294	solute:cation symporter activity	17	4	2.47	MF	0.225920804567785	0.235294117647059	PtGene01947;PtGene28827;PtGene38994;PtGene53406	0.892531076644386	0.833854528424845
GO:0015036	disulfide oxidoreductase activity	59	11	8.57	MF	0.230630927557298	0.186440677966102	novel254;PtGene01503;PtGene06169;PtGene08000;PtGene11355;PtGene13803;PtGene14124;PtGene16608;PtGene25196;PtGene48784;PtGene49151	0.909690510762569	0.849885871443678
GO:0070006	metalloaminopeptidase activity	23	5	3.34	MF	0.234269243285272	0.217391304347826	novel13001;PtGene01757;PtGene23726;PtGene29221;PtGene39194	0.910248332026025	0.850407020565268
GO:0000340	RNA 7-methylguanosine cap binding	12	3	1.74	MF	0.247771717355877	0.25	PtGene01491;PtGene01494;PtGene18590	0.910248332026025	0.850407020565268
GO:0004124	cysteine synthase activity	12	3	1.74	MF	0.247771717355877	0.25	PtGene37741;PtGene54966;PtGene71880	0.910248332026025	0.850407020565268
GO:0004652	polynucleotide adenylyltransferase activity	12	3	1.74	MF	0.247771717355877	0.25	PtGene06485;PtGene06494;PtGene24091	0.910248332026025	0.850407020565268
GO:0015086	cadmium ion transmembrane transporter activity	12	3	1.74	MF	0.247771717355877	0.25	PtGene00890;PtGene02386;PtGene02718	0.910248332026025	0.850407020565268
GO:0031176	endo-1,4-beta-xylanase activity	12	3	1.74	MF	0.247771717355877	0.25	novel8543;PtGene48089;PtGene48090	0.910248332026025	0.850407020565268
GO:1990817	RNA adenylyltransferase activity	12	3	1.74	MF	0.247771717355877	0.25	PtGene06485;PtGene06494;PtGene24091	0.910248332026025	0.850407020565268
GO:0008080	N-acetyltransferase activity	60	11	8.71	MF	0.248067305090728	0.183333333333333	novel6970;novel7460;PtGene14682;PtGene32677;PtGene38425;PtGene38742;PtGene47743;PtGene49580;PtGene53744;PtGene68057;PtGene69826	0.910248332026025	0.850407020565268
GO:0009055	electron transfer activity	189	31	27.44	MF	0.258521750731083	0.164021164021164	novel10904;novel1314;novel5151;PtGene00920;PtGene06661;PtGene14074;PtGene15149;PtGene17576;PtGene25180;PtGene27264;PtGene28366;PtGene28478;PtGene29039;PtGene29559;PtGene34287;PtGene36690;PtGene36725;PtGene38993;PtGene41036;PtGene47567;PtGene49319;PtGene49345;PtGene52662;PtGene53642;PtGene58784;PtGene58789;PtGene66370;PtGene66966;PtGene68143;PtGene68300;PtGene70771	0.910248332026025	0.850407020565268
GO:0016641	oxidoreductase activity, acting on the CH-NH2 group of donors, oxygen as acceptor	18	4	2.61	MF	0.25954022970545	0.222222222222222	PtGene01965;PtGene06966;PtGene26925;PtGene61427	0.910248332026025	0.850407020565268
GO:0019905	syntaxin binding	18	4	2.61	MF	0.25954022970545	0.222222222222222	PtGene12115;PtGene27539;PtGene47983;PtGene65910	0.910248332026025	0.850407020565268
GO:0015631	tubulin binding	209	34	30.35	MF	0.262516218622256	0.162679425837321	novel11220;novel2493;novel5086;novel8427;PtGene00469;PtGene00856;PtGene04306;PtGene07402;PtGene09618;PtGene19222;PtGene19902;PtGene19905;PtGene19919;PtGene20255;PtGene20625;PtGene25657;PtGene27889;PtGene28920;PtGene32574;PtGene36803;PtGene39320;PtGene40721;PtGene43878;PtGene46595;PtGene47377;PtGene49497;PtGene52647;PtGene53681;PtGene54171;PtGene56606;PtGene56974;PtGene58770;PtGene66004;PtGene66779	0.910248332026025	0.850407020565268
GO:0005249	voltage-gated potassium channel activity	24	5	3.48	MF	0.263282343671818	0.208333333333333	PtGene00905;PtGene19483;PtGene25280;PtGene49096;PtGene62072	0.910248332026025	0.850407020565268
GO:0005267	potassium channel activity	24	5	3.48	MF	0.263282343671818	0.208333333333333	PtGene00905;PtGene19483;PtGene25280;PtGene49096;PtGene62072	0.910248332026025	0.850407020565268
GO:0097599	xylanase activity	24	5	3.48	MF	0.263282343671818	0.208333333333333	novel8543;PtGene48089;PtGene48090;PtGene54318;PtGene63929	0.910248332026025	0.850407020565268
GO:0000250	lanosterol synthase activity	2	1	0.29	MF	0.269328545327678	0.5	PtGene07858	0.910248332026025	0.850407020565268
GO:0001716	L-amino-acid oxidase activity	2	1	0.29	MF	0.269328545327678	0.5	PtGene06966	0.910248332026025	0.850407020565268
GO:0003681	bent DNA binding	2	1	0.29	MF	0.269328545327678	0.5	PtGene53289	0.910248332026025	0.850407020565268
GO:0003830	beta-1,4-mannosylglycoprotein 4-beta-N-acetylglucosaminyltransferase activity	2	1	0.29	MF	0.269328545327678	0.5	PtGene43419	0.910248332026025	0.850407020565268
GO:0003839	gamma-glutamylcyclotransferase activity	2	1	0.29	MF	0.269328545327678	0.5	PtGene35394	0.910248332026025	0.850407020565268
GO:0003866	3-phosphoshikimate 1-carboxyvinyltransferase activity	2	1	0.29	MF	0.269328545327678	0.5	PtGene26916	0.910248332026025	0.850407020565268
GO:0003881	CDP-diacylglycerol-inositol 3-phosphatidyltransferase activity	2	1	0.29	MF	0.269328545327678	0.5	PtGene39617	0.910248332026025	0.850407020565268
GO:0003985	acetyl-CoA C-acetyltransferase activity	2	1	0.29	MF	0.269328545327678	0.5	PtGene49630	0.910248332026025	0.850407020565268
GO:0004013	adenosylhomocysteinase activity	2	1	0.29	MF	0.269328545327678	0.5	PtGene02090	0.910248332026025	0.850407020565268
GO:0004018	N6-(1,2-dicarboxyethyl)AMP AMP-lyase (fumarate-forming) activity	2	1	0.29	MF	0.269328545327678	0.5	PtGene49031	0.910248332026025	0.850407020565268
GO:0004058	aromatic-L-amino-acid decarboxylase activity	2	1	0.29	MF	0.269328545327678	0.5	PtGene01517	0.910248332026025	0.850407020565268
GO:0004129	cytochrome-c oxidase activity	2	1	0.29	MF	0.269328545327678	0.5	PtGene66370	0.910248332026025	0.850407020565268
GO:0004141	dethiobiotin synthase activity	2	1	0.29	MF	0.269328545327678	0.5	PtGene30403	0.910248332026025	0.850407020565268
GO:0004303	estradiol 17-beta-dehydrogenase activity	2	1	0.29	MF	0.269328545327678	0.5	PtGene66988	0.910248332026025	0.850407020565268
GO:0004326	tetrahydrofolylpolyglutamate synthase activity	2	1	0.29	MF	0.269328545327678	0.5	novel1604	0.910248332026025	0.850407020565268
GO:0004366	glycerol-3-phosphate O-acyltransferase activity	2	1	0.29	MF	0.269328545327678	0.5	PtGene25428	0.910248332026025	0.850407020565268
GO:0004435	phosphatidylinositol phospholipase C activity	2	1	0.29	MF	0.269328545327678	0.5	PtGene27499	0.910248332026025	0.850407020565268
GO:0004451	isocitrate lyase activity	2	1	0.29	MF	0.269328545327678	0.5	PtGene28456	0.910248332026025	0.850407020565268
GO:0004458	D-lactate dehydrogenase (cytochrome) activity	2	1	0.29	MF	0.269328545327678	0.5	PtGene01122	0.910248332026025	0.850407020565268
GO:0004475	mannose-1-phosphate guanylyltransferase (GTP) activity	2	1	0.29	MF	0.269328545327678	0.5	PtGene27906	0.910248332026025	0.850407020565268
GO:0004558	alpha-1,4-glucosidase activity	2	1	0.29	MF	0.269328545327678	0.5	PtGene69973	0.910248332026025	0.850407020565268
GO:0004615	phosphomannomutase activity	2	1	0.29	MF	0.269328545327678	0.5	PtGene25295	0.910248332026025	0.850407020565268
GO:0004629	phospholipase C activity	2	1	0.29	MF	0.269328545327678	0.5	PtGene27499	0.910248332026025	0.850407020565268
GO:0004640	phosphoribosylanthranilate isomerase activity	2	1	0.29	MF	0.269328545327678	0.5	PtGene46720	0.910248332026025	0.850407020565268
GO:0004829	threonine-tRNA ligase activity	2	1	0.29	MF	0.269328545327678	0.5	PtGene44861	0.910248332026025	0.850407020565268
GO:0004854	xanthine dehydrogenase activity	2	1	0.29	MF	0.269328545327678	0.5	PtGene00279	0.910248332026025	0.850407020565268
GO:0005365	myo-inositol transmembrane transporter activity	2	1	0.29	MF	0.269328545327678	0.5	PtGene38994	0.910248332026025	0.850407020565268
GO:0005366	myo-inositol:proton symporter activity	2	1	0.29	MF	0.269328545327678	0.5	PtGene38994	0.910248332026025	0.850407020565268
GO:0008124	4-alpha-hydroxytetrahydrobiopterin dehydratase activity	2	1	0.29	MF	0.269328545327678	0.5	PtGene30681	0.910248332026025	0.850407020565268
GO:0008127	quercetin 2,3-dioxygenase activity	2	1	0.29	MF	0.269328545327678	0.5	PtGene14177	0.910248332026025	0.850407020565268
GO:0008442	3-hydroxyisobutyrate dehydrogenase activity	2	1	0.29	MF	0.269328545327678	0.5	PtGene58375	0.910248332026025	0.850407020565268
GO:0008446	GDP-mannose 4,6-dehydratase activity	2	1	0.29	MF	0.269328545327678	0.5	PtGene24791	0.910248332026025	0.850407020565268
GO:0008460	dTDP-glucose 4,6-dehydratase activity	2	1	0.29	MF	0.269328545327678	0.5	PtGene13947	0.910248332026025	0.850407020565268
GO:0008525	phosphatidylcholine transporter activity	2	1	0.29	MF	0.269328545327678	0.5	PtGene53682	0.910248332026025	0.850407020565268
GO:0008720	D-lactate dehydrogenase activity	2	1	0.29	MF	0.269328545327678	0.5	PtGene01122	0.910248332026025	0.850407020565268
GO:0008734	L-aspartate oxidase activity	2	1	0.29	MF	0.269328545327678	0.5	PtGene06966	0.910248332026025	0.850407020565268
GO:0008831	dTDP-4-dehydrorhamnose reductase activity	2	1	0.29	MF	0.269328545327678	0.5	PtGene54031	0.910248332026025	0.850407020565268
GO:0008839	4-hydroxy-tetrahydrodipicolinate reductase	2	1	0.29	MF	0.269328545327678	0.5	PtGene26764	0.910248332026025	0.850407020565268
GO:0008864	formyltetrahydrofolate deformylase activity	2	1	0.29	MF	0.269328545327678	0.5	PtGene14676	0.910248332026025	0.850407020565268
GO:0008930	methylthioadenosine nucleosidase activity	2	1	0.29	MF	0.269328545327678	0.5	PtGene37978	0.910248332026025	0.850407020565268
GO:0008934	inositol monophosphate 1-phosphatase activity	2	1	0.29	MF	0.269328545327678	0.5	PtGene29008	0.910248332026025	0.850407020565268
GO:0008949	oxalyl-CoA decarboxylase activity	2	1	0.29	MF	0.269328545327678	0.5	PtGene49237	0.910248332026025	0.850407020565268
GO:0010280	UDP-L-rhamnose synthase activity	2	1	0.29	MF	0.269328545327678	0.5	PtGene13947	0.910248332026025	0.850407020565268
GO:0010283	pinoresinol reductase activity	2	1	0.29	MF	0.269328545327678	0.5	PtGene69933	0.910248332026025	0.850407020565268
GO:0010484	H3 histone acetyltransferase activity	2	1	0.29	MF	0.269328545327678	0.5	PtGene47743	0.910248332026025	0.850407020565268
GO:0015166	polyol transmembrane transporter activity	2	1	0.29	MF	0.269328545327678	0.5	PtGene38994	0.910248332026025	0.850407020565268
GO:0015193	L-proline transmembrane transporter activity	2	1	0.29	MF	0.269328545327678	0.5	PtGene27968	0.910248332026025	0.850407020565268
GO:0016453	C-acetyltransferase activity	2	1	0.29	MF	0.269328545327678	0.5	PtGene49630	0.910248332026025	0.850407020565268
GO:0016464	chloroplast protein-transporting ATPase activity	2	1	0.29	MF	0.269328545327678	0.5	PtGene39247	0.910248332026025	0.850407020565268
GO:0016630	protochlorophyllide reductase activity	2	1	0.29	MF	0.269328545327678	0.5	PtGene24942	0.910248332026025	0.850407020565268
GO:0016675	oxidoreductase activity, acting on a heme group of donors	2	1	0.29	MF	0.269328545327678	0.5	PtGene66370	0.910248332026025	0.850407020565268
GO:0016802	trialkylsulfonium hydrolase activity	2	1	0.29	MF	0.269328545327678	0.5	PtGene02090	0.910248332026025	0.850407020565268
GO:0016898	oxidoreductase activity, acting on the CH-OH group of donors, cytochrome as acceptor	2	1	0.29	MF	0.269328545327678	0.5	PtGene01122	0.910248332026025	0.850407020565268
GO:0017080	sodium channel regulator activity	2	1	0.29	MF	0.269328545327678	0.5	PtGene21296	0.910248332026025	0.850407020565268
GO:0018025	calmodulin-lysine N-methyltransferase activity	2	1	0.29	MF	0.269328545327678	0.5	PtGene68073	0.910248332026025	0.850407020565268
GO:0030366	molybdopterin synthase activity	2	1	0.29	MF	0.269328545327678	0.5	PtGene00466	0.910248332026025	0.850407020565268
GO:0030572	phosphatidyltransferase activity	2	1	0.29	MF	0.269328545327678	0.5	PtGene58827	0.910248332026025	0.850407020565268
GO:0030623	U5 snRNA binding	2	1	0.29	MF	0.269328545327678	0.5	PtGene46898	0.910248332026025	0.850407020565268
GO:0031559	oxidosqualene cyclase activity	2	1	0.29	MF	0.269328545327678	0.5	PtGene07858	0.910248332026025	0.850407020565268
GO:0035241	protein-arginine omega-N monomethyltransferase activity	2	1	0.29	MF	0.269328545327678	0.5	PtGene27042	0.910248332026025	0.850407020565268
GO:0035591	signaling adaptor activity	2	1	0.29	MF	0.269328545327678	0.5	PtGene07248	0.910248332026025	0.850407020565268
GO:0036033	mediator complex binding	2	1	0.29	MF	0.269328545327678	0.5	PtGene12673	0.910248332026025	0.850407020565268
GO:0036374	glutathione hydrolase activity	2	1	0.29	MF	0.269328545327678	0.5	PtGene27733	0.910248332026025	0.850407020565268
GO:0043337	cardiolipin synthase (CMP-forming)	2	1	0.29	MF	0.269328545327678	0.5	PtGene58827	0.910248332026025	0.850407020565268
GO:0044318	L-aspartate:fumarate oxidoreductase activity	2	1	0.29	MF	0.269328545327678	0.5	PtGene06966	0.910248332026025	0.850407020565268
GO:0044548	S100 protein binding	2	1	0.29	MF	0.269328545327678	0.5	PtGene52647	0.910248332026025	0.850407020565268
GO:0044594	17-beta-hydroxysteroid dehydrogenase (NAD+) activity	2	1	0.29	MF	0.269328545327678	0.5	PtGene66988	0.910248332026025	0.850407020565268
GO:0045544	gibberellin 20-oxidase activity	2	1	0.29	MF	0.269328545327678	0.5	PtGene51274	0.910248332026025	0.850407020565268
GO:0046523	S-methyl-5-thioribose-1-phosphate isomerase activity	2	1	0.29	MF	0.269328545327678	0.5	PtGene43682	0.910248332026025	0.850407020565268
GO:0048270	methionine adenosyltransferase regulator activity	2	1	0.29	MF	0.269328545327678	0.5	PtGene54031	0.910248332026025	0.850407020565268
GO:0050377	UDP-glucose 4,6-dehydratase activity	2	1	0.29	MF	0.269328545327678	0.5	PtGene13947	0.910248332026025	0.850407020565268
GO:0052635	C-20 gibberellin 2-beta-dioxygenase activity	2	1	0.29	MF	0.269328545327678	0.5	PtGene37546	0.910248332026025	0.850407020565268
GO:0052692	raffinose alpha-galactosidase activity	2	1	0.29	MF	0.269328545327678	0.5	PtGene18825	0.910248332026025	0.850407020565268
GO:0052832	inositol monophosphate 3-phosphatase activity	2	1	0.29	MF	0.269328545327678	0.5	PtGene29008	0.910248332026025	0.850407020565268
GO:0052833	inositol monophosphate 4-phosphatase activity	2	1	0.29	MF	0.269328545327678	0.5	PtGene29008	0.910248332026025	0.850407020565268
GO:0052834	inositol monophosphate phosphatase activity	2	1	0.29	MF	0.269328545327678	0.5	PtGene29008	0.910248332026025	0.850407020565268
GO:0061929	gamma-glutamylaminecyclotransferase activity	2	1	0.29	MF	0.269328545327678	0.5	PtGene37239	0.910248332026025	0.850407020565268
GO:0070626	(S)-2-(5-amino-1-(5-phospho-D-ribosyl)imidazole-4-carboxamido) succinate lyase (fumarate-forming) activity	2	1	0.29	MF	0.269328545327678	0.5	PtGene49031	0.910248332026025	0.850407020565268
GO:0071618	lysophosphatidylethanolamine acyltransferase activity	2	1	0.29	MF	0.269328545327678	0.5	PtGene01670	0.910248332026025	0.850407020565268
GO:0097718	disordered domain specific binding	2	1	0.29	MF	0.269328545327678	0.5	PtGene26077	0.910248332026025	0.850407020565268
GO:0102293	pheophytinase b activity	2	1	0.29	MF	0.269328545327678	0.5	PtGene24994	0.910248332026025	0.850407020565268
GO:0102682	N6-(Delta2-isopentenyl)-adenosine 5'-monophosphate phosphoribohydrolase activity	2	1	0.29	MF	0.269328545327678	0.5	PtGene37999	0.910248332026025	0.850407020565268
GO:0106388	18S rRNA aminocarboxypropyltransferase activity	2	1	0.29	MF	0.269328545327678	0.5	PtGene14519	0.910248332026025	0.850407020565268
GO:1901618	organic hydroxy compound transmembrane transporter activity	2	1	0.29	MF	0.269328545327678	0.5	PtGene38994	0.910248332026025	0.850407020565268
GO:0000702	oxidized base lesion DNA N-glycosylase activity	7	2	1.02	MF	0.270029331870679	0.285714285714286	PtGene00341;PtGene64433	0.910248332026025	0.850407020565268
GO:0003959	NADPH dehydrogenase activity	7	2	1.02	MF	0.270029331870679	0.285714285714286	PtGene00513;PtGene14044	0.910248332026025	0.850407020565268
GO:0004351	glutamate decarboxylase activity	7	2	1.02	MF	0.270029331870679	0.285714285714286	PtGene01366;PtGene01370	0.910248332026025	0.850407020565268
GO:0004462	lactoylglutathione lyase activity	7	2	1.02	MF	0.270029331870679	0.285714285714286	PtGene06479;PtGene66262	0.910248332026025	0.850407020565268
GO:0004612	phosphoenolpyruvate carboxykinase (ATP) activity	7	2	1.02	MF	0.270029331870679	0.285714285714286	PtGene08278;PtGene22497	0.910248332026025	0.850407020565268
GO:0008379	thioredoxin peroxidase activity	7	2	1.02	MF	0.270029331870679	0.285714285714286	PtGene00636;PtGene19428	0.910248332026025	0.850407020565268
GO:0008878	glucose-1-phosphate adenylyltransferase activity	7	2	1.02	MF	0.270029331870679	0.285714285714286	PtGene27169;PtGene40330	0.910248332026025	0.850407020565268
GO:1990381	ubiquitin-specific protease binding	7	2	1.02	MF	0.270029331870679	0.285714285714286	PtGene25922;PtGene25958	0.910248332026025	0.850407020565268
GO:0016877	ligase activity, forming carbon-sulfur bonds	93	16	13.5	MF	0.270568197624628	0.172043010752688	novel20;PtGene00244;PtGene00245;PtGene08758;PtGene14202;PtGene24223;PtGene37289;PtGene38356;PtGene38399;PtGene38901;PtGene50830;PtGene58350;PtGene58924;PtGene64242;PtGene69622;PtGene70996	0.910827270429717	0.850947898549497
GO:0022836	gated channel activity	113	19	16.41	MF	0.280537262114206	0.168141592920354	PtGene00905;PtGene12931;PtGene12961;PtGene13686;PtGene13691;PtGene14939;PtGene19483;PtGene19599;PtGene25275;PtGene25280;PtGene29317;PtGene34823;PtGene43775;PtGene49096;PtGene58779;PtGene62072;PtGene63008;PtGene65286;PtGene70086	0.943106974668488	0.881105478784026
GO:0015179	L-amino acid transmembrane transporter activity	37	7	5.37	MF	0.285681798327445	0.189189189189189	PtGene03466;PtGene22748;PtGene27968;PtGene49251;PtGene49599;PtGene50304;PtGene65805	0.959102221448432	0.89604917016884
GO:0004020	adenylylsulfate kinase activity	13	3	1.89	MF	0.28986255989411	0.230769230769231	PtGene01329;PtGene12960;PtGene37986	0.965300686036625	0.901840136894142
GO:0005459	UDP-galactose transmembrane transporter activity	13	3	1.89	MF	0.28986255989411	0.230769230769231	PtGene24579;PtGene25673;PtGene66568	0.965300686036625	0.901840136894142
GO:0009045	xylose isomerase activity	13	3	1.89	MF	0.28986255989411	0.230769230769231	PtGene05432;PtGene16884;PtGene67582	0.965300686036625	0.901840136894142
GO:0015295	solute:proton symporter activity	13	3	1.89	MF	0.28986255989411	0.230769230769231	PtGene28827;PtGene38994;PtGene53406	0.965300686036625	0.901840136894142
GO:0017116	single-stranded DNA helicase activity	13	3	1.89	MF	0.28986255989411	0.230769230769231	PtGene37182;PtGene55078;PtGene65806	0.965300686036625	0.901840136894142
GO:0070568	guanylyltransferase activity	13	3	1.89	MF	0.28986255989411	0.230769230769231	PtGene00775;PtGene27906;PtGene35048	0.965300686036625	0.901840136894142
GO:0051539	4 iron, 4 sulfur cluster binding	88	15	12.78	MF	0.291964450718055	0.170454545454545	PtGene00341;PtGene01873;PtGene01985;PtGene07463;PtGene12752;PtGene12782;PtGene23593;PtGene29559;PtGene37182;PtGene40519;PtGene49319;PtGene49345;PtGene53642;PtGene53766;PtGene58911	0.970997053929619	0.907162015635894
GO:0005515	protein binding	1986	297	288.37	MF	0.29297769993625	0.149546827794562	novel10695;novel10853;novel11220;novel11400;novel12840;novel12867;novel13001;novel1630;novel1658;novel173;novel210;novel2493;novel2549;novel2550;novel2823;novel2891;novel4994;novel5086;novel6196;novel6247;novel7479;novel8372;novel8427;novel8965;novel9034;novel9894;PtGene00469;PtGene00545;PtGene00719;PtGene00776;PtGene00856;PtGene01435;PtGene01491;PtGene01494;PtGene01564;PtGene01774;PtGene02705;Pt…	0.971984366653414	0.908084420700828
GO:0016744	transketolase or transaldolase activity	25	5	3.63	MF	0.293044863465036	0.2	PtGene26918;PtGene52315;PtGene61256;PtGene66026;PtGene68406	0.971984366653414	0.908084420700828
GO:0015399	primary active transmembrane transporter activity	305	48	44.29	MF	0.294933153923645	0.157377049180328	novel11293;novel1314;PtGene00909;PtGene01511;PtGene02274;PtGene06556;PtGene06765;PtGene07338;PtGene07416;PtGene07425;PtGene08997;PtGene14380;PtGene17435;PtGene23173;PtGene23174;PtGene23901;PtGene24294;PtGene25695;PtGene26790;PtGene28863;PtGene29559;PtGene36690;PtGene37087;PtGene38845;PtGene38979;PtGene39247;PtGene40702;PtGene40718;PtGene44829;PtGene48982;PtGene49673;PtGene50516;PtGene52662;PtGene…	0.976941461795144	0.912715627770172
GO:0008374	O-acyltransferase activity	108	18	15.68	MF	0.300989817381632	0.166666666666667	novel7067;PtGene01670;PtGene07213;PtGene13859;PtGene17245;PtGene18526;PtGene25428;PtGene27143;PtGene27454;PtGene28024;PtGene28855;PtGene30772;PtGene32677;PtGene47091;PtGene49696;PtGene55216;PtGene69640;PtGene70739	0.995674315898438	0.930216951402602
GO:0046873	metal ion transmembrane transporter activity	220	35	31.94	MF	0.30572950913962	0.159090909090909	novel8947;PtGene00890;PtGene00905;PtGene01947;PtGene02386;PtGene02718;PtGene06454;PtGene07425;PtGene07864;PtGene09135;PtGene14380;PtGene19364;PtGene19483;PtGene25238;PtGene25280;PtGene27431;PtGene27942;PtGene27943;PtGene29071;PtGene29636;PtGene32096;PtGene34270;PtGene42929;PtGene44943;PtGene47963;PtGene48754;PtGene49096;PtGene49148;PtGene49673;PtGene58574;PtGene58581;PtGene59728;PtGene62072;PtGen…	1	0.934258257493795
GO:0050661	NADP binding	76	13	11.04	MF	0.306123330531798	0.171052631578947	novel8549;PtGene01910;PtGene08269;PtGene14989;PtGene25196;PtGene28706;PtGene37241;PtGene39140;PtGene40451;PtGene46295;PtGene49436;PtGene49846;PtGene58375	1	0.934258257493795
GO:0043565	sequence-specific DNA binding	729	111	105.85	MF	0.306829398906716	0.152263374485597	novel3878;novel489;novel4994;novel6968;novel8517;novel8527;novel9017;novel9896;PtGene00021;PtGene00547;PtGene00719;PtGene01111;PtGene01120;PtGene04817;PtGene05710;PtGene05799;PtGene05999;PtGene06570;PtGene06884;PtGene07552;PtGene08126;PtGene08267;PtGene08370;PtGene12741;PtGene13597;PtGene13725;PtGene14182;PtGene19209;PtGene19725;PtGene19796;PtGene20056;PtGene21473;PtGene23632;PtGene24110;PtGene24…	1	0.934258257493795
GO:0033293	monocarboxylic acid binding	57	10	8.28	MF	0.310278565624045	0.175438596491228	PtGene02061;PtGene02062;PtGene03868;PtGene07203;PtGene08210;PtGene18875;PtGene56326;PtGene56715;PtGene56730;PtGene56827	1	0.934258257493795
GO:0015079	potassium ion transmembrane transporter activity	70	12	10.16	MF	0.313759879442747	0.171428571428571	PtGene00905;PtGene07864;PtGene09135;PtGene19364;PtGene19483;PtGene25280;PtGene32096;PtGene44943;PtGene48754;PtGene49096;PtGene62072;PtGene70986	1	0.934258257493795
GO:0000030	mannosyltransferase activity	32	6	4.65	MF	0.316841631476074	0.1875	novel1597;PtGene00021;PtGene20992;PtGene25571;PtGene54358;PtGene67627	1	0.934258257493795
GO:0005372	water transmembrane transporter activity	32	6	4.65	MF	0.316841631476074	0.1875	PtGene18237;PtGene23998;PtGene24709;PtGene27671;PtGene38864;PtGene53845	1	0.934258257493795
GO:0008235	metalloexopeptidase activity	32	6	4.65	MF	0.316841631476074	0.1875	novel13001;PtGene01757;PtGene11437;PtGene23726;PtGene29221;PtGene39194	1	0.934258257493795
GO:0015250	water channel activity	32	6	4.65	MF	0.316841631476074	0.1875	PtGene18237;PtGene23998;PtGene24709;PtGene27671;PtGene38864;PtGene53845	1	0.934258257493795
GO:0016759	cellulose synthase activity	32	6	4.65	MF	0.316841631476074	0.1875	PtGene14173;PtGene14176;PtGene16163;PtGene25427;PtGene37283;PtGene57389	1	0.934258257493795
GO:0016760	cellulose synthase (UDP-forming) activity	32	6	4.65	MF	0.316841631476074	0.1875	PtGene14173;PtGene14176;PtGene16163;PtGene25427;PtGene37283;PtGene57389	1	0.934258257493795
GO:0008017	microtubule binding	195	31	28.31	MF	0.321025608847806	0.158974358974359	novel11220;novel2493;novel5086;novel8427;PtGene00856;PtGene04306;PtGene07402;PtGene09618;PtGene19902;PtGene19905;PtGene19919;PtGene20255;PtGene20625;PtGene25657;PtGene27889;PtGene28920;PtGene32574;PtGene36803;PtGene39320;PtGene40721;PtGene43878;PtGene46595;PtGene47377;PtGene49497;PtGene53681;PtGene54171;PtGene56606;PtGene56974;PtGene58770;PtGene66004;PtGene66779	1	0.934258257493795
GO:0016413	O-acetyltransferase activity	45	8	6.53	MF	0.326261958487201	0.177777777777778	novel7067;PtGene07213;PtGene13859;PtGene18526;PtGene27143;PtGene27454;PtGene28855;PtGene47091	1	0.934258257493795
GO:0042626	ATPase-coupled transmembrane transporter activity	262	41	38.04	MF	0.326511481207018	0.156488549618321	novel11293;PtGene00909;PtGene01511;PtGene02274;PtGene06556;PtGene06765;PtGene07338;PtGene07416;PtGene07425;PtGene08997;PtGene14380;PtGene17435;PtGene23173;PtGene23174;PtGene23901;PtGene24294;PtGene25695;PtGene26790;PtGene28863;PtGene37087;PtGene38845;PtGene38979;PtGene39247;PtGene40702;PtGene40718;PtGene44829;PtGene48982;PtGene49673;PtGene50516;PtGene61946;PtGene61962;PtGene61978;PtGene62131;PtGe…	1	0.934258257493795
GO:0002020	protease binding	8	2	1.16	MF	0.327612189452657	0.25	PtGene25922;PtGene25958	1	0.934258257493795
GO:0003860	3-hydroxyisobutyryl-CoA hydrolase activity	8	2	1.16	MF	0.327612189452657	0.25	PtGene06756;PtGene61849	1	0.934258257493795
GO:0003995	acyl-CoA dehydrogenase activity	8	2	1.16	MF	0.327612189452657	0.25	PtGene34114;PtGene66427	1	0.934258257493795
GO:0004340	glucokinase activity	8	2	1.16	MF	0.327612189452657	0.25	PtGene08399;PtGene08453	1	0.934258257493795
GO:0004623	phospholipase A2 activity	8	2	1.16	MF	0.327612189452657	0.25	PtGene28516;PtGene40981	1	0.934258257493795
GO:0005536	glucose binding	8	2	1.16	MF	0.327612189452657	0.25	PtGene08399;PtGene08453	1	0.934258257493795
GO:0008477	purine nucleosidase activity	8	2	1.16	MF	0.327612189452657	0.25	PtGene37978;PtGene42886	1	0.934258257493795
GO:0008889	glycerophosphodiester phosphodiesterase activity	8	2	1.16	MF	0.327612189452657	0.25	PtGene34655;PtGene58721	1	0.934258257493795
GO:0015098	molybdate ion transmembrane transporter activity	8	2	1.16	MF	0.327612189452657	0.25	PtGene02079;PtGene61993	1	0.934258257493795
GO:0052890	oxidoreductase activity, acting on the CH-CH group of donors, with a flavin as acceptor	8	2	1.16	MF	0.327612189452657	0.25	PtGene34114;PtGene66427	1	0.934258257493795
GO:0140824	thioredoxin-dependent peroxiredoxin activity	8	2	1.16	MF	0.327612189452657	0.25	PtGene00636;PtGene19428	1	0.934258257493795
GO:0017096	acetylserotonin O-methyltransferase activity	20	4	2.9	MF	0.329037295581675	0.2	novel2891;PtGene19352;PtGene19353;PtGene19361	1	0.934258257493795
GO:0030983	mismatched DNA binding	20	4	2.9	MF	0.329037295581675	0.2	PtGene11220;PtGene11226;PtGene38562;PtGene71192	1	0.934258257493795
GO:0050145	nucleoside monophosphate kinase activity	20	4	2.9	MF	0.329037295581675	0.2	PtGene26500;PtGene38726;PtGene53723;PtGene70784	1	0.934258257493795
GO:0072341	modified amino acid binding	20	4	2.9	MF	0.329037295581675	0.2	PtGene02324;PtGene07865;PtGene13007;PtGene67109	1	0.934258257493795
GO:0003689	DNA clamp loader activity	14	3	2.03	MF	0.332385585120182	0.214285714285714	PtGene25795;PtGene32055;PtGene49300	1	0.934258257493795
GO:0004457	lactate dehydrogenase activity	14	3	2.03	MF	0.332385585120182	0.214285714285714	PtGene01122;PtGene02405;PtGene48358	1	0.934258257493795
GO:0005375	copper ion transmembrane transporter activity	14	3	2.03	MF	0.332385585120182	0.214285714285714	PtGene14380;PtGene27942;PtGene27943	1	0.934258257493795
GO:0008061	chitin binding	14	3	2.03	MF	0.332385585120182	0.214285714285714	PtGene07227;PtGene47620;PtGene66888	1	0.934258257493795
GO:0030544	Hsp70 protein binding	14	3	2.03	MF	0.332385585120182	0.214285714285714	novel8372;PtGene34582;PtGene37966	1	0.934258257493795
GO:0015453	oxidoreduction-driven active transmembrane transporter activity	39	7	5.66	MF	0.334946029881359	0.179487179487179	novel1314;PtGene29559;PtGene36690;PtGene52662;PtGene66370;PtGene68300;PtGene70771	1	0.934258257493795
GO:0030170	pyridoxal phosphate binding	137	22	19.89	MF	0.339179103236782	0.160583941605839	novel4663;novel7355;PtGene01366;PtGene01370;PtGene01517;PtGene03274;PtGene03278;PtGene03281;PtGene07498;PtGene08190;PtGene08243;PtGene13437;PtGene30403;PtGene32772;PtGene39854;PtGene39855;PtGene40423;PtGene47275;PtGene50926;PtGene61920;PtGene62350;PtGene71878	1	0.934258257493795
GO:0070279	vitamin B6 binding	137	22	19.89	MF	0.339179103236782	0.160583941605839	novel4663;novel7355;PtGene01366;PtGene01370;PtGene01517;PtGene03274;PtGene03278;PtGene03281;PtGene07498;PtGene08190;PtGene08243;PtGene13437;PtGene30403;PtGene32772;PtGene39854;PtGene39855;PtGene40423;PtGene47275;PtGene50926;PtGene61920;PtGene62350;PtGene71878	1	0.934258257493795
GO:0019900	kinase binding	52	9	7.55	MF	0.339546717819529	0.173076923076923	PtGene12798;PtGene14794;PtGene16331;PtGene31969;PtGene38840;PtGene49676;PtGene50152;PtGene54656;PtGene58801	1	0.934258257493795
GO:0008173	RNA methyltransferase activity	78	13	11.33	MF	0.340869879780035	0.166666666666667	PtGene07024;PtGene07330;PtGene07463;PtGene14448;PtGene14479;PtGene20574;PtGene26770;PtGene38713;PtGene38714;PtGene43418;PtGene46803;PtGene48992;PtGene54402	1	0.934258257493795
GO:0008417	fucosyltransferase activity	33	6	4.79	MF	0.344157626659196	0.181818181818182	PtGene39136;PtGene39137;PtGene70874;PtGene70875;PtGene70881;PtGene70882	1	0.934258257493795
GO:0015095	magnesium ion transmembrane transporter activity	33	6	4.79	MF	0.344157626659196	0.181818181818182	PtGene06454;PtGene29636;PtGene42929;PtGene47963;PtGene59728;PtGene63084	1	0.934258257493795
GO:0031406	carboxylic acid binding	85	14	12.34	MF	0.348866610501629	0.164705882352941	novel4663;PtGene02061;PtGene02062;PtGene03868;PtGene07203;PtGene08210;PtGene13437;PtGene18875;PtGene32772;PtGene50926;PtGene56326;PtGene56715;PtGene56730;PtGene56827	1	0.934258257493795
GO:0015035	protein-disulfide reductase activity	46	8	6.68	MF	0.349372821821061	0.173913043478261	novel254;PtGene08000;PtGene11355;PtGene13803;PtGene14124;PtGene16608;PtGene25196;PtGene48784	1	0.934258257493795
GO:0016209	antioxidant activity	158	25	22.94	MF	0.353499887351295	0.158227848101266	PtGene00636;PtGene00721;PtGene06169;PtGene08000;PtGene10671;PtGene13884;PtGene14453;PtGene14485;PtGene14786;PtGene19428;PtGene25196;PtGene26102;PtGene27535;PtGene27536;PtGene28430;PtGene28596;PtGene38871;PtGene48545;PtGene49151;PtGene50932;PtGene53678;PtGene56980;PtGene66317;PtGene68580;PtGene71407	1	0.934258257493795
GO:0016668	oxidoreductase activity, acting on a sulfur group of donors, NAD(P) as acceptor	27	5	3.92	MF	0.353933577181706	0.185185185185185	PtGene08000;PtGene25196;PtGene37847;PtGene49027;PtGene52794	1	0.934258257493795
GO:0004864	protein phosphatase inhibitor activity	40	7	5.81	MF	0.360018340014541	0.175	PtGene01821;PtGene03868;PtGene24708;PtGene25956;PtGene56715;PtGene56730;PtGene56827	1	0.934258257493795
GO:0070566	adenylyltransferase activity	40	7	5.81	MF	0.360018340014541	0.175	PtGene01329;PtGene06485;PtGene06494;PtGene24091;PtGene27169;PtGene37986;PtGene40330	1	0.934258257493795
GO:0003684	damaged DNA binding	66	11	9.58	MF	0.360416488013886	0.166666666666667	novel4980;PtGene12997;PtGene17943;PtGene28205;PtGene36119;PtGene36126;PtGene36127;PtGene54206;PtGene65225;PtGene65237;PtGene71632	1	0.934258257493795
GO:0016410	N-acyltransferase activity	66	11	9.58	MF	0.360416488013886	0.166666666666667	novel6970;novel7460;PtGene14682;PtGene32677;PtGene38425;PtGene38742;PtGene47743;PtGene49580;PtGene53744;PtGene68057;PtGene69826	1	0.934258257493795
GO:0010436	carotenoid dioxygenase activity	21	4	3.05	MF	0.364246152748556	0.19047619047619	PtGene00481;PtGene17435;PtGene58323;PtGene61788	1	0.934258257493795
GO:0050997	quaternary ammonium group binding	21	4	3.05	MF	0.364246152748556	0.19047619047619	PtGene07361;PtGene49237;PtGene53682;PtGene58596	1	0.934258257493795
GO:0004386	helicase activity	300	46	43.56	MF	0.368177960289357	0.153333333333333	novel524;PtGene00253;PtGene00504;PtGene00776;PtGene02972;PtGene03920;PtGene06609;PtGene13273;PtGene13552;PtGene15191;PtGene18472;PtGene23593;PtGene23595;PtGene24229;PtGene25348;PtGene26323;PtGene26551;PtGene27308;PtGene27326;PtGene28908;PtGene31309;PtGene31316;PtGene31500;PtGene36535;PtGene36542;PtGene37042;PtGene37078;PtGene37182;PtGene37470;PtGene38429;PtGene47488;PtGene47586;PtGene47587;PtGene…	1	0.934258257493795
GO:0015103	inorganic anion transmembrane transporter activity	93	15	13.5	MF	0.372529814211012	0.161290322580645	PtGene00029;PtGene02079;PtGene12961;PtGene19093;PtGene25275;PtGene25909;PtGene27011;PtGene29317;PtGene30664;PtGene36170;PtGene37063;PtGene49749;PtGene49750;PtGene61993;PtGene71348	1	0.934258257493795
GO:0016840	carbon-nitrogen lyase activity	47	8	6.82	MF	0.372675168433213	0.170212765957447	PtGene00198;PtGene07990;PtGene07995;PtGene35394;PtGene37239;PtGene39405;PtGene39514;PtGene49031	1	0.934258257493795
GO:0004525	ribonuclease III activity	15	3	2.18	MF	0.374794169294128	0.2	PtGene31309;PtGene31316;PtGene36110	1	0.934258257493795
GO:0004867	serine-type endopeptidase inhibitor activity	15	3	2.18	MF	0.374794169294128	0.2	PtGene26054;PtGene32740;PtGene49568	1	0.934258257493795
GO:0016661	oxidoreductase activity, acting on other nitrogenous compounds as donors	15	3	2.18	MF	0.374794169294128	0.2	PtGene06660;PtGene40881;PtGene47565	1	0.934258257493795
GO:0032296	double-stranded RNA-specific ribonuclease activity	15	3	2.18	MF	0.374794169294128	0.2	PtGene31309;PtGene31316;PtGene36110	1	0.934258257493795
GO:0001025	RNA polymerase III general transcription initiation factor binding	3	1	0.44	MF	0.375433544530135	0.333333333333333	PtGene06945	1	0.934258257493795
GO:0001156	TFIIIC-class transcription factor complex binding	3	1	0.44	MF	0.375433544530135	0.333333333333333	PtGene06945	1	0.934258257493795
GO:0001664	G protein-coupled receptor binding	3	1	0.44	MF	0.375433544530135	0.333333333333333	PtGene22952	1	0.934258257493795
GO:0003844	1,4-alpha-glucan branching enzyme activity	3	1	0.44	MF	0.375433544530135	0.333333333333333	PtGene70515	1	0.934258257493795
GO:0003865	3-oxo-5-alpha-steroid 4-dehydrogenase activity	3	1	0.44	MF	0.375433544530135	0.333333333333333	PtGene27999	1	0.934258257493795
GO:0003933	GTP cyclohydrolase activity	3	1	0.44	MF	0.375433544530135	0.333333333333333	PtGene56921	1	0.934258257493795
GO:0003937	IMP cyclohydrolase activity	3	1	0.44	MF	0.375433544530135	0.333333333333333	PtGene13697	1	0.934258257493795
GO:0003973	(S)-2-hydroxy-acid oxidase activity	3	1	0.44	MF	0.375433544530135	0.333333333333333	PtGene02405	1	0.934258257493795
GO:0003983	UTP:glucose-1-phosphate uridylyltransferase activity	3	1	0.44	MF	0.375433544530135	0.333333333333333	PtGene24858	1	0.934258257493795
GO:0003991	acetylglutamate kinase activity	3	1	0.44	MF	0.375433544530135	0.333333333333333	PtGene14682	1	0.934258257493795
GO:0004084	branched-chain-amino-acid transaminase activity	3	1	0.44	MF	0.375433544530135	0.333333333333333	PtGene12811	1	0.934258257493795
GO:0004105	choline-phosphate cytidylyltransferase activity	3	1	0.44	MF	0.375433544530135	0.333333333333333	PtGene58596	1	0.934258257493795
GO:0004359	glutaminase activity	3	1	0.44	MF	0.375433544530135	0.333333333333333	PtGene00654	1	0.934258257493795
GO:0004471	malate dehydrogenase (decarboxylating) (NAD+) activity	3	1	0.44	MF	0.375433544530135	0.333333333333333	PtGene37168	1	0.934258257493795
GO:0004643	phosphoribosylaminoimidazolecarboxamide formyltransferase activity	3	1	0.44	MF	0.375433544530135	0.333333333333333	PtGene13697	1	0.934258257493795
GO:0004649	poly(ADP-ribose) glycohydrolase activity	3	1	0.44	MF	0.375433544530135	0.333333333333333	PtGene42922	1	0.934258257493795
GO:0004730	pseudouridylate synthase activity	3	1	0.44	MF	0.375433544530135	0.333333333333333	PtGene29700	1	0.934258257493795
GO:0004740	pyruvate dehydrogenase (acetyl-transferring) kinase activity	3	1	0.44	MF	0.375433544530135	0.333333333333333	PtGene00084	1	0.934258257493795
GO:0004777	succinate-semialdehyde dehydrogenase (NAD+) activity	3	1	0.44	MF	0.375433544530135	0.333333333333333	PtGene58659	1	0.934258257493795
GO:0004823	leucine-tRNA ligase activity	3	1	0.44	MF	0.375433544530135	0.333333333333333	PtGene49223	1	0.934258257493795
GO:0004826	phenylalanine-tRNA ligase activity	3	1	0.44	MF	0.375433544530135	0.333333333333333	PtGene13039	1	0.934258257493795
GO:0005047	signal recognition particle binding	3	1	0.44	MF	0.375433544530135	0.333333333333333	PtGene54106	1	0.934258257493795
GO:0005432	calcium:sodium antiporter activity	3	1	0.44	MF	0.375433544530135	0.333333333333333	PtGene34270	1	0.934258257493795
GO:0005464	UDP-xylose transmembrane transporter activity	3	1	0.44	MF	0.375433544530135	0.333333333333333	novel7221	1	0.934258257493795
GO:0008428	ribonuclease inhibitor activity	3	1	0.44	MF	0.375433544530135	0.333333333333333	PtGene45784	1	0.934258257493795
GO:0008531	riboflavin kinase activity	3	1	0.44	MF	0.375433544530135	0.333333333333333	PtGene71751	1	0.934258257493795
GO:0008728	GTP diphosphokinase activity	3	1	0.44	MF	0.375433544530135	0.333333333333333	PtGene37928	1	0.934258257493795
GO:0008887	glycerate kinase activity	3	1	0.44	MF	0.375433544530135	0.333333333333333	PtGene61908	1	0.934258257493795
GO:0008964	phosphoenolpyruvate carboxylase activity	3	1	0.44	MF	0.375433544530135	0.333333333333333	PtGene49983	1	0.934258257493795
GO:0009013	succinate-semialdehyde dehydrogenase [NAD(P)+] activity	3	1	0.44	MF	0.375433544530135	0.333333333333333	PtGene58659	1	0.934258257493795
GO:0009383	rRNA (cytosine-C5-)-methyltransferase activity	3	1	0.44	MF	0.375433544530135	0.333333333333333	PtGene46803	1	0.934258257493795
GO:0010486	manganese:proton antiporter activity	3	1	0.44	MF	0.375433544530135	0.333333333333333	PtGene49148	1	0.934258257493795
GO:0016175	superoxide-generating NAD(P)H oxidase activity	3	1	0.44	MF	0.375433544530135	0.333333333333333	PtGene70665	1	0.934258257493795
GO:0016434	rRNA (cytosine) methyltransferase activity	3	1	0.44	MF	0.375433544530135	0.333333333333333	PtGene46803	1	0.934258257493795
GO:0016731	oxidoreductase activity, acting on iron-sulfur proteins as donors, NAD or NADP as acceptor	3	1	0.44	MF	0.375433544530135	0.333333333333333	PtGene14044	1	0.934258257493795
GO:0017172	cysteine dioxygenase activity	3	1	0.44	MF	0.375433544530135	0.333333333333333	PtGene35868	1	0.934258257493795
GO:0019150	D-ribulokinase activity	3	1	0.44	MF	0.375433544530135	0.333333333333333	PtGene19622	1	0.934258257493795
GO:0019156	isoamylase activity	3	1	0.44	MF	0.375433544530135	0.333333333333333	PtGene12289	1	0.934258257493795
GO:0019702	protein-arginine N5-methyltransferase activity	3	1	0.44	MF	0.375433544530135	0.333333333333333	PtGene32324	1	0.934258257493795
GO:0030731	guanidinoacetate N-methyltransferase activity	3	1	0.44	MF	0.375433544530135	0.333333333333333	PtGene32324	1	0.934258257493795
GO:0033765	steroid dehydrogenase activity, acting on the CH-CH group of donors	3	1	0.44	MF	0.375433544530135	0.333333333333333	PtGene27999	1	0.934258257493795
GO:0033897	ribonuclease T2 activity	3	1	0.44	MF	0.375433544530135	0.333333333333333	PtGene21043	1	0.934258257493795
GO:0034256	chlorophyll(ide) b reductase activity	3	1	0.44	MF	0.375433544530135	0.333333333333333	PtGene13551	1	0.934258257493795
GO:0035299	inositol pentakisphosphate 2-kinase activity	3	1	0.44	MF	0.375433544530135	0.333333333333333	PtGene51902	1	0.934258257493795
GO:0043136	glycerol-3-phosphatase activity	3	1	0.44	MF	0.375433544530135	0.333333333333333	PtGene71751	1	0.934258257493795
GO:0043424	protein histidine kinase binding	3	1	0.44	MF	0.375433544530135	0.333333333333333	PtGene16331	1	0.934258257493795
GO:0044325	transmembrane transporter binding	3	1	0.44	MF	0.375433544530135	0.333333333333333	PtGene21296	1	0.934258257493795
GO:0045140	inositol phosphoceramide synthase activity	3	1	0.44	MF	0.375433544530135	0.333333333333333	PtGene48243	1	0.934258257493795
GO:0050518	2-C-methyl-D-erythritol 4-phosphate cytidylyltransferase activity	3	1	0.44	MF	0.375433544530135	0.333333333333333	PtGene31713	1	0.934258257493795
GO:0051777	ent-kaurenoate oxidase activity	3	1	0.44	MF	0.375433544530135	0.333333333333333	PtGene37205	1	0.934258257493795
GO:0052634	C-19 gibberellin 2-beta-dioxygenase activity	3	1	0.44	MF	0.375433544530135	0.333333333333333	PtGene26511	1	0.934258257493795
GO:0070037	rRNA (pseudouridine) methyltransferase activity	3	1	0.44	MF	0.375433544530135	0.333333333333333	PtGene07024	1	0.934258257493795
GO:0080084	5S rDNA binding	3	1	0.44	MF	0.375433544530135	0.333333333333333	PtGene19725	1	0.934258257493795
GO:0102752	1,4-alpha-glucan branching enzyme activity (using a glucosylated glycogenin as primer for glycogen synthesis)	3	1	0.44	MF	0.375433544530135	0.333333333333333	PtGene70515	1	0.934258257493795
GO:0140721	nuclease inhibitor activity	3	1	0.44	MF	0.375433544530135	0.333333333333333	PtGene45784	1	0.934258257493795
GO:0030234	enzyme regulator activity	477	72	69.26	MF	0.379313030436535	0.150943396226415	novel12510;novel12881;novel3691;novel4310;novel4430;novel5035;novel9947;PtGene00757;PtGene01163;PtGene01165;PtGene01821;PtGene03868;PtGene07159;PtGene12999;PtGene13146;PtGene14043;PtGene19222;PtGene19444;PtGene21296;PtGene24708;PtGene25871;PtGene25956;PtGene26054;PtGene26948;PtGene26952;PtGene27402;PtGene27410;PtGene28184;PtGene28504;PtGene28545;PtGene32406;PtGene32740;PtGene34011;PtGene34067;PtG…	1	0.934258257493795
GO:0003978	UDP-glucose 4-epimerase activity	9	2	1.31	MF	0.383867728527062	0.222222222222222	PtGene36644;PtGene70034	1	0.934258257493795
GO:0004144	diacylglycerol O-acyltransferase activity	9	2	1.31	MF	0.383867728527062	0.222222222222222	PtGene17245;PtGene30772	1	0.934258257493795
GO:0004322	ferroxidase activity	9	2	1.31	MF	0.383867728527062	0.222222222222222	PtGene07490;PtGene48635	1	0.934258257493795
GO:0004549	tRNA-specific ribonuclease activity	9	2	1.31	MF	0.383867728527062	0.222222222222222	PtGene19649;PtGene69862	1	0.934258257493795
GO:0016653	oxidoreductase activity, acting on NAD(P)H, heme protein as acceptor	9	2	1.31	MF	0.383867728527062	0.222222222222222	PtGene19659;PtGene69939	1	0.934258257493795
GO:0016724	oxidoreductase activity, acting on metal ions, oxygen as acceptor	9	2	1.31	MF	0.383867728527062	0.222222222222222	PtGene07490;PtGene48635	1	0.934258257493795
GO:0019210	kinase inhibitor activity	9	2	1.31	MF	0.383867728527062	0.222222222222222	PtGene48903;PtGene60207	1	0.934258257493795
GO:0019808	polyamine binding	9	2	1.31	MF	0.383867728527062	0.222222222222222	novel6970;PtGene38742	1	0.934258257493795
GO:0031956	medium-chain fatty acid-CoA ligase activity	9	2	1.31	MF	0.383867728527062	0.222222222222222	PtGene58350;PtGene70996	1	0.934258257493795
GO:0003730	mRNA 3'-UTR binding	28	5	4.07	MF	0.384640882282484	0.178571428571429	PtGene26144;PtGene27256;PtGene27342;PtGene33135;PtGene46088	1	0.934258257493795
GO:0042054	histone methyltransferase activity	28	5	4.07	MF	0.384640882282484	0.178571428571429	PtGene14448;PtGene14479;PtGene20940;PtGene36177;PtGene69016	1	0.934258257493795
GO:0019212	phosphatase inhibitor activity	41	7	5.95	MF	0.385233572958669	0.170731707317073	PtGene01821;PtGene03868;PtGene24708;PtGene25956;PtGene56715;PtGene56730;PtGene56827	1	0.934258257493795
GO:0000287	magnesium ion binding	154	24	22.36	MF	0.387403128894175	0.155844155844156	novel4995;PtGene00335;PtGene07361;PtGene07392;PtGene10815;PtGene13586;PtGene13820;PtGene15112;PtGene18124;PtGene23870;PtGene25344;PtGene27782;PtGene27788;PtGene28359;PtGene28362;PtGene34355;PtGene36667;PtGene44168;PtGene49237;PtGene58674;PtGene66462;PtGene71234;PtGene71642;PtGene71881	1	0.934258257493795
GO:0016684	oxidoreductase activity, acting on peroxide as acceptor	121	19	17.57	MF	0.393935827389931	0.15702479338843	PtGene00636;PtGene10671;PtGene13884;PtGene14453;PtGene14485;PtGene14786;PtGene19428;PtGene27535;PtGene27536;PtGene28430;PtGene28596;PtGene48545;PtGene50932;PtGene51218;PtGene53678;PtGene56980;PtGene66317;PtGene68580;PtGene71407	1	0.934258257493795
GO:0003777	microtubule motor activity	81	13	11.76	MF	0.394241543548088	0.160493827160494	novel2493;novel5086;PtGene20255;PtGene20625;PtGene36803;PtGene40721;PtGene49497;PtGene53681;PtGene54171;PtGene56606;PtGene56974;PtGene66004;PtGene66779	1	0.934258257493795
GO:0043022	ribosome binding	48	8	6.97	MF	0.396081036174356	0.166666666666667	PtGene00716;PtGene13681;PtGene22743;PtGene25402;PtGene31820;PtGene32343;PtGene54251;PtGene62397	1	0.934258257493795
GO:0004672	protein kinase activity	1509	223	219.11	MF	0.396325873283909	0.14777998674619	novel10697;novel11457;novel11960;novel12026;novel12569;novel1480;novel212;novel2646;novel2755;novel3701;novel4321;novel4519;novel4529;novel4616;novel4986;novel4990;novel633;novel6974;novel9230;PtGene00084;PtGene00196;PtGene00285;PtGene00379;PtGene01021;PtGene01350;PtGene01518;PtGene01932;PtGene02055;PtGene02056;PtGene02171;PtGene03443;PtGene05427;PtGene06091;PtGene06304;PtGene06441;PtGene06446;Pt…	1	0.934258257493795
GO:0140612	DNA damage sensor activity	35	6	5.08	MF	0.399260466734155	0.171428571428571	PtGene11220;PtGene11226;PtGene27566;PtGene29125;PtGene38562;PtGene71192	1	0.934258257493795
GO:0140664	ATP-dependent DNA damage sensor activity	35	6	5.08	MF	0.399260466734155	0.171428571428571	PtGene11220;PtGene11226;PtGene27566;PtGene29125;PtGene38562;PtGene71192	1	0.934258257493795
GO:0015038	glutathione disulfide oxidoreductase activity	22	4	3.19	MF	0.399360225952291	0.181818181818182	PtGene01503;PtGene06169;PtGene25196;PtGene49151	1	0.934258257493795
GO:0043177	organic acid binding	88	14	12.78	MF	0.400259874538662	0.159090909090909	novel1489;novel4663;PtGene03868;PtGene06267;PtGene11626;PtGene13437;PtGene27732;PtGene31248;PtGene32772;PtGene39632;PtGene50926;PtGene56715;PtGene56730;PtGene56827	1	0.934258257493795
GO:0098772	molecular function regulator activity	508	76	73.76	MF	0.407230366527823	0.149606299212598	novel12510;novel12881;novel3691;novel4310;novel4430;novel5035;novel9947;PtGene00757;PtGene01163;PtGene01165;PtGene01821;PtGene03868;PtGene07159;PtGene12190;PtGene12191;PtGene12195;PtGene12999;PtGene13146;PtGene14043;PtGene19222;PtGene19369;PtGene19444;PtGene21296;PtGene24708;PtGene25871;PtGene25956;PtGene26054;PtGene26948;PtGene26952;PtGene27402;PtGene27410;PtGene28184;PtGene28504;PtGene28545;PtG…	1	0.934258257493795
GO:0019901	protein kinase binding	42	7	6.1	MF	0.410483685318711	0.166666666666667	PtGene14794;PtGene16331;PtGene31969;PtGene38840;PtGene49676;PtGene50152;PtGene58801	1	0.934258257493795
GO:0016651	oxidoreductase activity, acting on NAD(P)H	102	16	14.81	MF	0.410665194102501	0.156862745098039	novel11357;PtGene00513;PtGene14044;PtGene19097;PtGene19659;PtGene27216;PtGene27475;PtGene29559;PtGene33327;PtGene48265;PtGene48545;PtGene48682;PtGene64881;PtGene68300;PtGene69939;PtGene70665	1	0.934258257493795
GO:0015101	organic cation transmembrane transporter activity	16	3	2.32	MF	0.416623553601831	0.1875	PtGene07377;PtGene38463;PtGene61519	1	0.934258257493795
GO:0015116	sulfate transmembrane transporter activity	16	3	2.32	MF	0.416623553601831	0.1875	PtGene19093;PtGene25909;PtGene71348	1	0.934258257493795
GO:0042937	tripeptide transmembrane transporter activity	16	3	2.32	MF	0.416623553601831	0.1875	PtGene44013;PtGene66240;PtGene71438	1	0.934258257493795
GO:0071916	dipeptide transmembrane transporter activity	16	3	2.32	MF	0.416623553601831	0.1875	PtGene44013;PtGene66240;PtGene71438	1	0.934258257493795
GO:0003954	NADH dehydrogenase activity	36	6	5.23	MF	0.426768225796469	0.166666666666667	novel11357;PtGene27475;PtGene29559;PtGene48265;PtGene64881;PtGene68300	1	0.934258257493795
GO:0000339	RNA cap binding	23	4	3.34	MF	0.434116222303244	0.173913043478261	PtGene01491;PtGene01494;PtGene18590;PtGene37741	1	0.934258257493795
GO:0001056	RNA polymerase III activity	23	4	3.34	MF	0.434116222303244	0.173913043478261	PtGene27427;PtGene36820;PtGene36827;PtGene70926	1	0.934258257493795
GO:0004601	peroxidase activity	117	18	16.99	MF	0.434577949991224	0.153846153846154	PtGene00636;PtGene10671;PtGene13884;PtGene14453;PtGene14485;PtGene14786;PtGene19428;PtGene27535;PtGene27536;PtGene28430;PtGene28596;PtGene48545;PtGene50932;PtGene53678;PtGene56980;PtGene66317;PtGene68580;PtGene71407	1	0.934258257493795
GO:0000014	single-stranded DNA endodeoxyribonuclease activity	10	2	1.45	MF	0.437967434682364	0.2	novel9388;PtGene52645	1	0.934258257493795
GO:0003918	DNA topoisomerase type II (double strand cut, ATP-hydrolyzing) activity	10	2	1.45	MF	0.437967434682364	0.2	PtGene36311;PtGene66462	1	0.934258257493795
GO:0003950	NAD+ ADP-ribosyltransferase activity	10	2	1.45	MF	0.437967434682364	0.2	PtGene06973;PtGene37947	1	0.934258257493795
GO:0004616	phosphogluconate dehydrogenase (decarboxylating) activity	10	2	1.45	MF	0.437967434682364	0.2	novel8549;PtGene46295	1	0.934258257493795
GO:0008519	ammonium transmembrane transporter activity	10	2	1.45	MF	0.437967434682364	0.2	PtGene12522;PtGene70171	1	0.934258257493795
GO:0016157	sucrose synthase activity	10	2	1.45	MF	0.437967434682364	0.2	PtGene02246;PtGene34126	1	0.934258257493795
GO:0019206	nucleoside kinase activity	10	2	1.45	MF	0.437967434682364	0.2	PtGene27268;PtGene54128	1	0.934258257493795
GO:0019904	protein domain specific binding	10	2	1.45	MF	0.437967434682364	0.2	PtGene07248;PtGene26077	1	0.934258257493795
GO:0051787	misfolded protein binding	10	2	1.45	MF	0.437967434682364	0.2	PtGene25922;PtGene25958	1	0.934258257493795
GO:0016846	carbon-sulfur lyase activity	30	5	4.36	MF	0.445632907779657	0.166666666666667	PtGene06479;PtGene19327;PtGene49754;PtGene61533;PtGene66262	1	0.934258257493795
GO:0004866	endopeptidase inhibitor activity	37	6	5.37	MF	0.454075276274345	0.162162162162162	PtGene26054;PtGene28545;PtGene32406;PtGene32740;PtGene49565;PtGene49568	1	0.934258257493795
GO:0030414	peptidase inhibitor activity	37	6	5.37	MF	0.454075276274345	0.162162162162162	PtGene26054;PtGene28545;PtGene32406;PtGene32740;PtGene49565;PtGene49568	1	0.934258257493795
GO:0061135	endopeptidase regulator activity	37	6	5.37	MF	0.454075276274345	0.162162162162162	PtGene26054;PtGene28545;PtGene32406;PtGene32740;PtGene49565;PtGene49568	1	0.934258257493795
GO:1901682	sulfur compound transmembrane transporter activity	37	6	5.37	MF	0.454075276274345	0.162162162162162	PtGene07377;PtGene19093;PtGene25909;PtGene38463;PtGene61519;PtGene71348	1	0.934258257493795
GO:0016634	oxidoreductase activity, acting on the CH-CH group of donors, oxygen as acceptor	17	3	2.47	MF	0.457488428394841	0.176470588235294	PtGene07203;PtGene18875;PtGene40519	1	0.934258257493795
GO:0047429	nucleoside triphosphate diphosphatase activity	17	3	2.47	MF	0.457488428394841	0.176470588235294	PtGene02068;PtGene10192;PtGene23766	1	0.934258257493795
GO:0050897	cobalt ion binding	17	3	2.47	MF	0.457488428394841	0.176470588235294	novel4663;PtGene32772;PtGene50926	1	0.934258257493795
GO:0090447	glycerol-3-phosphate 2-O-acyltransferase activity	17	3	2.47	MF	0.457488428394841	0.176470588235294	PtGene28024;PtGene49696;PtGene69640	1	0.934258257493795
GO:0046915	transition metal ion transmembrane transporter activity	78	12	11.33	MF	0.462534928159352	0.153846153846154	novel8947;PtGene00890;PtGene02386;PtGene02718;PtGene14380;PtGene25238;PtGene27431;PtGene27942;PtGene27943;PtGene49148;PtGene58574;PtGene58581	1	0.934258257493795
GO:0000906	6,7-dimethyl-8-ribityllumazine synthase activity	4	1	0.58	MF	0.466134161668613	0.25	PtGene42916	1	0.934258257493795
GO:0003854	3-beta-hydroxy-delta5-steroid dehydrogenase activity	4	1	0.58	MF	0.466134161668613	0.25	PtGene25130	1	0.934258257493795
GO:0003880	protein C-terminal carboxyl O-methyltransferase activity	4	1	0.58	MF	0.466134161668613	0.25	PtGene03273	1	0.934258257493795
GO:0003942	N-acetyl-gamma-glutamyl-phosphate reductase activity	4	1	0.58	MF	0.466134161668613	0.25	PtGene14682	1	0.934258257493795
GO:0003951	NAD+ kinase activity	4	1	0.58	MF	0.466134161668613	0.25	PtGene02037	1	0.934258257493795
GO:0003958	NADPH-hemoprotein reductase activity	4	1	0.58	MF	0.466134161668613	0.25	PtGene19659	1	0.934258257493795
GO:0003979	UDP-glucose 6-dehydrogenase activity	4	1	0.58	MF	0.466134161668613	0.25	PtGene32359	1	0.934258257493795
GO:0004046	aminoacylase activity	4	1	0.58	MF	0.466134161668613	0.25	PtGene36765	1	0.934258257493795
GO:0004109	coproporphyrinogen oxidase activity	4	1	0.58	MF	0.466134161668613	0.25	PtGene40519	1	0.934258257493795
GO:0004127	cytidylate kinase activity	4	1	0.58	MF	0.466134161668613	0.25	PtGene26500	1	0.934258257493795
GO:0004128	cytochrome-b5 reductase activity, acting on NAD(P)H	4	1	0.58	MF	0.466134161668613	0.25	PtGene69939	1	0.934258257493795
GO:0004316	3-oxoacyl-[acyl-carrier-protein] reductase (NADPH) activity	4	1	0.58	MF	0.466134161668613	0.25	PtGene63165	1	0.934258257493795
GO:0004347	glucose-6-phosphate isomerase activity	4	1	0.58	MF	0.466134161668613	0.25	PtGene28673	1	0.934258257493795
GO:0004489	methylenetetrahydrofolate reductase (NAD(P)H) activity	4	1	0.58	MF	0.466134161668613	0.25	PtGene07592	1	0.934258257493795
GO:0004512	inositol-3-phosphate synthase activity	4	1	0.58	MF	0.466134161668613	0.25	PtGene18883	1	0.934258257493795
GO:0004528	phosphodiesterase I activity	4	1	0.58	MF	0.466134161668613	0.25	PtGene55963	1	0.934258257493795
GO:0004793	threonine aldolase activity	4	1	0.58	MF	0.466134161668613	0.25	PtGene62480	1	0.934258257493795
GO:0004816	asparagine-tRNA ligase activity	4	1	0.58	MF	0.466134161668613	0.25	PtGene63674	1	0.934258257493795
GO:0004834	tryptophan synthase activity	4	1	0.58	MF	0.466134161668613	0.25	PtGene47275	1	0.934258257493795
GO:0004838	L-tyrosine:2-oxoglutarate aminotransferase activity	4	1	0.58	MF	0.466134161668613	0.25	PtGene40423	1	0.934258257493795
GO:0004853	uroporphyrinogen decarboxylase activity	4	1	0.58	MF	0.466134161668613	0.25	PtGene37623	1	0.934258257493795
GO:0008650	rRNA (uridine-2'-O-)-methyltransferase activity	4	1	0.58	MF	0.466134161668613	0.25	PtGene07330	1	0.934258257493795
GO:0008732	L-allo-threonine aldolase activity	4	1	0.58	MF	0.466134161668613	0.25	PtGene62480	1	0.934258257493795
GO:0008883	glutamyl-tRNA reductase activity	4	1	0.58	MF	0.466134161668613	0.25	PtGene08269	1	0.934258257493795
GO:0015114	phosphate ion transmembrane transporter activity	4	1	0.58	MF	0.466134161668613	0.25	PtGene37063	1	0.934258257493795
GO:0015119	hexose phosphate transmembrane transporter activity	4	1	0.58	MF	0.466134161668613	0.25	PtGene37063	1	0.934258257493795
GO:0015152	glucose-6-phosphate transmembrane transporter activity	4	1	0.58	MF	0.466134161668613	0.25	PtGene37063	1	0.934258257493795
GO:0015154	disaccharide transmembrane transporter activity	4	1	0.58	MF	0.466134161668613	0.25	PtGene26309	1	0.934258257493795
GO:0015157	oligosaccharide transmembrane transporter activity	4	1	0.58	MF	0.466134161668613	0.25	PtGene26309	1	0.934258257493795
GO:0015315	organophosphate:inorganic phosphate antiporter activity	4	1	0.58	MF	0.466134161668613	0.25	PtGene37063	1	0.934258257493795
GO:0015526	hexose-phosphate:inorganic phosphate antiporter activity	4	1	0.58	MF	0.466134161668613	0.25	PtGene37063	1	0.934258257493795
GO:0015603	iron chelate transmembrane transporter activity	4	1	0.58	MF	0.466134161668613	0.25	PtGene05868	1	0.934258257493795
GO:0015930	glutamate synthase activity	4	1	0.58	MF	0.466134161668613	0.25	PtGene40013	1	0.934258257493795
GO:0016040	glutamate synthase (NADH) activity	4	1	0.58	MF	0.466134161668613	0.25	PtGene40013	1	0.934258257493795
GO:0016428	tRNA (cytosine-5-)-methyltransferase activity	4	1	0.58	MF	0.466134161668613	0.25	PtGene46803	1	0.934258257493795
GO:0016688	L-ascorbate peroxidase activity	4	1	0.58	MF	0.466134161668613	0.25	PtGene14786	1	0.934258257493795
GO:0016851	magnesium chelatase activity	4	1	0.58	MF	0.466134161668613	0.25	PtGene08036	1	0.934258257493795
GO:0030604	1-deoxy-D-xylulose-5-phosphate reductoisomerase activity	4	1	0.58	MF	0.466134161668613	0.25	PtGene49846	1	0.934258257493795
GO:0031683	G-protein beta/gamma-subunit complex binding	4	1	0.58	MF	0.466134161668613	0.25	PtGene22952	1	0.934258257493795
GO:0045181	glutamate synthase activity, NAD(P)H as acceptor	4	1	0.58	MF	0.466134161668613	0.25	PtGene40013	1	0.934258257493795
GO:0045309	protein phosphorylated amino acid binding	4	1	0.58	MF	0.466134161668613	0.25	PtGene51374	1	0.934258257493795
GO:0046027	phospholipid:diacylglycerol acyltransferase activity	4	1	0.58	MF	0.466134161668613	0.25	PtGene32677	1	0.934258257493795
GO:0046507	UDPsulfoquinovose synthase activity	4	1	0.58	MF	0.466134161668613	0.25	PtGene36276	1	0.934258257493795
GO:0046508	hydrolase activity, acting on carbon-sulfur bonds	4	1	0.58	MF	0.466134161668613	0.25	PtGene36276	1	0.934258257493795
GO:0046524	sucrose-phosphate synthase activity	4	1	0.58	MF	0.466134161668613	0.25	PtGene02246	1	0.934258257493795
GO:0050815	phosphoserine residue binding	4	1	0.58	MF	0.466134161668613	0.25	PtGene51374	1	0.934258257493795
GO:0051002	ligase activity, forming nitrogen-metal bonds	4	1	0.58	MF	0.466134161668613	0.25	PtGene08036	1	0.934258257493795
GO:0051003	ligase activity, forming nitrogen-metal bonds, forming coordination complexes	4	1	0.58	MF	0.466134161668613	0.25	PtGene08036	1	0.934258257493795
GO:0051219	phosphoprotein binding	4	1	0.58	MF	0.466134161668613	0.25	PtGene51374	1	0.934258257493795
GO:0051748	UTP-monosaccharide-1-phosphate uridylyltransferase activity	4	1	0.58	MF	0.466134161668613	0.25	PtGene24858	1	0.934258257493795
GO:0051980	iron-nicotianamine transmembrane transporter activity	4	1	0.58	MF	0.466134161668613	0.25	PtGene05868	1	0.934258257493795
GO:0061513	glucose 6-phosphate:inorganic phosphate antiporter activity	4	1	0.58	MF	0.466134161668613	0.25	PtGene37063	1	0.934258257493795
GO:0070336	flap-structured DNA binding	4	1	0.58	MF	0.466134161668613	0.25	PtGene55963	1	0.934258257493795
GO:0070547	L-tyrosine aminotransferase activity	4	1	0.58	MF	0.466134161668613	0.25	PtGene40423	1	0.934258257493795
GO:1990404	NAD+-protein ADP-ribosyltransferase activity	4	1	0.58	MF	0.466134161668613	0.25	PtGene37947	1	0.934258257493795
GO:0000254	C-4 methylsterol oxidase activity	24	4	3.48	MF	0.468282998029528	0.166666666666667	PtGene21206;PtGene25638;PtGene26252;PtGene53390	1	0.934258257493795
GO:0001054	RNA polymerase I activity	24	4	3.48	MF	0.468282998029528	0.166666666666667	PtGene27427;PtGene44839;PtGene44841;PtGene70926	1	0.934258257493795
GO:0003993	acid phosphatase activity	24	4	3.48	MF	0.468282998029528	0.166666666666667	PtGene17995;PtGene38878;PtGene64137;PtGene70179	1	0.934258257493795
GO:0016716	oxidoreductase activity, acting on paired donors, with incorporation or reduction of molecular oxygen, another compound as one donor, and incorporation of one atom of oxygen	24	4	3.48	MF	0.468282998029528	0.166666666666667	PtGene21206;PtGene25638;PtGene26252;PtGene53390	1	0.934258257493795
GO:0019842	vitamin binding	174	26	25.27	MF	0.46977448819564	0.149425287356322	novel4663;novel7355;PtGene01366;PtGene01370;PtGene01517;PtGene02324;PtGene03274;PtGene03278;PtGene03281;PtGene07361;PtGene07498;PtGene07865;PtGene08190;PtGene08243;PtGene13437;PtGene30403;PtGene32772;PtGene39854;PtGene39855;PtGene40423;PtGene47275;PtGene49237;PtGene50926;PtGene61920;PtGene62350;PtGene71878	1	0.934258257493795
GO:0043021	ribonucleoprotein complex binding	99	15	14.38	MF	0.47233195101399	0.151515151515152	PtGene00716;PtGene04271;PtGene13102;PtGene13681;PtGene22743;PtGene24263;PtGene25402;PtGene26577;PtGene31820;PtGene32343;PtGene47985;PtGene54106;PtGene54251;PtGene58579;PtGene62397	1	0.934258257493795
GO:0016854	racemase and epimerase activity	38	6	5.52	MF	0.481065238223344	0.157894736842105	PtGene01132;PtGene01926;PtGene13305;PtGene36644;PtGene52908;PtGene70034	1	0.934258257493795
GO:0016881	acid-amino acid ligase activity	38	6	5.52	MF	0.481065238223344	0.157894736842105	novel1604;PtGene28556;PtGene38606;PtGene38652;PtGene38653;PtGene64855	1	0.934258257493795
GO:0031491	nucleosome binding	38	6	5.52	MF	0.481065238223344	0.157894736842105	PtGene13177;PtGene13448;PtGene32562;PtGene38148;PtGene53706;PtGene53707	1	0.934258257493795
GO:0003997	acyl-CoA oxidase activity	11	2	1.6	MF	0.489351262306989	0.181818181818182	PtGene07203;PtGene18875	1	0.934258257493795
GO:0004564	beta-fructofuranosidase activity	11	2	1.6	MF	0.489351262306989	0.181818181818182	PtGene06496;PtGene26973	1	0.934258257493795
GO:0004708	MAP kinase kinase activity	11	2	1.6	MF	0.489351262306989	0.181818181818182	PtGene42312;PtGene62405	1	0.934258257493795
GO:0008169	C-methyltransferase activity	11	2	1.6	MF	0.489351262306989	0.181818181818182	PtGene46803;PtGene67796	1	0.934258257493795
GO:0008253	5'-nucleotidase activity	11	2	1.6	MF	0.489351262306989	0.181818181818182	novel587;PtGene24591	1	0.934258257493795
GO:0015368	calcium:cation antiporter activity	11	2	1.6	MF	0.489351262306989	0.181818181818182	PtGene29071;PtGene34270	1	0.934258257493795
GO:0016423	tRNA (guanine) methyltransferase activity	11	2	1.6	MF	0.489351262306989	0.181818181818182	PtGene38713;PtGene38714	1	0.934258257493795
GO:0019238	cyclohydrolase activity	11	2	1.6	MF	0.489351262306989	0.181818181818182	PtGene13697;PtGene56921	1	0.934258257493795
GO:0034338	short-chain carboxylesterase activity	11	2	1.6	MF	0.489351262306989	0.181818181818182	novel7262;PtGene48413	1	0.934258257493795
GO:0035312	5'-3' exodeoxyribonuclease activity	11	2	1.6	MF	0.489351262306989	0.181818181818182	novel4980;PtGene28205	1	0.934258257493795
GO:0008234	cysteine-type peptidase activity	210	31	30.49	MF	0.490274529380523	0.147619047619048	novel1402;novel650;PtGene04798;PtGene05961;PtGene08738;PtGene13361;PtGene16912;PtGene20091;PtGene25443;PtGene30830;PtGene31344;PtGene35459;PtGene35597;PtGene36022;PtGene36113;PtGene36460;PtGene36823;PtGene38730;PtGene39684;PtGene46167;PtGene51373;PtGene54531;PtGene54860;PtGene55536;PtGene58267;PtGene63843;PtGene65261;PtGene70535;PtGene70536;PtGene70607;PtGene71195	1	0.934258257493795
GO:0003677	DNA binding	2467	359	358.22	MF	0.490945246703236	0.145520875557357	novel10695;novel10811;novel10863;novel11262;novel12091;novel12541;novel13001;novel1500;novel2636;novel3512;novel3615;novel3878;novel489;novel4980;novel4994;novel575;novel6094;novel6196;novel6968;novel7105;novel8366;novel8517;novel8527;novel8547;novel8916;novel9017;novel9034;novel9051;novel9161;novel9896;PtGene00011;PtGene00014;PtGene00021;PtGene00341;PtGene00490;PtGene00547;PtGene00686;PtGene0071…	1	0.934258257493795
GO:0015205	nucleobase transmembrane transporter activity	18	3	2.61	MF	0.49707806813272	0.166666666666667	PtGene28827;PtGene37165;PtGene38662	1	0.934258257493795
GO:0016833	oxo-acid-lyase activity	18	3	2.61	MF	0.49707806813272	0.166666666666667	PtGene28456;PtGene45784;PtGene71534	1	0.934258257493795
GO:0043023	ribosomal large subunit binding	18	3	2.61	MF	0.49707806813272	0.166666666666667	PtGene04271;PtGene13102;PtGene47985	1	0.934258257493795
GO:0005085	guanyl-nucleotide exchange factor activity	40	6	5.81	MF	0.533681901188959	0.15	novel4310;PtGene21296;PtGene36411;PtGene36434;PtGene47943;PtGene50195	1	0.934258257493795
GO:0015085	calcium ion transmembrane transporter activity	40	6	5.81	MF	0.533681901188959	0.15	novel8947;PtGene07425;PtGene25238;PtGene29071;PtGene34270;PtGene49673	1	0.934258257493795
GO:0016790	thiolester hydrolase activity	40	6	5.81	MF	0.533681901188959	0.15	PtGene01880;PtGene06756;PtGene07565;PtGene23438;PtGene61849;PtGene71000	1	0.934258257493795
GO:0061134	peptidase regulator activity	40	6	5.81	MF	0.533681901188959	0.15	PtGene26054;PtGene28545;PtGene32406;PtGene32740;PtGene49565;PtGene49568	1	0.934258257493795
GO:0042802	identical protein binding	33	5	4.79	MF	0.533700983841269	0.151515151515152	PtGene10417;PtGene51189;PtGene53015;PtGene53890;PtGene59265	1	0.934258257493795
GO:0009982	pseudouridine synthase activity	26	4	3.78	MF	0.534084972816572	0.153846153846154	PtGene07646;PtGene35383;PtGene47984;PtGene67125	1	0.934258257493795
GO:0016843	amine-lyase activity	26	4	3.78	MF	0.534084972816572	0.153846153846154	PtGene00198;PtGene07990;PtGene07995;PtGene39405	1	0.934258257493795
GO:0008175	tRNA methyltransferase activity	19	3	2.76	MF	0.535149985401246	0.157894736842105	PtGene38713;PtGene38714;PtGene46803	1	0.934258257493795
GO:0015276	ligand-gated ion channel activity	19	3	2.76	MF	0.535149985401246	0.157894736842105	PtGene19599;PtGene58779;PtGene65286	1	0.934258257493795
GO:0022834	ligand-gated channel activity	19	3	2.76	MF	0.535149985401246	0.157894736842105	PtGene19599;PtGene58779;PtGene65286	1	0.934258257493795
GO:0031624	ubiquitin conjugating enzyme binding	19	3	2.76	MF	0.535149985401246	0.157894736842105	PtGene08828;PtGene08830;PtGene13252	1	0.934258257493795
GO:0047372	acylglycerol lipase activity	19	3	2.76	MF	0.535149985401246	0.157894736842105	novel7262;PtGene01385;PtGene48413	1	0.934258257493795
GO:0004459	L-lactate dehydrogenase activity	12	2	1.74	MF	0.537667171297211	0.166666666666667	PtGene02405;PtGene48358	1	0.934258257493795
GO:0005092	GDP-dissociation inhibitor activity	12	2	1.74	MF	0.537667171297211	0.166666666666667	novel12881;PtGene13146	1	0.934258257493795
GO:0008143	poly(A) binding	12	2	1.74	MF	0.537667171297211	0.166666666666667	PtGene14333;PtGene33135	1	0.934258257493795
GO:0008239	dipeptidyl-peptidase activity	12	2	1.74	MF	0.537667171297211	0.166666666666667	PtGene19916;PtGene24256	1	0.934258257493795
GO:0009044	xylan 1,4-beta-xylosidase activity	12	2	1.74	MF	0.537667171297211	0.166666666666667	PtGene54318;PtGene63929	1	0.934258257493795
GO:0043024	ribosomal small subunit binding	12	2	1.74	MF	0.537667171297211	0.166666666666667	PtGene26577;PtGene58579	1	0.934258257493795
GO:0070182	DNA polymerase binding	12	2	1.74	MF	0.537667171297211	0.166666666666667	PtGene23593;PtGene23595	1	0.934258257493795
GO:0070567	cytidylyltransferase activity	12	2	1.74	MF	0.537667171297211	0.166666666666667	PtGene31713;PtGene58596	1	0.934258257493795
GO:0070717	poly-purine tract binding	12	2	1.74	MF	0.537667171297211	0.166666666666667	PtGene14333;PtGene33135	1	0.934258257493795
GO:0000179	rRNA (adenine-N6,N6-)-dimethyltransferase activity	5	1	0.73	MF	0.543666271188287	0.2	PtGene26770	1	0.934258257493795
GO:0002953	5'-deoxynucleotidase activity	5	1	0.73	MF	0.543666271188287	0.2	PtGene07134	1	0.934258257493795
GO:0004032	alditol:NADP+ 1-oxidoreductase activity	5	1	0.73	MF	0.543666271188287	0.2	PtGene27907	1	0.934258257493795
GO:0004069	L-aspartate:2-oxoglutarate aminotransferase activity	5	1	0.73	MF	0.543666271188287	0.2	PtGene62350	1	0.934258257493795
GO:0004072	aspartate kinase activity	5	1	0.73	MF	0.543666271188287	0.2	PtGene02254	1	0.934258257493795
GO:0004348	glucosylceramidase activity	5	1	0.73	MF	0.543666271188287	0.2	PtGene00474	1	0.934258257493795
GO:0004360	glutamine-fructose-6-phosphate transaminase (isomerizing) activity	5	1	0.73	MF	0.543666271188287	0.2	PtGene35304	1	0.934258257493795
GO:0004617	phosphoglycerate dehydrogenase activity	5	1	0.73	MF	0.543666271188287	0.2	PtGene12903	1	0.934258257493795
GO:0004737	pyruvate decarboxylase activity	5	1	0.73	MF	0.543666271188287	0.2	PtGene07361	1	0.934258257493795
GO:0005460	UDP-glucose transmembrane transporter activity	5	1	0.73	MF	0.543666271188287	0.2	PtGene25673	1	0.934258257493795
GO:0008661	1-deoxy-D-xylulose-5-phosphate synthase activity	5	1	0.73	MF	0.543666271188287	0.2	PtGene68406	1	0.934258257493795
GO:0008705	methionine synthase activity	5	1	0.73	MF	0.543666271188287	0.2	PtGene13229	1	0.934258257493795
GO:0009041	uridylate kinase activity	5	1	0.73	MF	0.543666271188287	0.2	PtGene26500	1	0.934258257493795
GO:0015185	gamma-aminobutyric acid transmembrane transporter activity	5	1	0.73	MF	0.543666271188287	0.2	PtGene35163	1	0.934258257493795
GO:0016402	pristanoyl-CoA oxidase activity	5	1	0.73	MF	0.543666271188287	0.2	PtGene07203	1	0.934258257493795
GO:0016427	tRNA (cytosine) methyltransferase activity	5	1	0.73	MF	0.543666271188287	0.2	PtGene46803	1	0.934258257493795
GO:0016972	thiol oxidase activity	5	1	0.73	MF	0.543666271188287	0.2	novel254	1	0.934258257493795
GO:0017057	6-phosphogluconolactonase activity	5	1	0.73	MF	0.543666271188287	0.2	PtGene26700	1	0.934258257493795
GO:0017070	U6 snRNA binding	5	1	0.73	MF	0.543666271188287	0.2	PtGene39935	1	0.934258257493795
GO:0019781	NEDD8 activating enzyme activity	5	1	0.73	MF	0.543666271188287	0.2	PtGene58924	1	0.934258257493795
GO:0030942	endoplasmic reticulum signal peptide binding	5	1	0.73	MF	0.543666271188287	0.2	PtGene37895	1	0.934258257493795
GO:0033188	sphingomyelin synthase activity	5	1	0.73	MF	0.543666271188287	0.2	PtGene48243	1	0.934258257493795
GO:0033862	UMP kinase activity	5	1	0.73	MF	0.543666271188287	0.2	PtGene26500	1	0.934258257493795
GO:0035368	selenocysteine insertion sequence binding	5	1	0.73	MF	0.543666271188287	0.2	novel2653	1	0.934258257493795
GO:0042084	5-methyltetrahydrofolate-dependent methyltransferase activity	5	1	0.73	MF	0.543666271188287	0.2	PtGene13229	1	0.934258257493795
GO:0043014	alpha-tubulin binding	5	1	0.73	MF	0.543666271188287	0.2	PtGene00469	1	0.934258257493795
GO:0043682	P-type divalent copper transporter activity	5	1	0.73	MF	0.543666271188287	0.2	PtGene14380	1	0.934258257493795
GO:0043813	phosphatidylinositol-3,5-bisphosphate 5-phosphatase activity	5	1	0.73	MF	0.543666271188287	0.2	PtGene39878	1	0.934258257493795
GO:0045703	ketoreductase activity	5	1	0.73	MF	0.543666271188287	0.2	PtGene49314	1	0.934258257493795
GO:0046863	ribulose-1,5-bisphosphate carboxylase/oxygenase activator activity	5	1	0.73	MF	0.543666271188287	0.2	novel9947	1	0.934258257493795
GO:0047493	ceramide cholinephosphotransferase activity	5	1	0.73	MF	0.543666271188287	0.2	PtGene48243	1	0.934258257493795
GO:0048040	UDP-glucuronate decarboxylase activity	5	1	0.73	MF	0.543666271188287	0.2	PtGene37952	1	0.934258257493795
GO:0048487	beta-tubulin binding	5	1	0.73	MF	0.543666271188287	0.2	PtGene19222	1	0.934258257493795
GO:0051377	mannose-ethanolamine phosphotransferase activity	5	1	0.73	MF	0.543666271188287	0.2	PtGene08085	1	0.934258257493795
GO:0070548	L-glutamine aminotransferase activity	5	1	0.73	MF	0.543666271188287	0.2	PtGene35304	1	0.934258257493795
GO:1990841	promoter-specific chromatin binding	5	1	0.73	MF	0.543666271188287	0.2	PtGene45404	1	0.934258257493795
GO:0046982	protein heterodimerization activity	104	15	15.1	MF	0.553810801894884	0.144230769230769	PtGene05999;PtGene14897;PtGene23632;PtGene28361;PtGene28910;PtGene32646;PtGene36762;PtGene37612;PtGene40422;PtGene44503;PtGene48791;PtGene57951;PtGene58706;PtGene70594;PtGene70788	1	0.934258257493795
GO:0030695	GTPase regulator activity	125	18	18.15	MF	0.554133091692457	0.144	novel12510;novel12881;novel4310;PtGene12999;PtGene13146;PtGene14043;PtGene19222;PtGene21296;PtGene27402;PtGene27410;PtGene34067;PtGene36411;PtGene36434;PtGene38163;PtGene46678;PtGene47943;PtGene50195;PtGene50376	1	0.934258257493795
GO:0060589	nucleoside-triphosphatase regulator activity	125	18	18.15	MF	0.554133091692457	0.144	novel12510;novel12881;novel4310;PtGene12999;PtGene13146;PtGene14043;PtGene19222;PtGene21296;PtGene27402;PtGene27410;PtGene34067;PtGene36411;PtGene36434;PtGene38163;PtGene46678;PtGene47943;PtGene50195;PtGene50376	1	0.934258257493795
GO:0004674	protein serine/threonine kinase activity	937	135	136.06	MF	0.554487865666215	0.144076840981857	novel10697;novel11457;novel11960;novel12569;novel1480;novel2755;novel4321;novel4519;novel4529;novel4616;novel4986;novel4990;novel633;PtGene00285;PtGene01021;PtGene01350;PtGene01518;PtGene01932;PtGene02056;PtGene02171;PtGene05427;PtGene06304;PtGene07711;PtGene08169;PtGene08666;PtGene08668;PtGene09677;PtGene09710;PtGene11732;PtGene12519;PtGene12531;PtGene12532;PtGene12858;PtGene13713;PtGene13716;Pt…	1	0.934258257493795
GO:0000049	tRNA binding	62	9	9	MF	0.555324455807127	0.145161290322581	novel2653;PtGene00734;PtGene01584;PtGene13039;PtGene27724;PtGene42864;PtGene42868;PtGene56191;PtGene66380	1	0.934258257493795
GO:0003899	DNA-directed 5'-3' RNA polymerase activity	112	16	16.26	MF	0.569177294056839	0.142857142857143	novel575;novel6094;PtGene05158;PtGene12741;PtGene27427;PtGene29213;PtGene36820;PtGene36827;PtGene44839;PtGene44841;PtGene49218;PtGene51629;PtGene65600;PtGene70924;PtGene70926;PtGene71713	1	0.934258257493795
GO:0016671	oxidoreductase activity, acting on a sulfur group of donors, disulfide as acceptor	20	3	2.9	MF	0.571522813016465	0.15	novel2802;PtGene10926;PtGene67236	1	0.934258257493795
GO:0140104	molecular carrier activity	84	12	12.2	MF	0.571673725680043	0.142857142857143	novel6247;PtGene01873;PtGene01880;PtGene02250;PtGene02324;PtGene02721;PtGene07865;PtGene23438;PtGene40855;PtGene48501;PtGene53477;PtGene70744	1	0.934258257493795
GO:0008289	lipid binding	322	46	46.76	MF	0.572277453348129	0.142857142857143	novel3548;PtGene01379;PtGene02061;PtGene02062;PtGene03868;PtGene04836;PtGene07203;PtGene07517;PtGene07518;PtGene07532;PtGene08210;PtGene12164;PtGene12995;PtGene14465;PtGene18875;PtGene19156;PtGene20139;PtGene20470;PtGene20497;PtGene22708;PtGene24409;PtGene24540;PtGene24731;PtGene25229;PtGene27262;PtGene27643;PtGene28838;PtGene29083;PtGene29119;PtGene38386;PtGene39120;PtGene39466;PtGene40342;PtGen…	1	0.934258257493795
GO:0016772	transferase activity, transferring phosphorus-containing groups	2408	347	349.65	MF	0.573946996127732	0.144102990033223	novel10641;novel10697;novel10887;novel11245;novel11457;novel11960;novel12026;novel12569;novel1480;novel212;novel2365;novel2646;novel2755;novel363;novel3701;novel4321;novel4519;novel4529;novel4616;novel4986;novel4990;novel575;novel6094;novel6292;novel633;novel6974;novel9230;PtGene00084;PtGene00196;PtGene00285;PtGene00359;PtGene00379;PtGene00775;PtGene01021;PtGene01147;PtGene01329;PtGene01350;PtGen…	1	0.934258257493795
GO:0004427	inorganic diphosphate phosphatase activity	13	2	1.89	MF	0.582722555188684	0.153846153846154	PtGene07392;PtGene25344	1	0.934258257493795
GO:0004712	protein serine/threonine/tyrosine kinase activity	13	2	1.89	MF	0.582722555188684	0.153846153846154	PtGene42312;PtGene62405	1	0.934258257493795
GO:0005452	solute:inorganic anion antiporter activity	13	2	1.89	MF	0.582722555188684	0.153846153846154	PtGene00029;PtGene37063	1	0.934258257493795
GO:0015175	neutral amino acid transmembrane transporter activity	13	2	1.89	MF	0.582722555188684	0.153846153846154	novel1811;PtGene27968	1	0.934258257493795
GO:0043295	glutathione binding	13	2	1.89	MF	0.582722555188684	0.153846153846154	PtGene13007;PtGene67109	1	0.934258257493795
GO:0070181	small ribosomal subunit rRNA binding	13	2	1.89	MF	0.582722555188684	0.153846153846154	PtGene38488;PtGene49071	1	0.934258257493795
GO:1900750	oligopeptide binding	13	2	1.89	MF	0.582722555188684	0.153846153846154	PtGene13007;PtGene67109	1	0.934258257493795
GO:0016278	lysine N-methyltransferase activity	42	6	6.1	MF	0.583904602813391	0.142857142857143	PtGene19640;PtGene32638;PtGene65872;PtGene68073;PtGene69016;PtGene70710	1	0.934258257493795
GO:0016279	protein-lysine N-methyltransferase activity	42	6	6.1	MF	0.583904602813391	0.142857142857143	PtGene19640;PtGene32638;PtGene65872;PtGene68073;PtGene69016;PtGene70710	1	0.934258257493795
GO:0000217	DNA secondary structure binding	35	5	5.08	MF	0.588698483785949	0.142857142857143	novel8916;PtGene18127;PtGene27566;PtGene29125;PtGene69991	1	0.934258257493795
GO:0046983	protein dimerization activity	638	91	92.64	MF	0.591582557801505	0.142633228840125	novel10695;novel10853;novel13001;novel1630;novel1658;novel173;novel210;novel2891;novel4994;novel6196;novel7479;novel8372;novel8965;novel9034;PtGene00719;PtGene01774;PtGene02705;PtGene02735;PtGene05999;PtGene06570;PtGene07035;PtGene08267;PtGene12741;PtGene13171;PtGene13308;PtGene14149;PtGene14897;PtGene15080;PtGene19055;PtGene19352;PtGene19353;PtGene19361;PtGene19796;PtGene20944;PtGene23632;PtGene…	1	0.934258257493795
GO:1990837	sequence-specific double-stranded DNA binding	422	60	61.28	MF	0.591917158535781	0.14218009478673	novel489;novel8527;novel9017;PtGene00021;PtGene00547;PtGene00719;PtGene01111;PtGene01120;PtGene05710;PtGene05999;PtGene06570;PtGene06884;PtGene08126;PtGene12741;PtGene14182;PtGene19209;PtGene19725;PtGene23632;PtGene25606;PtGene25792;PtGene26194;PtGene26716;PtGene27957;PtGene28083;PtGene28894;PtGene28910;PtGene28999;PtGene29799;PtGene30623;PtGene31249;PtGene31949;PtGene32282;PtGene32283;PtGene3241…	1	0.934258257493795
GO:0097027	ubiquitin-protein transferase activator activity	28	4	4.07	MF	0.595544778324256	0.142857142857143	PtGene01163;PtGene01165;PtGene37376;PtGene52850	1	0.934258257493795
GO:1990757	ubiquitin ligase activator activity	28	4	4.07	MF	0.595544778324256	0.142857142857143	PtGene01163;PtGene01165;PtGene37376;PtGene52850	1	0.934258257493795
GO:0003747	translation release factor activity	21	3	3.05	MF	0.606068923061116	0.142857142857143	PtGene14609;PtGene23311;PtGene40545	1	0.934258257493795
GO:0003756	protein disulfide isomerase activity	21	3	3.05	MF	0.606068923061116	0.142857142857143	PtGene12788;PtGene16608;PtGene38003	1	0.934258257493795
GO:0004806	triglyceride lipase activity	21	3	3.05	MF	0.606068923061116	0.142857142857143	PtGene32677;PtGene40190;PtGene43580	1	0.934258257493795
GO:0008079	translation termination factor activity	21	3	3.05	MF	0.606068923061116	0.142857142857143	PtGene14609;PtGene23311;PtGene40545	1	0.934258257493795
GO:0008198	ferrous iron binding	21	3	3.05	MF	0.606068923061116	0.142857142857143	PtGene07490;PtGene48635;PtGene70179	1	0.934258257493795
GO:0016411	acylglycerol O-acyltransferase activity	21	3	3.05	MF	0.606068923061116	0.142857142857143	PtGene17245;PtGene30772;PtGene70739	1	0.934258257493795
GO:0016864	intramolecular oxidoreductase activity, transposing S-S bonds	21	3	3.05	MF	0.606068923061116	0.142857142857143	PtGene12788;PtGene16608;PtGene38003	1	0.934258257493795
GO:0017108	5'-flap endonuclease activity	21	3	3.05	MF	0.606068923061116	0.142857142857143	PtGene37182;PtGene38555;PtGene55963	1	0.934258257493795
GO:0061733	peptide-lysine-N-acetyltransferase activity	21	3	3.05	MF	0.606068923061116	0.142857142857143	PtGene38425;PtGene47743;PtGene53744	1	0.934258257493795
GO:0001671	ATPase activator activity	6	1	0.87	MF	0.609941299457544	0.166666666666667	PtGene19369	1	0.934258257493795
GO:0003871	5-methyltetrahydropteroyltriglutamate-homocysteine S-methyltransferase activity	6	1	0.87	MF	0.609941299457544	0.166666666666667	PtGene13229	1	0.934258257493795
GO:0003906	DNA-(apurinic or apyrimidinic site) endonuclease activity	6	1	0.87	MF	0.609941299457544	0.166666666666667	PtGene00341	1	0.934258257493795
GO:0004015	adenosylmethionine-8-amino-7-oxononanoate transaminase activity	6	1	0.87	MF	0.609941299457544	0.166666666666667	PtGene30403	1	0.934258257493795
GO:0004450	isocitrate dehydrogenase (NADP+) activity	6	1	0.87	MF	0.609941299457544	0.166666666666667	PtGene10815	1	0.934258257493795
GO:0004690	cyclic nucleotide-dependent protein kinase activity	6	1	0.87	MF	0.609941299457544	0.166666666666667	PtGene50073	1	0.934258257493795
GO:0004691	cAMP-dependent protein kinase activity	6	1	0.87	MF	0.609941299457544	0.166666666666667	PtGene50073	1	0.934258257493795
GO:0004813	alanine-tRNA ligase activity	6	1	0.87	MF	0.609941299457544	0.166666666666667	PtGene56191	1	0.934258257493795
GO:0008373	sialyltransferase activity	6	1	0.87	MF	0.609941299457544	0.166666666666667	PtGene06253	1	0.934258257493795
GO:0008534	oxidized purine nucleobase lesion DNA N-glycosylase activity	6	1	0.87	MF	0.609941299457544	0.166666666666667	PtGene64433	1	0.934258257493795
GO:0008725	DNA-3-methyladenine glycosylase activity	6	1	0.87	MF	0.609941299457544	0.166666666666667	PtGene59035	1	0.934258257493795
GO:0008962	phosphatidylglycerophosphatase activity	6	1	0.87	MF	0.609941299457544	0.166666666666667	PtGene10943	1	0.934258257493795
GO:0015343	siderophore transmembrane transporter activity	6	1	0.87	MF	0.609941299457544	0.166666666666667	PtGene25695	1	0.934258257493795
GO:0016247	channel regulator activity	6	1	0.87	MF	0.609941299457544	0.166666666666667	PtGene21296	1	0.934258257493795
GO:0016435	rRNA (guanine) methyltransferase activity	6	1	0.87	MF	0.609941299457544	0.166666666666667	PtGene48992	1	0.934258257493795
GO:0019136	deoxynucleoside kinase activity	6	1	0.87	MF	0.609941299457544	0.166666666666667	PtGene27268	1	0.934258257493795
GO:0019948	SUMO activating enzyme activity	6	1	0.87	MF	0.609941299457544	0.166666666666667	novel20	1	0.934258257493795
GO:0030732	methionine S-methyltransferase activity	6	1	0.87	MF	0.609941299457544	0.166666666666667	PtGene71878	1	0.934258257493795
GO:0034039	8-oxo-7,8-dihydroguanine DNA N-glycosylase activity	6	1	0.87	MF	0.609941299457544	0.166666666666667	PtGene64433	1	0.934258257493795
GO:0034979	NAD-dependent protein deacetylase activity	6	1	0.87	MF	0.609941299457544	0.166666666666667	novel1799	1	0.934258257493795
GO:0042085	5-methyltetrahydropteroyltri-L-glutamate-dependent methyltransferase activity	6	1	0.87	MF	0.609941299457544	0.166666666666667	PtGene13229	1	0.934258257493795
GO:0042134	rRNA primary transcript binding	6	1	0.87	MF	0.609941299457544	0.166666666666667	PtGene37209	1	0.934258257493795
GO:0043733	DNA-3-methylbase glycosylase activity	6	1	0.87	MF	0.609941299457544	0.166666666666667	PtGene59035	1	0.934258257493795
GO:0045547	dehydrodolichyl diphosphate synthase activity	6	1	0.87	MF	0.609941299457544	0.166666666666667	PtGene12523	1	0.934258257493795
GO:0046624	sphingolipid transporter activity	6	1	0.87	MF	0.609941299457544	0.166666666666667	PtGene25229	1	0.934258257493795
GO:0046625	sphingolipid binding	6	1	0.87	MF	0.609941299457544	0.166666666666667	PtGene25229	1	0.934258257493795
GO:0062105	RNA 2'-O-methyltransferase activity	6	1	0.87	MF	0.609941299457544	0.166666666666667	PtGene07330	1	0.934258257493795
GO:0097001	ceramide binding	6	1	0.87	MF	0.609941299457544	0.166666666666667	PtGene25229	1	0.934258257493795
GO:0099106	ion channel regulator activity	6	1	0.87	MF	0.609941299457544	0.166666666666667	PtGene21296	1	0.934258257493795
GO:0102121	ceramidase activity	6	1	0.87	MF	0.609941299457544	0.166666666666667	novel6245	1	0.934258257493795
GO:0120016	sphingolipid transfer activity	6	1	0.87	MF	0.609941299457544	0.166666666666667	PtGene25229	1	0.934258257493795
GO:0120017	ceramide transfer activity	6	1	0.87	MF	0.609941299457544	0.166666666666667	PtGene25229	1	0.934258257493795
GO:0140663	ATP-dependent FeS chaperone activity	6	1	0.87	MF	0.609941299457544	0.166666666666667	PtGene01873	1	0.934258257493795
GO:0140677	molecular function activator activity	6	1	0.87	MF	0.609941299457544	0.166666666666667	PtGene19369	1	0.934258257493795
GO:1902387	ceramide 1-phosphate binding	6	1	0.87	MF	0.609941299457544	0.166666666666667	PtGene25229	1	0.934258257493795
GO:1902388	ceramide 1-phosphate transfer activity	6	1	0.87	MF	0.609941299457544	0.166666666666667	PtGene25229	1	0.934258257493795
GO:0008378	galactosyltransferase activity	36	5	5.23	MF	0.61481626733264	0.138888888888889	novel8492;PtGene09489;PtGene19928;PtGene19941;PtGene24654	1	0.934258257493795
GO:0015252	proton channel activity	58	8	8.42	MF	0.619247069171572	0.137931034482759	PtGene13097;PtGene22709;PtGene32424;PtGene39202;PtGene41659;PtGene50220;PtGene66394;PtGene71214	1	0.934258257493795
GO:0046933	proton-transporting ATP synthase activity, rotational mechanism	58	8	8.42	MF	0.619247069171572	0.137931034482759	PtGene13097;PtGene22709;PtGene32424;PtGene39202;PtGene41659;PtGene50220;PtGene66394;PtGene71214	1	0.934258257493795
GO:0010997	anaphase-promoting complex binding	29	4	4.21	MF	0.624389463181302	0.137931034482759	PtGene01163;PtGene01165;PtGene37376;PtGene52850	1	0.934258257493795
GO:0044390	ubiquitin-like protein conjugating enzyme binding	29	4	4.21	MF	0.624389463181302	0.137931034482759	PtGene08828;PtGene08830;PtGene13252;PtGene20209	1	0.934258257493795
GO:0016308	1-phosphatidylinositol-4-phosphate 5-kinase activity	14	2	2.03	MF	0.624445383533434	0.142857142857143	novel10641;PtGene25047	1	0.934258257493795
GO:0030332	cyclin binding	14	2	2.03	MF	0.624445383533434	0.142857142857143	PtGene26124;PtGene26787	1	0.934258257493795
GO:0035615	clathrin adaptor activity	14	2	2.03	MF	0.624445383533434	0.142857142857143	PtGene10262;PtGene13887	1	0.934258257493795
GO:0030145	manganese ion binding	51	7	7.41	MF	0.624517474530555	0.137254901960784	PtGene01757;PtGene29221;PtGene32883;PtGene39194;PtGene39469;PtGene43752;PtGene49846	1	0.934258257493795
GO:0004029	aldehyde dehydrogenase (NAD+) activity	22	3	3.19	MF	0.638707138394088	0.136363636363636	PtGene20109;PtGene48692;PtGene61609	1	0.934258257493795
GO:0004030	aldehyde dehydrogenase [NAD(P)+] activity	22	3	3.19	MF	0.638707138394088	0.136363636363636	PtGene20109;PtGene48692;PtGene61609	1	0.934258257493795
GO:0016289	CoA hydrolase activity	22	3	3.19	MF	0.638707138394088	0.136363636363636	PtGene06756;PtGene61849;PtGene71000	1	0.934258257493795
GO:0030276	clathrin binding	59	8	8.57	MF	0.639171568294536	0.135593220338983	PtGene10262;PtGene12164;PtGene12518;PtGene13887;PtGene34964;PtGene39466;PtGene47968;PtGene69932	1	0.934258257493795
GO:0140096	catalytic activity, acting on a protein	3571	512	518.52	MF	0.639614069531545	0.143377205264632	novel10046;novel10697;novel11436;novel11454;novel11457;novel11960;novel12001;novel12026;novel12569;novel12867;novel12940;novel13001;novel1368;novel1402;novel1480;novel1799;novel20;novel212;novel2442;novel254;novel2646;novel2755;novel3472;novel3701;novel3836;novel4321;novel4519;novel4529;novel4616;novel4662;novel4986;novel4990;novel6070;novel6076;novel633;novel637;novel650;novel654;novel6938;novel…	1	0.934258257493795
GO:0019899	enzyme binding	245	34	35.57	MF	0.640490221948786	0.138775510204082	novel6247;PtGene01491;PtGene01494;PtGene01564;PtGene02721;PtGene07642;PtGene08828;PtGene08830;PtGene12798;PtGene13252;PtGene13387;PtGene14794;PtGene14896;PtGene14939;PtGene16331;PtGene18719;PtGene20209;PtGene21296;PtGene22784;PtGene23593;PtGene23595;PtGene25922;PtGene25958;PtGene31850;PtGene31969;PtGene34946;PtGene38840;PtGene40855;PtGene49676;PtGene50152;PtGene52647;PtGene54656;PtGene58801;PtGen…	1	0.934258257493795
GO:0008233	peptidase activity	1059	150	153.77	MF	0.645283714395788	0.141643059490085	novel11454;novel12940;novel13001;novel1368;novel1402;novel2442;novel4662;novel6076;novel637;novel650;novel7119;novel7397;PtGene00545;PtGene00833;PtGene00970;PtGene00978;PtGene01730;PtGene01757;PtGene03317;PtGene03319;PtGene04798;PtGene04846;PtGene05961;PtGene05988;PtGene06644;PtGene06820;PtGene07166;PtGene07331;PtGene07456;PtGene08021;PtGene08177;PtGene08589;PtGene08631;PtGene08738;PtGene09109;Pt…	1	0.934258257493795
GO:0055106	ubiquitin-protein transferase regulator activity	30	4	4.36	MF	0.651890471704632	0.133333333333333	PtGene01163;PtGene01165;PtGene37376;PtGene52850	1	0.934258257493795
GO:0140101	catalytic activity, acting on a tRNA	168	23	24.39	MF	0.653422771444018	0.136904761904762	PtGene00339;PtGene08269;PtGene13039;PtGene13736;PtGene18294;PtGene19043;PtGene19045;PtGene19046;PtGene19649;PtGene32614;PtGene38713;PtGene38714;PtGene42864;PtGene42868;PtGene44861;PtGene46803;PtGene48596;PtGene49223;PtGene49457;PtGene56191;PtGene63247;PtGene63674;PtGene69862	1	0.934258257493795
GO:0003697	single-stranded DNA binding	111	15	16.12	MF	0.659237721051413	0.135135135135135	novel12091;PtGene05747;PtGene08490;PtGene14182;PtGene27566;PtGene37812;PtGene49185;PtGene49821;PtGene53746;PtGene55078;PtGene65225;PtGene65237;PtGene69447;PtGene69449;PtGene71632	1	0.934258257493795
GO:0003916	DNA topoisomerase activity	15	2	2.18	MF	0.662853262647174	0.133333333333333	PtGene36311;PtGene66462	1	0.934258257493795
GO:0031072	heat shock protein binding	38	5	5.52	MF	0.664002775816128	0.131578947368421	novel8372;PtGene18517;PtGene26576;PtGene34582;PtGene37966	1	0.934258257493795
GO:0000062	fatty-acyl-CoA binding	7	1	1.02	MF	0.666593294055355	0.142857142857143	PtGene58218	1	0.934258257493795
GO:0000064	L-ornithine transmembrane transporter activity	7	1	1.02	MF	0.666593294055355	0.142857142857143	PtGene65805	1	0.934258257493795
GO:0003857	3-hydroxyacyl-CoA dehydrogenase activity	7	1	1.02	MF	0.666593294055355	0.142857142857143	PtGene66988	1	0.934258257493795
GO:0003905	alkylbase DNA N-glycosylase activity	7	1	1.02	MF	0.666593294055355	0.142857142857143	PtGene59035	1	0.934258257493795
GO:0003988	acetyl-CoA C-acyltransferase activity	7	1	1.02	MF	0.666593294055355	0.142857142857143	PtGene49630	1	0.934258257493795
GO:0004045	aminoacyl-tRNA hydrolase activity	7	1	1.02	MF	0.666593294055355	0.142857142857143	PtGene18294	1	0.934258257493795
GO:0004096	catalase activity	7	1	1.02	MF	0.666593294055355	0.142857142857143	PtGene53678	1	0.934258257493795
GO:0004345	glucose-6-phosphate dehydrogenase activity	7	1	1.02	MF	0.666593294055355	0.142857142857143	PtGene39140	1	0.934258257493795
GO:0004557	alpha-galactosidase activity	7	1	1.02	MF	0.666593294055355	0.142857142857143	PtGene18825	1	0.934258257493795
GO:0004832	valine-tRNA ligase activity	7	1	1.02	MF	0.666593294055355	0.142857142857143	PtGene00339	1	0.934258257493795
GO:0008545	JUN kinase kinase activity	7	1	1.02	MF	0.666593294055355	0.142857142857143	PtGene42312	1	0.934258257493795
GO:0009922	fatty acid elongase activity	7	1	1.02	MF	0.666593294055355	0.142857142857143	PtGene09038	1	0.934258257493795
GO:0010340	carboxyl-O-methyltransferase activity	7	1	1.02	MF	0.666593294055355	0.142857142857143	PtGene03273	1	0.934258257493795
GO:0016149	translation release factor activity, codon specific	7	1	1.02	MF	0.666593294055355	0.142857142857143	PtGene40545	1	0.934258257493795
GO:0016819	hydrolase activity, acting on acid anhydrides, in sulfonyl-containing anhydrides	7	1	1.02	MF	0.666593294055355	0.142857142857143	PtGene37781	1	0.934258257493795
GO:0017040	N-acylsphingosine amidohydrolase activity	7	1	1.02	MF	0.666593294055355	0.142857142857143	novel6245	1	0.934258257493795
GO:0030626	U12 snRNA binding	7	1	1.02	MF	0.666593294055355	0.142857142857143	PtGene01903	1	0.934258257493795
GO:0030941	chloroplast targeting sequence binding	7	1	1.02	MF	0.666593294055355	0.142857142857143	PtGene64844	1	0.934258257493795
GO:0033969	gamma-glutamyl-gamma-aminobutyrate hydrolase activity	7	1	1.02	MF	0.666593294055355	0.142857142857143	PtGene39508	1	0.934258257493795
GO:0043139	5'-3' DNA helicase activity	7	1	1.02	MF	0.666593294055355	0.142857142857143	PtGene37470	1	0.934258257493795
GO:0047325	inositol tetrakisphosphate 1-kinase activity	7	1	1.02	MF	0.666593294055355	0.142857142857143	PtGene15112	1	0.934258257493795
GO:0047627	adenylylsulfatase activity	7	1	1.02	MF	0.666593294055355	0.142857142857143	PtGene37781	1	0.934258257493795
GO:0050464	nitrate reductase (NADPH) activity	7	1	1.02	MF	0.666593294055355	0.142857142857143	PtGene40881	1	0.934258257493795
GO:0051998	protein carboxyl O-methyltransferase activity	7	1	1.02	MF	0.666593294055355	0.142857142857143	PtGene03273	1	0.934258257493795
GO:0052381	tRNA dimethylallyltransferase activity	7	1	1.02	MF	0.666593294055355	0.142857142857143	PtGene49457	1	0.934258257493795
GO:0052725	inositol-1,3,4-trisphosphate 6-kinase activity	7	1	1.02	MF	0.666593294055355	0.142857142857143	PtGene15112	1	0.934258257493795
GO:0052726	inositol-1,3,4-trisphosphate 5-kinase activity	7	1	1.02	MF	0.666593294055355	0.142857142857143	PtGene15112	1	0.934258257493795
GO:0061575	cyclin-dependent protein serine/threonine kinase activator activity	7	1	1.02	MF	0.666593294055355	0.142857142857143	PtGene38840	1	0.934258257493795
GO:0106018	phosphatidylinositol-3,5-bisphosphate phosphatase activity	7	1	1.02	MF	0.666593294055355	0.142857142857143	PtGene39878	1	0.934258257493795
GO:0120227	acyl-CoA binding	7	1	1.02	MF	0.666593294055355	0.142857142857143	PtGene58218	1	0.934258257493795
GO:0140107	high-affinity potassium ion transmembrane transporter activity	7	1	1.02	MF	0.666593294055355	0.142857142857143	PtGene32096	1	0.934258257493795
GO:1901567	fatty acid derivative binding	7	1	1.02	MF	0.666593294055355	0.142857142857143	PtGene58218	1	0.934258257493795
GO:0002161	aminoacyl-tRNA editing activity	23	3	3.34	MF	0.669395775807715	0.130434782608696	PtGene42864;PtGene49223;PtGene56191	1	0.934258257493795
GO:0008409	5'-3' exonuclease activity	23	3	3.34	MF	0.669395775807715	0.130434782608696	novel4980;PtGene28205;PtGene55963	1	0.934258257493795
GO:0048256	flap endonuclease activity	23	3	3.34	MF	0.669395775807715	0.130434782608696	PtGene37182;PtGene38555;PtGene55963	1	0.934258257493795
GO:0010181	FMN binding	39	5	5.66	MF	0.686998424169559	0.128205128205128	PtGene00513;PtGene02405;PtGene19659;PtGene29559;PtGene52012	1	0.934258257493795
GO:0005548	phospholipid transporter activity	16	2	2.32	MF	0.698028935367937	0.125	PtGene25229;PtGene53682	1	0.934258257493795
GO:0030976	thiamine pyrophosphate binding	16	2	2.32	MF	0.698028935367937	0.125	PtGene07361;PtGene49237	1	0.934258257493795
GO:0043539	protein serine/threonine kinase activator activity	16	2	2.32	MF	0.698028935367937	0.125	PtGene38840;PtGene49834	1	0.934258257493795
GO:0050664	oxidoreductase activity, acting on NAD(P)H, oxygen as acceptor	16	2	2.32	MF	0.698028935367937	0.125	PtGene48545;PtGene70665	1	0.934258257493795
GO:0051920	peroxiredoxin activity	16	2	2.32	MF	0.698028935367937	0.125	PtGene00636;PtGene19428	1	0.934258257493795
GO:0071617	lysophospholipid acyltransferase activity	16	2	2.32	MF	0.698028935367937	0.125	PtGene01670;PtGene70739	1	0.934258257493795
GO:0090599	alpha-glucosidase activity	16	2	2.32	MF	0.698028935367937	0.125	PtGene06496;PtGene69973	1	0.934258257493795
GO:0140103	catalytic activity, acting on a glycoprotein	16	2	2.32	MF	0.698028935367937	0.125	PtGene06496;PtGene43419	1	0.934258257493795
GO:0140312	cargo adaptor activity	16	2	2.32	MF	0.698028935367937	0.125	PtGene10262;PtGene13887	1	0.934258257493795
GO:0005385	zinc ion transmembrane transporter activity	24	3	3.48	MF	0.69812617263317	0.125	PtGene27431;PtGene58574;PtGene58581	1	0.934258257493795
GO:0032050	clathrin heavy chain binding	24	3	3.48	MF	0.69812617263317	0.125	PtGene12518;PtGene39466;PtGene69932	1	0.934258257493795
GO:0034212	peptide N-acetyltransferase activity	24	3	3.48	MF	0.69812617263317	0.125	PtGene38425;PtGene47743;PtGene53744	1	0.934258257493795
GO:0010427	abscisic acid binding	32	4	4.65	MF	0.702727962878174	0.125	PtGene03868;PtGene56715;PtGene56730;PtGene56827	1	0.934258257493795
GO:0016780	phosphotransferase activity, for other substituted phosphate groups	32	4	4.65	MF	0.702727962878174	0.125	PtGene08085;PtGene39617;PtGene48243;PtGene58827	1	0.934258257493795
GO:0017069	snRNA binding	32	4	4.65	MF	0.702727962878174	0.125	PtGene01903;PtGene27114;PtGene39935;PtGene46898	1	0.934258257493795
GO:0005546	phosphatidylinositol-4,5-bisphosphate binding	55	7	7.99	MF	0.704425316642177	0.127272727272727	PtGene07517;PtGene07518;PtGene27643;PtGene28838;PtGene29083;PtGene39466;PtGene69932	1	0.934258257493795
GO:0034062	5'-3' RNA polymerase activity	129	17	18.73	MF	0.704829074924355	0.131782945736434	novel575;novel6094;PtGene05158;PtGene12741;PtGene14443;PtGene27427;PtGene29213;PtGene36820;PtGene36827;PtGene44839;PtGene44841;PtGene49218;PtGene51629;PtGene65600;PtGene70924;PtGene70926;PtGene71713	1	0.934258257493795
GO:0097747	RNA polymerase activity	129	17	18.73	MF	0.704829074924355	0.131782945736434	novel575;novel6094;PtGene05158;PtGene12741;PtGene14443;PtGene27427;PtGene29213;PtGene36820;PtGene36827;PtGene44839;PtGene44841;PtGene49218;PtGene51629;PtGene65600;PtGene70924;PtGene70926;PtGene71713	1	0.934258257493795
GO:0005096	GTPase activator activity	78	10	11.33	MF	0.712910261410982	0.128205128205128	novel12510;PtGene12999;PtGene14043;PtGene19222;PtGene27402;PtGene27410;PtGene34067;PtGene38163;PtGene46678;PtGene50376	1	0.934258257493795
GO:0003785	actin monomer binding	8	1	1.16	MF	0.715019166141455	0.125	PtGene62404	1	0.934258257493795
GO:0003972	RNA ligase (ATP) activity	8	1	1.16	MF	0.715019166141455	0.125	PtGene52897	1	0.934258257493795
GO:0004300	enoyl-CoA hydratase activity	8	1	1.16	MF	0.715019166141455	0.125	PtGene66988	1	0.934258257493795
GO:0004602	glutathione peroxidase activity	8	1	1.16	MF	0.715019166141455	0.125	PtGene68580	1	0.934258257493795
GO:0004693	cyclin-dependent protein serine/threonine kinase activity	8	1	1.16	MF	0.715019166141455	0.125	PtGene26787	1	0.934258257493795
GO:0004792	thiosulfate sulfurtransferase activity	8	1	1.16	MF	0.715019166141455	0.125	PtGene58436	1	0.934258257493795
GO:0008114	phosphogluconate 2-dehydrogenase activity	8	1	1.16	MF	0.715019166141455	0.125	novel8549	1	0.934258257493795
GO:0008452	RNA ligase activity	8	1	1.16	MF	0.715019166141455	0.125	PtGene52897	1	0.934258257493795
GO:0015369	calcium:proton antiporter activity	8	1	1.16	MF	0.715019166141455	0.125	PtGene29071	1	0.934258257493795
GO:0016436	rRNA (uridine) methyltransferase activity	8	1	1.16	MF	0.715019166141455	0.125	PtGene07330	1	0.934258257493795
GO:0016849	phosphorus-oxygen lyase activity	8	1	1.16	MF	0.715019166141455	0.125	PtGene21043	1	0.934258257493795
GO:0032977	membrane insertase activity	8	1	1.16	MF	0.715019166141455	0.125	PtGene48501	1	0.934258257493795
GO:0046592	polyamine oxidase activity	8	1	1.16	MF	0.715019166141455	0.125	PtGene28985	1	0.934258257493795
GO:0051765	inositol tetrakisphosphate kinase activity	8	1	1.16	MF	0.715019166141455	0.125	PtGene15112	1	0.934258257493795
GO:0051766	inositol trisphosphate kinase activity	8	1	1.16	MF	0.715019166141455	0.125	PtGene15112	1	0.934258257493795
GO:0070402	NADPH binding	8	1	1.16	MF	0.715019166141455	0.125	PtGene49846	1	0.934258257493795
GO:0097157	pre-mRNA intronic binding	8	1	1.16	MF	0.715019166141455	0.125	PtGene01903	1	0.934258257493795
GO:0097472	cyclin-dependent protein kinase activity	8	1	1.16	MF	0.715019166141455	0.125	PtGene26787	1	0.934258257493795
GO:1990247	N6-methyladenosine-containing RNA binding	8	1	1.16	MF	0.715019166141455	0.125	PtGene62280	1	0.934258257493795
GO:0016844	strictosidine synthase activity	25	3	3.63	MF	0.724916783856667	0.12	PtGene07990;PtGene07995;PtGene39405	1	0.934258257493795
GO:0016888	endodeoxyribonuclease activity, producing 5'-phosphomonoesters	25	3	3.63	MF	0.724916783856667	0.12	PtGene37182;PtGene38555;PtGene55963	1	0.934258257493795
GO:0019840	isoprenoid binding	33	4	4.79	MF	0.72604202895223	0.121212121212121	PtGene03868;PtGene56715;PtGene56730;PtGene56827	1	0.934258257493795
GO:0019783	ubiquitin-like protein peptidase activity	94	12	13.65	MF	0.728706110999485	0.127659574468085	novel650;PtGene04798;PtGene16912;PtGene20091;PtGene24584;PtGene25443;PtGene29322;PtGene34965;PtGene38730;PtGene46167;PtGene65261;PtGene71195	1	0.934258257493795
GO:1901681	sulfur compound binding	41	5	5.95	MF	0.729702256618543	0.121951219512195	PtGene07361;PtGene13007;PtGene49237;PtGene58218;PtGene67109	1	0.934258257493795
GO:0005545	1-phosphatidylinositol binding	17	2	2.47	MF	0.73010100296435	0.117647058823529	PtGene39466;PtGene69932	1	0.934258257493795
GO:0008375	acetylglucosaminyltransferase activity	17	2	2.47	MF	0.73010100296435	0.117647058823529	PtGene36902;PtGene43419	1	0.934258257493795
GO:0016670	oxidoreductase activity, acting on a sulfur group of donors, oxygen as acceptor	17	2	2.47	MF	0.73010100296435	0.117647058823529	novel254;PtGene40881	1	0.934258257493795
GO:0033218	amide binding	109	14	15.83	MF	0.730529531648514	0.128440366972477	novel6247;PtGene02324;PtGene05094;PtGene07865;PtGene13007;PtGene23726;PtGene25229;PtGene29007;PtGene37895;PtGene40855;PtGene53477;PtGene58218;PtGene64844;PtGene67109	1	0.934258257493795
GO:0003746	translation elongation factor activity	49	6	7.11	MF	0.73451150126766	0.122448979591837	PtGene14629;PtGene19222;PtGene24374;PtGene30642;PtGene32343;PtGene62397	1	0.934258257493795
GO:0004713	protein tyrosine kinase activity	42	5	6.1	MF	0.749404642267888	0.119047619047619	PtGene08683;PtGene19024;PtGene27621;PtGene36197;PtGene37446	1	0.934258257493795
GO:0016655	oxidoreductase activity, acting on NAD(P)H, quinone or similar compound as acceptor	50	6	7.26	MF	0.752475961238513	0.12	PtGene19097;PtGene27216;PtGene29559;PtGene33327;PtGene48682;PtGene68300	1	0.934258257493795
GO:0030674	protein-macromolecule adaptor activity	96	12	13.94	MF	0.755111878679337	0.125	PtGene07044;PtGene07248;PtGene10262;PtGene13495;PtGene13887;PtGene30668;PtGene46413;PtGene47983;PtGene49874;PtGene53873;PtGene65101;PtGene71815	1	0.934258257493795
GO:0003682	chromatin binding	185	24	26.86	MF	0.75551525879798	0.12972972972973	PtGene00776;PtGene13177;PtGene13434;PtGene13448;PtGene14182;PtGene23756;PtGene24756;PtGene25641;PtGene28112;PtGene31447;PtGene32412;PtGene32562;PtGene36098;PtGene37373;PtGene38148;PtGene42815;PtGene43586;PtGene45404;PtGene53706;PtGene53707;PtGene61677;PtGene69472;PtGene70471;PtGene70788	1	0.934258257493795
GO:0048038	quinone binding	58	7	8.42	MF	0.756409132452163	0.120689655172414	PtGene01965;PtGene19097;PtGene26925;PtGene27216;PtGene33327;PtGene48682;PtGene61427	1	0.934258257493795
GO:0001046	core promoter sequence-specific DNA binding	9	1	1.31	MF	0.756413095843254	0.111111111111111	PtGene53289	1	0.934258257493795
GO:0004663	Rab geranylgeranyltransferase activity	9	1	1.31	MF	0.756413095843254	0.111111111111111	novel8500	1	0.934258257493795
GO:0004784	superoxide dismutase activity	9	1	1.31	MF	0.756413095843254	0.111111111111111	PtGene26102	1	0.934258257493795
GO:0004825	methionine-tRNA ligase activity	9	1	1.31	MF	0.756413095843254	0.111111111111111	PtGene63247	1	0.934258257493795
GO:0005351	carbohydrate:proton symporter activity	9	1	1.31	MF	0.756413095843254	0.111111111111111	PtGene53406	1	0.934258257493795
GO:0005402	carbohydrate:cation symporter activity	9	1	1.31	MF	0.756413095843254	0.111111111111111	PtGene53406	1	0.934258257493795
GO:0008172	S-methyltransferase activity	9	1	1.31	MF	0.756413095843254	0.111111111111111	PtGene13229	1	0.934258257493795
GO:0008266	poly(U) RNA binding	9	1	1.31	MF	0.756413095843254	0.111111111111111	PtGene33135	1	0.934258257493795
GO:0008312	7S RNA binding	9	1	1.31	MF	0.756413095843254	0.111111111111111	PtGene37895	1	0.934258257493795
GO:0008922	long-chain fatty acid [acyl-carrier-protein] ligase activity	9	1	1.31	MF	0.756413095843254	0.111111111111111	PtGene64242	1	0.934258257493795
GO:0010736	serum response element binding	9	1	1.31	MF	0.756413095843254	0.111111111111111	PtGene31949	1	0.934258257493795
GO:0015271	outward rectifier potassium channel activity	9	1	1.31	MF	0.756413095843254	0.111111111111111	PtGene49096	1	0.934258257493795
GO:0015485	cholesterol binding	9	1	1.31	MF	0.756413095843254	0.111111111111111	PtGene04836	1	0.934258257493795
GO:0016721	oxidoreductase activity, acting on superoxide radicals as acceptor	9	1	1.31	MF	0.756413095843254	0.111111111111111	PtGene26102	1	0.934258257493795
GO:0016863	intramolecular oxidoreductase activity, transposing C=C bonds	9	1	1.31	MF	0.756413095843254	0.111111111111111	PtGene02233	1	0.934258257493795
GO:0022840	leak channel activity	9	1	1.31	MF	0.756413095843254	0.111111111111111	PtGene49096	1	0.934258257493795
GO:0022841	potassium ion leak channel activity	9	1	1.31	MF	0.756413095843254	0.111111111111111	PtGene49096	1	0.934258257493795
GO:0022842	narrow pore channel activity	9	1	1.31	MF	0.756413095843254	0.111111111111111	PtGene49096	1	0.934258257493795
GO:0030943	mitochondrion targeting sequence binding	9	1	1.31	MF	0.756413095843254	0.111111111111111	PtGene29007	1	0.934258257493795
GO:0050463	nitrate reductase [NAD(P)H] activity	9	1	1.31	MF	0.756413095843254	0.111111111111111	PtGene40881	1	0.934258257493795
GO:0052793	pectin acetylesterase activity	9	1	1.31	MF	0.756413095843254	0.111111111111111	PtGene25341	1	0.934258257493795
GO:0140597	protein carrier chaperone	9	1	1.31	MF	0.756413095843254	0.111111111111111	PtGene48501	1	0.934258257493795
GO:0004714	transmembrane receptor protein tyrosine kinase activity	18	2	2.61	MF	0.759228869818304	0.111111111111111	PtGene19024;PtGene27621	1	0.934258257493795
GO:0016307	phosphatidylinositol phosphate kinase activity	18	2	2.61	MF	0.759228869818304	0.111111111111111	novel10641;PtGene25047	1	0.934258257493795
GO:0047262	polygalacturonate 4-alpha-galacturonosyltransferase activity	18	2	2.61	MF	0.759228869818304	0.111111111111111	PtGene38208;PtGene62226	1	0.934258257493795
GO:0004520	endodeoxyribonuclease activity	43	5	6.24	MF	0.768017972383741	0.116279069767442	novel9388;PtGene37182;PtGene38555;PtGene52645;PtGene55963	1	0.934258257493795
GO:0003727	single-stranded RNA binding	35	4	5.08	MF	0.76851308495682	0.114285714285714	PtGene08171;PtGene14333;PtGene31309;PtGene33135	1	0.934258257493795
GO:0005516	calmodulin binding	136	17	19.75	MF	0.782916080066773	0.125	PtGene07425;PtGene07461;PtGene12986;PtGene13387;PtGene19107;PtGene25131;PtGene27514;PtGene38437;PtGene38532;PtGene39459;PtGene43960;PtGene48272;PtGene49673;PtGene52587;PtGene53664;PtGene53764;PtGene65633	1	0.934258257493795
GO:0043178	alcohol binding	44	5	6.39	MF	0.785559380589668	0.113636363636364	PtGene03868;PtGene04836;PtGene56715;PtGene56730;PtGene56827	1	0.934258257493795
GO:0005049	nuclear export signal receptor activity	19	2	2.76	MF	0.785591091514428	0.105263157894737	PtGene02721;PtGene70744	1	0.934258257493795
GO:0015172	acidic amino acid transmembrane transporter activity	19	2	2.76	MF	0.785591091514428	0.105263157894737	novel1811;PtGene29893	1	0.934258257493795
GO:0070403	NAD+ binding	19	2	2.76	MF	0.785591091514428	0.105263157894737	novel1799;PtGene37952	1	0.934258257493795
GO:1902936	phosphatidylinositol bisphosphate binding	60	7	8.71	MF	0.787207565065762	0.116666666666667	PtGene07517;PtGene07518;PtGene27643;PtGene28838;PtGene29083;PtGene39466;PtGene69932	1	0.934258257493795
GO:0016538	cyclin-dependent protein serine/threonine kinase regulator activity	36	4	5.23	MF	0.787725187159842	0.111111111111111	PtGene28184;PtGene35949;PtGene38840;PtGene48099	1	0.934258257493795
GO:0042562	hormone binding	36	4	5.23	MF	0.787725187159842	0.111111111111111	PtGene03868;PtGene56715;PtGene56730;PtGene56827	1	0.934258257493795
GO:0004042	acetyl-CoA:L-glutamate N-acetyltransferase activity	10	1	1.45	MF	0.791795947083353	0.1	PtGene14682	1	0.934258257493795
GO:0004448	isocitrate dehydrogenase [NAD(P)+] activity	10	1	1.45	MF	0.791795947083353	0.1	PtGene10815	1	0.934258257493795
GO:0004571	mannosyl-oligosaccharide 1,2-alpha-mannosidase activity	10	1	1.45	MF	0.791795947083353	0.1	PtGene54179	1	0.934258257493795
GO:0004575	sucrose alpha-glucosidase activity	10	1	1.45	MF	0.791795947083353	0.1	PtGene06496	1	0.934258257493795
GO:0004791	thioredoxin-disulfide reductase activity	10	1	1.45	MF	0.791795947083353	0.1	PtGene08000	1	0.934258257493795
GO:0008381	mechanosensitive ion channel activity	10	1	1.45	MF	0.791795947083353	0.1	PtGene43775	1	0.934258257493795
GO:0015924	mannosyl-oligosaccharide mannosidase activity	10	1	1.45	MF	0.791795947083353	0.1	PtGene54179	1	0.934258257493795
GO:0016433	rRNA (adenine) methyltransferase activity	10	1	1.45	MF	0.791795947083353	0.1	PtGene26770	1	0.934258257493795
GO:0017169	CDP-alcohol phosphatidyltransferase activity	10	1	1.45	MF	0.791795947083353	0.1	PtGene39617	1	0.934258257493795
GO:0033926	glycopeptide alpha-N-acetylgalactosaminidase activity	10	1	1.45	MF	0.791795947083353	0.1	PtGene06496	1	0.934258257493795
GO:0046975	histone methyltransferase activity (H3-K36 specific)	10	1	1.45	MF	0.791795947083353	0.1	PtGene69016	1	0.934258257493795
GO:0070003	threonine-type peptidase activity	10	1	1.45	MF	0.791795947083353	0.1	PtGene27733	1	0.934258257493795
GO:0140326	ATPase-coupled intramembrane lipid transporter activity	10	1	1.45	MF	0.791795947083353	0.1	PtGene03856	1	0.934258257493795
GO:0016814	hydrolase activity, acting on carbon-nitrogen (but not peptide) bonds, in cyclic amidines	28	3	4.07	MF	0.794134376508606	0.107142857142857	PtGene13697;PtGene56921;PtGene71513	1	0.934258257493795
GO:0000149	SNARE binding	84	10	12.2	MF	0.795599258129188	0.119047619047619	PtGene07044;PtGene12115;PtGene13495;PtGene25073;PtGene27539;PtGene30668;PtGene39466;PtGene47983;PtGene65910;PtGene69932	1	0.934258257493795
GO:0000976	transcription cis-regulatory region binding	402	53	58.37	MF	0.797711796074996	0.131840796019901	novel489;novel8527;novel9017;PtGene00021;PtGene00547;PtGene00719;PtGene05710;PtGene05999;PtGene06570;PtGene06884;PtGene08126;PtGene12741;PtGene19209;PtGene19725;PtGene23632;PtGene25606;PtGene25792;PtGene26194;PtGene26716;PtGene27957;PtGene28083;PtGene28894;PtGene28910;PtGene28999;PtGene29799;PtGene30623;PtGene31249;PtGene31949;PtGene32282;PtGene32283;PtGene36762;PtGene37596;PtGene47622;PtGene4861…	1	0.934258257493795
GO:0001067	transcription regulatory region nucleic acid binding	402	53	58.37	MF	0.797711796074996	0.131840796019901	novel489;novel8527;novel9017;PtGene00021;PtGene00547;PtGene00719;PtGene05710;PtGene05999;PtGene06570;PtGene06884;PtGene08126;PtGene12741;PtGene19209;PtGene19725;PtGene23632;PtGene25606;PtGene25792;PtGene26194;PtGene26716;PtGene27957;PtGene28083;PtGene28894;PtGene28910;PtGene28999;PtGene29799;PtGene30623;PtGene31249;PtGene31949;PtGene32282;PtGene32283;PtGene36762;PtGene37596;PtGene47622;PtGene4861…	1	0.934258257493795
GO:0005198	structural molecule activity	640	86	92.93	MF	0.799912070821466	0.134375	novel12768;novel12879;novel4911;novel7254;novel9111;novel9920;PtGene00114;PtGene00276;PtGene00311;PtGene01765;PtGene04273;PtGene06785;PtGene07141;PtGene07318;PtGene07407;PtGene07722;PtGene07870;PtGene07979;PtGene08015;PtGene08192;PtGene10774;PtGene12518;PtGene12867;PtGene13177;PtGene13825;PtGene13827;PtGene13871;PtGene14897;PtGene15691;PtGene15840;PtGene18808;PtGene19596;PtGene19623;PtGene24541;P…	1	0.934258257493795
GO:0005244	voltage-gated ion channel activity	61	7	8.86	MF	0.801468616011212	0.114754098360656	PtGene00905;PtGene12931;PtGene12961;PtGene19483;PtGene25280;PtGene49096;PtGene62072	1	0.934258257493795
GO:0022832	voltage-gated channel activity	61	7	8.86	MF	0.801468616011212	0.114754098360656	PtGene00905;PtGene12931;PtGene12961;PtGene19483;PtGene25280;PtGene49096;PtGene62072	1	0.934258257493795
GO:0000175	3'-5'-exoribonuclease activity	45	5	6.53	MF	0.802052037441338	0.111111111111111	PtGene01147;PtGene03167;PtGene20875;PtGene40011;PtGene40012	1	0.934258257493795
GO:0031490	chromatin DNA binding	45	5	6.53	MF	0.802052037441338	0.111111111111111	PtGene13177;PtGene32562;PtGene38148;PtGene53706;PtGene53707	1	0.934258257493795
GO:0042625	ATPase-coupled ion transmembrane transporter activity	45	5	6.53	MF	0.802052037441338	0.111111111111111	PtGene01511;PtGene24294;PtGene37087;PtGene66394;PtGene71214	1	0.934258257493795
GO:0044769	ATPase activity, coupled to transmembrane movement of ions, rotational mechanism	45	5	6.53	MF	0.802052037441338	0.111111111111111	PtGene01511;PtGene24294;PtGene37087;PtGene66394;PtGene71214	1	0.934258257493795
GO:0046961	proton-transporting ATPase activity, rotational mechanism	45	5	6.53	MF	0.802052037441338	0.111111111111111	PtGene01511;PtGene24294;PtGene37087;PtGene66394;PtGene71214	1	0.934258257493795
GO:0060090	molecular adaptor activity	100	12	14.52	MF	0.802529213852123	0.12	PtGene07044;PtGene07248;PtGene10262;PtGene13495;PtGene13887;PtGene30668;PtGene46413;PtGene47983;PtGene49874;PtGene53873;PtGene65101;PtGene71815	1	0.934258257493795
GO:0019888	protein phosphatase regulator activity	69	8	10.02	MF	0.802915456324844	0.115942028985507	PtGene01821;PtGene03868;PtGene24708;PtGene25956;PtGene37926;PtGene56715;PtGene56730;PtGene56827	1	0.934258257493795
GO:0010333	terpene synthase activity	37	4	5.37	MF	0.805639507156733	0.108108108108108	novel4995;PtGene28359;PtGene28362;PtGene58674	1	0.934258257493795
GO:0004402	histone acetyltransferase activity	20	2	2.9	MF	0.809376455791979	0.1	PtGene38425;PtGene47743	1	0.934258257493795
GO:0005254	chloride channel activity	20	2	2.9	MF	0.809376455791979	0.1	PtGene25275;PtGene29317	1	0.934258257493795
GO:0005388	P-type calcium transporter activity	20	2	2.9	MF	0.809376455791979	0.1	PtGene07425;PtGene49673	1	0.934258257493795
GO:0008252	nucleotidase activity	20	2	2.9	MF	0.809376455791979	0.1	novel587;PtGene24591	1	0.934258257493795
GO:0009975	cyclase activity	20	2	2.9	MF	0.809376455791979	0.1	PtGene37548;PtGene70255	1	0.934258257493795
GO:0000977	RNA polymerase II transcription regulatory region sequence-specific DNA binding	236	30	34.27	MF	0.810815383877524	0.127118644067797	novel489;novel9017;PtGene00021;PtGene00719;PtGene05710;PtGene05999;PtGene06570;PtGene06884;PtGene12741;PtGene25792;PtGene26716;PtGene27957;PtGene28894;PtGene28910;PtGene29799;PtGene31249;PtGene31949;PtGene32282;PtGene32283;PtGene47622;PtGene48617;PtGene53289;PtGene54178;PtGene54906;PtGene59321;PtGene62164;PtGene70078;PtGene70671;PtGene71588;PtGene71788	1	0.934258257493795
GO:0008139	nuclear localization sequence binding	29	3	4.21	MF	0.813720328046371	0.103448275862069	novel6247;PtGene40855;PtGene53477	1	0.934258257493795
GO:0008420	RNA polymerase II CTD heptapeptide repeat phosphatase activity	29	3	4.21	MF	0.813720328046371	0.103448275862069	PtGene55974;PtGene59417;PtGene68598	1	0.934258257493795
GO:0061608	nuclear import signal receptor activity	29	3	4.21	MF	0.813720328046371	0.103448275862069	novel6247;PtGene40855;PtGene53477	1	0.934258257493795
GO:0016866	intramolecular transferase activity	54	6	7.84	MF	0.815423801827219	0.111111111111111	PtGene07646;PtGene07858;PtGene25295;PtGene35383;PtGene47984;PtGene67125	1	0.934258257493795
GO:0019207	kinase regulator activity	70	8	10.16	MF	0.815634710826954	0.114285714285714	PtGene28184;PtGene35949;PtGene38840;PtGene48099;PtGene48903;PtGene49834;PtGene60207;PtGene71571	1	0.934258257493795
GO:0019208	phosphatase regulator activity	70	8	10.16	MF	0.815634710826954	0.114285714285714	PtGene01821;PtGene03868;PtGene24708;PtGene25956;PtGene37926;PtGene56715;PtGene56730;PtGene56827	1	0.934258257493795
GO:0016679	oxidoreductase activity, acting on diphenols and related substances as donors	78	9	11.33	MF	0.817009879085232	0.115384615384615	novel1314;PtGene06793;PtGene08200;PtGene27959;PtGene27975;PtGene28006;PtGene36690;PtGene52662;PtGene70771	1	0.934258257493795
GO:0061630	ubiquitin protein ligase activity	215	27	31.22	MF	0.819738146857824	0.125581395348837	novel12867;novel3472;novel3836;novel6070;novel654;PtGene00643;PtGene08828;PtGene08830;PtGene09191;PtGene09240;PtGene09461;PtGene13252;PtGene14180;PtGene16849;PtGene20209;PtGene24952;PtGene27887;PtGene28072;PtGene29778;PtGene33428;PtGene36629;PtGene43965;PtGene57881;PtGene65919;PtGene65990;PtGene70079;PtGene71812	1	0.934258257493795
GO:0003886	DNA (cytosine-5-)-methyltransferase activity	11	1	1.6	MF	0.82204041556099	0.0909090909090909	PtGene37373	1	0.934258257493795
GO:0004024	alcohol dehydrogenase activity, zinc-dependent	11	1	1.6	MF	0.82204041556099	0.0909090909090909	PtGene38183	1	0.934258257493795
GO:0004661	protein geranylgeranyltransferase activity	11	1	1.6	MF	0.82204041556099	0.0909090909090909	novel8500	1	0.934258257493795
GO:0008028	monocarboxylic acid transmembrane transporter activity	11	1	1.6	MF	0.82204041556099	0.0909090909090909	PtGene35163	1	0.934258257493795
GO:0008271	secondary active sulfate transmembrane transporter activity	11	1	1.6	MF	0.82204041556099	0.0909090909090909	PtGene71348	1	0.934258257493795
GO:0008482	sulfite oxidase activity	11	1	1.6	MF	0.82204041556099	0.0909090909090909	PtGene40881	1	0.934258257493795
GO:0008574	plus-end-directed microtubule motor activity	11	1	1.6	MF	0.82204041556099	0.0909090909090909	PtGene56606	1	0.934258257493795
GO:0008940	nitrate reductase activity	11	1	1.6	MF	0.82204041556099	0.0909090909090909	PtGene40881	1	0.934258257493795
GO:0016408	C-acyltransferase activity	11	1	1.6	MF	0.82204041556099	0.0909090909090909	PtGene49630	1	0.934258257493795
GO:0016647	oxidoreductase activity, acting on the CH-NH group of donors, oxygen as acceptor	11	1	1.6	MF	0.82204041556099	0.0909090909090909	PtGene28985	1	0.934258257493795
GO:0016868	intramolecular transferase activity, phosphotransferases	11	1	1.6	MF	0.82204041556099	0.0909090909090909	PtGene25295	1	0.934258257493795
GO:0047617	acyl-CoA hydrolase activity	11	1	1.6	MF	0.82204041556099	0.0909090909090909	PtGene71000	1	0.934258257493795
GO:0051010	microtubule plus-end binding	11	1	1.6	MF	0.82204041556099	0.0909090909090909	PtGene25657	1	0.934258257493795
GO:0051903	S-(hydroxymethyl)glutathione dehydrogenase activity	11	1	1.6	MF	0.82204041556099	0.0909090909090909	PtGene38183	1	0.934258257493795
GO:0120013	lipid transfer activity	11	1	1.6	MF	0.82204041556099	0.0909090909090909	PtGene25229	1	0.934258257493795
GO:0120014	phospholipid transfer activity	11	1	1.6	MF	0.82204041556099	0.0909090909090909	PtGene25229	1	0.934258257493795
GO:0004536	deoxyribonuclease activity	63	7	9.15	MF	0.827780374114046	0.111111111111111	novel4980;novel9388;PtGene28205;PtGene37182;PtGene38555;PtGene52645;PtGene55963	1	0.934258257493795
GO:0101005	deubiquitinase activity	79	9	11.47	MF	0.828449388061511	0.113924050632911	PtGene04798;PtGene16912;PtGene20091;PtGene24584;PtGene25443;PtGene29322;PtGene34965;PtGene38730;PtGene46167	1	0.934258257493795
GO:0003725	double-stranded RNA binding	21	2	3.05	MF	0.830777248711018	0.0952380952380952	PtGene31309;PtGene36110	1	0.934258257493795
GO:0005496	steroid binding	21	2	3.05	MF	0.830777248711018	0.0952380952380952	PtGene04836;PtGene12995	1	0.934258257493795
GO:0008641	ubiquitin-like modifier activating enzyme activity	21	2	3.05	MF	0.830777248711018	0.0952380952380952	novel20;PtGene58924	1	0.934258257493795
GO:0032934	sterol binding	21	2	3.05	MF	0.830777248711018	0.0952380952380952	PtGene04836;PtGene12995	1	0.934258257493795
GO:0008320	protein transmembrane transporter activity	47	5	6.82	MF	0.832008058196384	0.106382978723404	PtGene05094;PtGene07338;PtGene12261;PtGene29007;PtGene39247	1	0.934258257493795
GO:0022884	macromolecule transmembrane transporter activity	47	5	6.82	MF	0.832008058196384	0.106382978723404	PtGene05094;PtGene07338;PtGene12261;PtGene29007;PtGene39247	1	0.934258257493795
GO:0042393	histone binding	111	13	16.12	MF	0.835624831163898	0.117117117117117	PtGene00776;PtGene10062;PtGene13434;PtGene13448;PtGene23756;PtGene24859;PtGene25641;PtGene38492;PtGene38840;PtGene54084;PtGene57679;PtGene57680;PtGene60376	1	0.934258257493795
GO:0004721	phosphoprotein phosphatase activity	180	22	26.14	MF	0.837604984078444	0.122222222222222	novel6938;novel8487;PtGene00802;PtGene01967;PtGene04242;PtGene08083;PtGene13982;PtGene27082;PtGene32384;PtGene32484;PtGene38809;PtGene39340;PtGene40760;PtGene42880;PtGene50073;PtGene50346;PtGene55974;PtGene57351;PtGene59417;PtGene66417;PtGene68598;PtGene70520	1	0.934258257493795
GO:1901981	phosphatidylinositol phosphate binding	64	7	9.29	MF	0.839865461826046	0.109375	PtGene07517;PtGene07518;PtGene27643;PtGene28838;PtGene29083;PtGene39466;PtGene69932	1	0.934258257493795
GO:0003735	structural constituent of ribosome	491	64	71.3	MF	0.843600306367176	0.130346232179226	novel12768;novel12879;novel4911;novel7254;novel9111;novel9920;PtGene00114;PtGene01765;PtGene04273;PtGene06785;PtGene07141;PtGene07318;PtGene07407;PtGene07722;PtGene07870;PtGene07979;PtGene08015;PtGene08192;PtGene13825;PtGene13827;PtGene13871;PtGene15691;PtGene15840;PtGene18808;PtGene19596;PtGene19623;PtGene24541;PtGene24546;PtGene25144;PtGene26428;PtGene27274;PtGene28015;PtGene28346;PtGene28428;P…	1	0.934258257493795
GO:0140142	nucleocytoplasmic carrier activity	48	5	6.97	MF	0.845539354544161	0.104166666666667	novel6247;PtGene02721;PtGene40855;PtGene53477;PtGene70744	1	0.934258257493795
GO:0000981	DNA-binding transcription factor activity, RNA polymerase II-specific	234	29	33.98	MF	0.846858013713567	0.123931623931624	novel489;PtGene00021;PtGene00719;PtGene01379;PtGene05710;PtGene05999;PtGene06570;PtGene12741;PtGene21473;PtGene25792;PtGene27957;PtGene28894;PtGene28910;PtGene29799;PtGene31249;PtGene31949;PtGene32431;PtGene36952;PtGene39258;PtGene39552;PtGene48617;PtGene54178;PtGene56681;PtGene59321;PtGene62129;PtGene70038;PtGene70078;PtGene70671;PtGene71588	1	0.934258257493795
GO:0001091	RNA polymerase II general transcription initiation factor binding	12	1	1.74	MF	0.847892528675879	0.0833333333333333	PtGene38425	1	0.934258257493795
GO:0003841	1-acylglycerol-3-phosphate O-acyltransferase activity	12	1	1.74	MF	0.847892528675879	0.0833333333333333	PtGene70739	1	0.934258257493795
GO:0004315	3-oxoacyl-[acyl-carrier-protein] synthase activity	12	1	1.74	MF	0.847892528675879	0.0833333333333333	PtGene29485	1	0.934258257493795
GO:0004362	glutathione-disulfide reductase (NADPH) activity	12	1	1.74	MF	0.847892528675879	0.0833333333333333	PtGene25196	1	0.934258257493795
GO:0009008	DNA-methyltransferase activity	12	1	1.74	MF	0.847892528675879	0.0833333333333333	PtGene37373	1	0.934258257493795
GO:0015248	sterol transporter activity	12	1	1.74	MF	0.847892528675879	0.0833333333333333	PtGene12995	1	0.934258257493795
GO:0016530	metallochaperone activity	12	1	1.74	MF	0.847892528675879	0.0833333333333333	PtGene01873	1	0.934258257493795
GO:0016841	ammonia-lyase activity	12	1	1.74	MF	0.847892528675879	0.0833333333333333	PtGene39514	1	0.934258257493795
GO:0140303	intramembrane lipid transporter activity	12	1	1.74	MF	0.847892528675879	0.0833333333333333	PtGene03856	1	0.934258257493795
GO:0008047	enzyme activator activity	151	18	21.93	MF	0.848055862378571	0.119205298013245	novel12510;novel9947;PtGene01163;PtGene01165;PtGene12999;PtGene14043;PtGene19222;PtGene27402;PtGene27410;PtGene34067;PtGene37376;PtGene38163;PtGene38840;PtGene46678;PtGene49834;PtGene50376;PtGene52850;PtGene65806	1	0.934258257493795
GO:0004529	exodeoxyribonuclease activity	22	2	3.19	MF	0.84998425974271	0.0909090909090909	novel4980;PtGene28205	1	0.934258257493795
GO:0016783	sulfurtransferase activity	22	2	3.19	MF	0.84998425974271	0.0909090909090909	PtGene00466;PtGene58436	1	0.934258257493795
GO:0016895	exodeoxyribonuclease activity, producing 5'-phosphomonoesters	22	2	3.19	MF	0.84998425974271	0.0909090909090909	novel4980;PtGene28205	1	0.934258257493795
GO:0004175	endopeptidase activity	703	93	102.08	MF	0.851255008619709	0.132290184921764	novel1368;novel1402;novel2442;novel6076;novel637;novel7119;novel7397;PtGene00833;PtGene00970;PtGene00978;PtGene03317;PtGene03319;PtGene04846;PtGene05961;PtGene05988;PtGene06644;PtGene06820;PtGene07166;PtGene07331;PtGene08177;PtGene08589;PtGene08631;PtGene08738;PtGene09282;PtGene13149;PtGene13361;PtGene13638;PtGene13730;PtGene14744;PtGene16537;PtGene17692;PtGene18123;PtGene19189;PtGene20176;PtGene…	1	0.934258257493795
GO:0004485	methylcrotonoyl-CoA carboxylase activity	40	4	5.81	MF	0.852084348762889	0.1	PtGene26062;PtGene46871;PtGene55185;PtGene71303	1	0.934258257493795
GO:0016645	oxidoreductase activity, acting on the CH-NH group of donors	40	4	5.81	MF	0.852084348762889	0.1	PtGene07592;PtGene28985;PtGene39484;PtGene48937	1	0.934258257493795
GO:0042277	peptide binding	90	10	13.07	MF	0.859338002297514	0.111111111111111	novel6247;PtGene05094;PtGene13007;PtGene23726;PtGene29007;PtGene37895;PtGene40855;PtGene53477;PtGene64844;PtGene67109	1	0.934258257493795
GO:0016409	palmitoyltransferase activity	41	4	5.95	MF	0.865314845210926	0.0975609756097561	PtGene24802;PtGene33137;PtGene49400;PtGene55216	1	0.934258257493795
GO:0017018	myosin phosphatase activity	41	4	5.95	MF	0.865314845210926	0.0975609756097561	PtGene00802;PtGene32484;PtGene50073;PtGene50346	1	0.934258257493795
GO:0015108	chloride transmembrane transporter activity	23	2	3.34	MF	0.867183162974615	0.0869565217391304	PtGene25275;PtGene29317	1	0.934258257493795
GO:0047134	protein-disulfide reductase (NAD(P)) activity	23	2	3.34	MF	0.867183162974615	0.0869565217391304	PtGene08000;PtGene25196	1	0.934258257493795
GO:0140318	protein transporter activity	50	5	7.26	MF	0.869898399921115	0.1	PtGene05094;PtGene07338;PtGene12261;PtGene29007;PtGene39247	1	0.934258257493795
GO:0004869	cysteine-type endopeptidase inhibitor activity	13	1	1.89	MF	0.869990026466478	0.0769230769230769	PtGene32406	1	0.934258257493795
GO:0008187	poly-pyrimidine tract binding	13	1	1.89	MF	0.869990026466478	0.0769230769230769	PtGene33135	1	0.934258257493795
GO:0016174	NAD(P)H oxidase H2O2-forming activity	13	1	1.89	MF	0.869990026466478	0.0769230769230769	PtGene48545	1	0.934258257493795
GO:0016778	diphosphotransferase activity	13	1	1.89	MF	0.869990026466478	0.0769230769230769	PtGene37928	1	0.934258257493795
GO:0016872	intramolecular lyase activity	13	1	1.89	MF	0.869990026466478	0.0769230769230769	PtGene18883	1	0.934258257493795
GO:0033743	peptide-methionine (R)-S-oxide reductase activity	13	1	1.89	MF	0.869990026466478	0.0769230769230769	novel2802	1	0.934258257493795
GO:0043546	molybdopterin cofactor binding	13	1	1.89	MF	0.869990026466478	0.0769230769230769	PtGene40881	1	0.934258257493795
GO:0061659	ubiquitin-like protein ligase activity	223	27	32.38	MF	0.870769889005077	0.121076233183857	novel12867;novel3472;novel3836;novel6070;novel654;PtGene00643;PtGene08828;PtGene08830;PtGene09191;PtGene09240;PtGene09461;PtGene13252;PtGene14180;PtGene16849;PtGene20209;PtGene24952;PtGene27887;PtGene28072;PtGene29778;PtGene33428;PtGene36629;PtGene43965;PtGene57881;PtGene65919;PtGene65990;PtGene70079;PtGene71812	1	0.934258257493795
GO:0000993	RNA polymerase II complex binding	24	2	3.48	MF	0.882551980278383	0.0833333333333333	PtGene07642;PtGene18719	1	0.934258257493795
GO:0005337	nucleoside transmembrane transporter activity	24	2	3.48	MF	0.882551980278383	0.0833333333333333	PtGene37165;PtGene64782	1	0.934258257493795
GO:0019706	protein-cysteine S-palmitoyltransferase activity	24	2	3.48	MF	0.882551980278383	0.0833333333333333	PtGene33137;PtGene49400	1	0.934258257493795
GO:0019707	protein-cysteine S-acyltransferase activity	24	2	3.48	MF	0.882551980278383	0.0833333333333333	PtGene33137;PtGene49400	1	0.934258257493795
GO:0035091	phosphatidylinositol binding	85	9	12.34	MF	0.885803071833187	0.105882352941176	PtGene07517;PtGene07518;PtGene24540;PtGene27643;PtGene28838;PtGene29083;PtGene39466;PtGene40342;PtGene69932	1	0.934258257493795
GO:0015662	P-type ion transporter activity	43	4	6.24	MF	0.888746477853257	0.0930232558139535	PtGene07425;PtGene14380;PtGene49673;PtGene70924	1	0.934258257493795
GO:0140358	P-type transmembrane transporter activity	43	4	6.24	MF	0.888746477853257	0.0930232558139535	PtGene07425;PtGene14380;PtGene49673;PtGene70924	1	0.934258257493795
GO:0004499	N,N-dimethylaniline monooxygenase activity	14	1	2.03	MF	0.888878075922866	0.0714285714285714	PtGene28706	1	0.934258257493795
GO:0008242	omega peptidase activity	14	1	2.03	MF	0.888878075922866	0.0714285714285714	PtGene27733	1	0.934258257493795
GO:0008553	P-type proton-exporting transporter activity	14	1	2.03	MF	0.888878075922866	0.0714285714285714	PtGene70924	1	0.934258257493795
GO:0017025	TBP-class protein binding	14	1	2.03	MF	0.888878075922866	0.0714285714285714	PtGene38425	1	0.934258257493795
GO:0032036	myosin heavy chain binding	14	1	2.03	MF	0.888878075922866	0.0714285714285714	PtGene66014	1	0.934258257493795
GO:0047560	3-dehydrosphinganine reductase activity	14	1	2.03	MF	0.888878075922866	0.0714285714285714	novel9092	1	0.934258257493795
GO:0097602	cullin family protein binding	14	1	2.03	MF	0.888878075922866	0.0714285714285714	PtGene65919	1	0.934258257493795
GO:0004532	exoribonuclease activity	52	5	7.55	MF	0.890924498962186	0.0961538461538462	PtGene01147;PtGene03167;PtGene20875;PtGene40011;PtGene40012	1	0.934258257493795
[truncated: 2,857 more rows]

## Sheet: XBX4-HT vs XBX4-NC-GO
GO.ID	Term	Annotated	Significant	Expected	category	pvalue	rich	SigGenes	padj	qvalue
[truncated: 5,210 more rows]

## Sheet: JBX1-HT vs JBX1-NC-KEGG
ID	Description	GeneRatio	BgRatio	pvalue	p.adjust	qvalue
[truncated: 147 more rows]

[truncated: 1 more sheets: XBX4-HT vs XBX4-NC-KEGG]
