# Supplementary material for: Integrated Metabolomic and Transcriptomic Analyses Reveal the Differential Molecular Mechanisms Underlying Heat Stress Responses in Two Pinellia ternata Germplasms
Source: Genes (Basel). 2026 Apr 26;17(5):512. doi: 10.3390/genes17050512 (PMC13206143; doi:10.3390/genes17050512)
Supplement: Supplementary file 1 [file genes-17-00512-s001.zip › Supplementary Table 4.xlsx]

## Sheet: Sheet1
MS2_name	MS2_score	level	MS1_name	MS1_ppm	mz	rt	Formula	type	HMDB	Chinese.Name	CAS	KEGG COMPOUND ID	Super.Class	Superclass.Chinese	Class	Class.Chinese	Sub.Class	Subclass.Chinese	INCHIKEY	JBX1-NC-1	JBX1-NC-2	JBX1-NC-3	JBX1-NC-4	JBX1-NC-5	JBX1-NC-6	JBX1-HT-1	JBX1-HT-2	JBX1-HT-3	JBX1-HT-4	JBX1-HT-5	JBX1-HT-6	QC01	QC02	QC03	QC04	XBX4-NC-1	XBX4-NC-2	XBX4-NC-3	XBX4-NC-4	XBX4-NC-5	XBX4-NC-6	XBX4-HT-1	XBX4-HT-2	XBX4-HT-3	XBX4-HT-4	XBX4-HT-5	XBX4-HT-6
1,4a,7-trimethyl-7-vinyl-3,4,6,8,8a,9,10,10a-octahydro-2H-phenanthrene-1-carboxylic acid	3.99	level1			301.217	308.8	C20H30O2	NEG					Terpenoids	萜类	Diterpenoids	二萜类	Pimarane and Isopimarane diterpenoids	海松烷型二萜及异海松烷型二萜	TVHDZSRRHQKNEZ-UHFFFAOYSA-N	3.28218e+06	3.78337e+06	1.87038e+06	2.87488e+06	1.75215e+06	1.62601e+06	2.30371e+06	4.19562e+06	2.20176e+06	4.16865e+06	2.20125e+06	2.08333e+06	1.04102e+07	9.91179e+06	1.00496e+07	9.90875e+06	2.07212e+07	1.99374e+07	1.88752e+07	1.90782e+07	1.96581e+07	1.95282e+07	1.71051e+07	1.65464e+07	1.65864e+07	1.69718e+07	1.72027e+07	1.7094e+07
(E)-11-hydroxyoctadec-9-enoic acid	3.99	level1			297.243	290.2	C18H34O3	NEG		11 -羟基- 9 -十八碳烯酸			Fatty acids	脂肪酸	Octadecanoids	十八烷类	Other Octadecanoids	其他十八烷	MHBZYZVYSHCDLI-NTCAYCPXSA-N	8.16957e+07	8.35768e+07	8.58694e+07	8.31031e+07	8.54667e+07	8.80063e+07	1.01007e+08	9.85546e+07	1.02057e+08	1.00363e+08	9.74672e+07	9.67122e+07	9.28684e+07	8.99685e+07	8.99628e+07	8.99537e+07	1.00248e+08	9.73062e+07	9.62902e+07	9.86661e+07	9.40268e+07	9.51587e+07	8.41046e+07	8.46945e+07	8.35726e+07	8.25355e+07	8.31575e+07	8.21574e+07
Capric acid	3.99	level1			171.139	280.3	C10H20O2	NEG	HMDB0000511	癸酸	334-48-5	C01571	Fatty acids	脂肪酸	Fatty Acids and Conjugates	脂肪酸及衍生物	Branched fatty acids	支链脂肪酸	GHVNFZFCNZKVNT-UHFFFAOYSA-N	2.5553e+07	2.67259e+07	2.55494e+07	2.64301e+07	2.53422e+07	2.64605e+07	2.79706e+07	2.8711e+07	2.77564e+07	2.73491e+07	2.63628e+07	2.57567e+07	3.15169e+07	3.1525e+07	3.19766e+07	3.19736e+07	2.63331e+07	2.70836e+07	2.62464e+07	2.53228e+07	2.60696e+07	2.53564e+07	2.82994e+07	2.89557e+07	2.84649e+07	2.90833e+07	3.00458e+07	2.84977e+07
10-Undecenoic acid	3.99	level1			183.139	277.4	C11H20O2	NEG	HMDB0033724	十一烯酸	1333-28-4	C13910	Fatty acids	脂肪酸	Fatty Acids and Conjugates	脂肪酸及衍生物	Unsaturated fatty acids	不饱和脂肪酸	FRPZMMHWLSIFAZ-UHFFFAOYSA-N	3.3478e+06	3.41421e+06	3.42917e+06	3.17132e+06	2.75898e+06	3.27212e+06	3.38151e+06	3.50044e+06	3.44183e+06	3.17036e+06	3.19946e+06	3.4662e+06	4.03764e+06	4.14262e+06	4.12934e+06	4.19133e+06	3.48553e+06	3.47991e+06	3.61498e+06	3.33281e+06	3.41472e+06	3.84643e+06	5.16821e+06	5.09539e+06	5.19339e+06	4.77344e+06	4.87723e+06	4.81486e+06
Pelargonic acid	3.99	level1			157.123	269.6	C9H18O2	NEG	HMDB0000847	壬酸	112-05-0	C01601	Fatty acids	脂肪酸	Fatty Acids and Conjugates	脂肪酸及衍生物	Branched fatty acids	支链脂肪酸	FBUKVWPVBMHYJY-UHFFFAOYSA-N	1.01602e+08	1.0547e+08	1.08927e+08	1.08e+08	8.74688e+07	1.07696e+08	1.25726e+08	1.28768e+08	1.26541e+08	1.1881e+08	1.30278e+08	1.29495e+08	1.78197e+08	1.83472e+08	1.83332e+08	1.82481e+08	8.25047e+07	1.05604e+08	9.8603e+07	1.05111e+08	1.00009e+08	1.04109e+08	1.16383e+08	1.16109e+08	1.16451e+08	1.14753e+08	1.20788e+08	1.17265e+08
(5R,9S)-5,9-dimethyl-14-methylene-tetracyclo[11.2.1.01,10.04,9]hexadecane-5-carboxylic acid	3.98	level1			301.217	308.8	C20H30O2	NEG			6730-83-2		Terpenoids	萜类	Diterpenoids	二萜类	Kaurane and Phyllocladane diterpenoids	贝壳杉烷型二萜及扁枝杉烯型二萜	NIKHGUQULKYIGE-MOWPSDGOSA-N	3.28218e+06	3.78337e+06	1.87038e+06	2.87488e+06	1.75215e+06	1.62601e+06	2.30371e+06	4.19562e+06	2.20176e+06	4.16865e+06	2.20125e+06	2.08333e+06	1.04102e+07	9.91179e+06	1.00496e+07	9.90875e+06	2.07212e+07	1.99374e+07	1.88752e+07	1.90782e+07	1.96581e+07	1.95282e+07	1.71051e+07	1.65464e+07	1.65864e+07	1.69718e+07	1.72027e+07	1.7094e+07
Kaurenoic acid	3.98	level1			301.217	308.8	C20H30O2	NEG	HMDB0302664	异贝壳杉烯酸	6730-83-2	C11874	Terpenoids	萜类	Diterpenoids	二萜类	Kaurane and Phyllocladane diterpenoids	贝壳杉烷型二萜及扁枝杉烯型二萜	NIKHGUQULKYIGE-OTCXFQBHSA-N	3.28218e+06	3.78337e+06	1.87038e+06	2.87488e+06	1.75215e+06	1.62601e+06	2.30371e+06	4.19562e+06	2.20176e+06	4.16865e+06	2.20125e+06	2.08333e+06	1.04102e+07	9.91179e+06	1.00496e+07	9.90875e+06	2.07212e+07	1.99374e+07	1.88752e+07	1.90782e+07	1.96581e+07	1.95282e+07	1.71051e+07	1.65464e+07	1.65864e+07	1.69718e+07	1.72027e+07	1.7094e+07
9-Oxooctadecanoic acid	3.98	level1			297.243	290.2	C18H34O3	NEG	HMDB0030979	9 -氧代十八烷酸	4114-74-3		Fatty acids	脂肪酸	Fatty Acids and Conjugates	脂肪酸及衍生物	Other Octadecanoids	其他十八烷	KNYQSFOUGYMRDE-UHFFFAOYSA-N	8.16957e+07	8.35768e+07	8.58694e+07	8.31031e+07	8.54667e+07	8.80063e+07	1.01007e+08	9.85546e+07	1.02057e+08	1.00363e+08	9.74672e+07	9.67122e+07	9.28684e+07	8.99685e+07	8.99628e+07	8.99537e+07	1.00248e+08	9.73062e+07	9.62902e+07	9.86661e+07	9.40268e+07	9.51587e+07	8.41046e+07	8.46945e+07	8.35726e+07	8.25355e+07	8.31575e+07	8.21574e+07
ethyl octanoate	3.98	level1			171.139	280.3	C10H20O2	NEG		辛酸乙酯	106-32-1	C12292	Fatty acids	脂肪酸	Fatty esters	脂肪酸酯	Wax monoesters		YYZUSRORWSJGET-UHFFFAOYSA-N	2.5553e+07	2.67259e+07	2.55494e+07	2.64301e+07	2.53422e+07	2.64605e+07	2.79706e+07	2.8711e+07	2.77564e+07	2.73491e+07	2.63628e+07	2.57567e+07	3.15169e+07	3.1525e+07	3.19766e+07	3.19736e+07	2.63331e+07	2.70836e+07	2.62464e+07	2.53228e+07	2.60696e+07	2.53564e+07	2.82994e+07	2.89557e+07	2.84649e+07	2.90833e+07	3.00458e+07	2.84977e+07
Phytanic acid	3.98	level1			311.296	320	C20H40O2	NEG	HMDB0000801	植烷酸	14721-66-5	C01607	Fatty acids	脂肪酸	Fatty Acids and Conjugates	脂肪酸及衍生物	Branched fatty acids	支链脂肪酸	RLCKHJSFHOZMDR-UHFFFAOYSA-N	4.66849e+06	5.59293e+06	5.47524e+06	4.39555e+06	346127	3.92708e+06	4.71766e+06	5.33997e+06	3.72881e+06	4.57576e+06	4.42202e+06	4.71047e+06	4.00774e+06	4.52434e+06	4.01038e+06	4.15563e+06	341257	7.11203e+06	6.43043e+06	6.65666e+06	6.02831e+06	5.18914e+06	3.28179e+06	4.45037e+06	4.82398e+06	4.26595e+06	3.87889e+06	3.92898e+06
Tetracosanoic acid	3.98	level1			367.358	312.7	C24H48O2	NEG	HMDB0002003	二十四烷酸	557-59-5	C08320	Fatty acids	脂肪酸	Fatty Acids and Conjugates	脂肪酸及衍生物	Unsaturated fatty acids	不饱和脂肪酸	QZZGJDVWLFXDLK-UHFFFAOYSA-N	1.26002e+07	1.11227e+07	9.55194e+06	1.23698e+07	4.66938e+06	5.10912e+06	9.58369e+06	7.94737e+06	1.68514e+07	7.19048e+06	6.41181e+06	1.45879e+07	7.15665e+06	6.77696e+06	8.40815e+06	6.7451e+06	3.05415e+06	6.74772e+06	336616	1.14094e+07	1.04744e+07	9.81839e+06	89039.1	8.82661e+06	8.99105e+06	9.06329e+06	7.89166e+06	6.68044e+06
Ethyl 3-hydroxybenzoate	3.98	level1			165.056	225.3	C9H10O3	NEG		3 -羟基苯甲酸乙酯	7781-98-8		Shikimates and Phenylpropanoids	莽草酸及苯丙酸类	Phenolic acids (C6-C1)	酚酸	Shikimic acids and derivatives	莽草酸及其衍生物	MWSMNBYIEBRXAL-UHFFFAOYSA-N	883025	956654	925863	886001	1.13963e+06	867085	962528	910760	924776	840156	923939	906493	913817	941087	931058	942797	1.04316e+06	1.04345e+06	1.03139e+06	1.2109e+06	1.0614e+06	1.26907e+06	885096	834979	872298	1.18004e+06	809502	1.10645e+06
Isocaproic acid	3.98	level1			115.076	223.3	C6H12O2	NEG	HMDB0000689	4-甲基戊酸	646-07-1	C21399	Fatty acids	脂肪酸	Fatty Acids and Conjugates	脂肪酸及衍生物	Branched fatty acids	支链脂肪酸	FGKJLKRYENPLQH-UHFFFAOYSA-N	6.44882e+06	6.42716e+06	6.55606e+06	6.26936e+06	6.01404e+06	6.29393e+06	5.57817e+06	6.09531e+06	5.72168e+06	5.95716e+06	5.28937e+06	5.91288e+06	7.85073e+06	7.91198e+06	7.85144e+06	8.22987e+06	5.84366e+06	6.15428e+06	5.83136e+06	6.09963e+06	5.80815e+06	6.31782e+06	5.34246e+06	5.12011e+06	5.5099e+06	5.45068e+06	5.41694e+06	5.53052e+06
Pyruvaldehyde	3.98	level1			71.0138	27.8	C3H4O2	NEG	HMDB0001167	甲基乙二醛	78-98-8	C00546	Fatty acids	脂肪酸	Fatty acyls	脂肪酰类	Fatty aldehydes	脂肪醛	AIJULSRZWUXGPQ-UHFFFAOYSA-N	1.04832e+08	1.04808e+08	1.284e+08	1.09019e+08	1.00378e+08	1.09124e+08	1.35819e+08	1.56046e+08	1.34949e+08	1.29765e+08	1.30578e+08	1.32494e+08	9.78955e+07	9.87432e+07	1.00592e+08	9.74541e+07	7.87868e+07	7.98814e+07	8.60804e+07	7.52588e+07	7.44563e+07	7.35682e+07	7.1596e+07	7.61807e+07	7.24724e+07	9.98495e+07	7.97944e+07	8.37189e+07
Maleic acid	3.98	level1			115.004	27.1	C4H4O4	NEG	HMDB0000176	马来酸	110-16-7	C01384	Fatty acids	脂肪酸	Fatty Acids and Conjugates	脂肪酸及衍生物	Dicarboxylic acids	二羧酸类	VZCYOOQTPOCHFL-UPHRSURJSA-N	1.99659e+08	1.89656e+08	1.92782e+08	2.00174e+08	2.03826e+08	2.01373e+08	3.39429e+08	3.68209e+08	2.03951e+08	3.8602e+08	1.97015e+08	1.79735e+08	2.20157e+08	2.20124e+08	2.1494e+08	2.17527e+08	1.86367e+08	1.91141e+08	1.86533e+08	1.86439e+08	1.92317e+08	2.01952e+08	2.58807e+08	2.73461e+08	2.62647e+08	2.63116e+08	2.66558e+08	2.6394e+08
Isopimaric acid	3.97	level1			301.217	308.8	C20H30O2	NEG		异海松酸			Terpenoids	萜类	Diterpenoids	二萜类	Pimarane and Isopimarane diterpenoids	海松烷型二萜及异海松烷型二萜	MXYATHGRPJZBNA-KRFUXDQASA-N	3.28218e+06	3.78337e+06	1.87038e+06	2.87488e+06	1.75215e+06	1.62601e+06	2.30371e+06	4.19562e+06	2.20176e+06	4.16865e+06	2.20125e+06	2.08333e+06	1.04102e+07	9.91179e+06	1.00496e+07	9.90875e+06	2.07212e+07	1.99374e+07	1.88752e+07	1.90782e+07	1.96581e+07	1.95282e+07	1.71051e+07	1.65464e+07	1.65864e+07	1.69718e+07	1.72027e+07	1.7094e+07
Ethyl 4-hydroxybenzoate	3.97	level1			165.056	225.3	C9H10O3	NEG	HMDB0032573	对羟基苯甲酸乙酯	120-47-8	D01647	Shikimates and Phenylpropanoids	莽草酸及苯丙酸类	Phenolic acids (C6-C1)	酚酸	Shikimic acids and derivatives	莽草酸及其衍生物	NUVBSKCKDOMJSU-UHFFFAOYSA-N	883025	956654	925863	886001	1.13963e+06	867085	962528	910760	924776	840156	923939	906493	913817	941087	931058	942797	1.04316e+06	1.04345e+06	1.03139e+06	1.2109e+06	1.0614e+06	1.26907e+06	885096	834979	872298	1.18004e+06	809502	1.10645e+06
16-Hydroxypalmitic acid	3.97	level1			271.228	282.9	C16H32O3	NEG	HMDB0006294	16 -羟基十六烷酸	506-13-8	C18218	Fatty acids	脂肪酸	Fatty Acids and Conjugates	脂肪酸及衍生物	Hydroxy fatty acids	羟基脂肪酸	UGAGPNKCDRTDHP-UHFFFAOYSA-N	4.13773e+06	4.01897e+06	4.19666e+06	3.85042e+06	3.34102e+06	4.21701e+06	4.49078e+06	4.92018e+06	4.17911e+06	3.80503e+06	3.91738e+06	4.08729e+06	4.6573e+06	4.76739e+06	4.52886e+06	4.523e+06	4.4363e+06	4.83536e+06	4.47516e+06	4.31972e+06	4.36184e+06	3.80375e+06	4.21875e+06	4.18857e+06	4.02159e+06	4.29671e+06	3.78985e+06	3.53458e+06
14,16-dihydroxy-4-methyl-3-oxabicyclo[10.4.0]hexadeca-1(12),13,15-trien-2-one	3.97	level1			277.144	277.6	C16H22O4	NEG					Polyketides	聚酮	Macrolides	大环内酯类	Zearalenones	玉米烯酮	NFEVFCAOVZCHBN-UHFFFAOYSA-N	868576	739642	709955	707128	1.11699e+06	757935	1.09811e+06	1.15356e+06	950177	987755	797913	1.06707e+06	1.14471e+06	1.1433e+06	1.10332e+06	1.1042e+06	1.49426e+06	1.21326e+06	994174	1.16831e+06	1.04726e+06	1.02957e+06	988331	1.2129e+06	890478	1.21802e+06	1.06473e+06	932989
4-(4-methoxyphenyl)butan-2-one	3.97	level1			177.092	257	C11H14O2	NEG		4 - ( 4 -甲氧基苯基) - 2 -丁酮	104-20-1		Shikimates and Phenylpropanoids	莽草酸及苯丙酸类					PCBSXBYCASFXTM-UHFFFAOYSA-N	4.28975e+06	4.21039e+06	4.38776e+06	4.34344e+06	4.18794e+06	4.53145e+06	5.16275e+06	4.68917e+06	4.69045e+06	4.96597e+06	4.8471e+06	4.83056e+06	4.95642e+06	4.87196e+06	4.92391e+06	4.98534e+06	4.90028e+06	5.29546e+06	5.11638e+06	4.99464e+06	5.11683e+06	5.10249e+06	4.40328e+06	4.43232e+06	4.69675e+06	4.24391e+06	4.41889e+06	4.44303e+06
(1R,2R,4S,16R,17R,20S)-2-hydroxy-13,20-dimethoxy-4,7,17,22,22-pentamethyl-5,10,21,23-tetraoxahexacyclo[18.2.1.01,17.04,16.06,14.08,12]tricosa-6(14),7,12-trien-11-one	3.97	level1			473.219	256.4	C26H34O8	NEG		Austalide B	81543-02-4		Terpenoids	萜类	Meroterpenoids	杂萜	Tetraketide meroterpenoids	四酮类杂萜	ZVFMDVFPBVFGPG-BLQNBILZSA-N	1.15189e+07	1.19479e+07	1.07022e+07	1.12306e+07	1.49685e+07	1.1456e+07	1.13548e+07	1.05909e+07	1.14271e+07	1.1216e+07	1.0507e+07	1.07918e+07	3.35158e+07	3.28265e+07	3.22546e+07	3.22693e+07	1.73842e+07	1.51787e+07	1.48437e+07	1.4197e+07	1.47579e+07	1.54142e+07	8.97754e+07	9.0808e+07	8.53921e+07	9.03985e+07	8.92484e+07	9.01832e+07
7,3',4'-Trihydroxyflavone	3.97	level1			269.046	225.2	C15H10O5	NEG		7，3 '，4 ' -三羟基黄酮	2150-11-0		Shikimates and Phenylpropanoids	莽草酸及苯丙酸类	Flavonoids	黄酮类	Flavones	黄酮类	PVFGJHYLIHMCQD-UHFFFAOYSA-N	3.69076e+07	3.72606e+07	3.75217e+07	3.79383e+07	3.78726e+07	3.65758e+07	1.10341e+07	1.10473e+07	1.12792e+07	1.09303e+07	1.07402e+07	1.06071e+07	2.18892e+07	2.20412e+07	2.2186e+07	2.21871e+07	2.5812e+07	2.71186e+07	2.69965e+07	2.74322e+07	2.73446e+07	2.75846e+07	1.71276e+07	1.68421e+07	1.70208e+07	1.64576e+07	1.67629e+07	1.67152e+07
Salicylic acid	3.97	level1			137.024	175.4	C7H6O3	NEG	HMDB0001895	水杨酸	69-72-7	C00805	Shikimates and Phenylpropanoids	莽草酸及苯丙酸类	Phenolic acids (C6-C1)	酚酸	Simple phenolic acids	简单酚酸	YGSDEFSMJLZEOE-UHFFFAOYSA-N	1.02666e+07	1.05145e+07	1.15221e+07	1.10132e+07	1.19001e+07	1.07584e+07	6.88156e+06	7.32587e+06	8.53258e+06	7.12198e+06	7.19755e+06	7.80711e+06	9.68736e+06	1.01028e+07	1.01022e+07	9.97497e+06	6.5781e+06	6.51155e+06	5.73206e+06	6.30057e+06	5.70055e+06	6.09243e+06	1.44824e+07	1.54174e+07	1.33293e+07	1.42564e+07	1.29465e+07	1.42367e+07
methyl 2-hydroxy-3-[(2S,3R,4S,5S,6R)-3,4,5-trihydroxy-6-(hydroxymethyl)tetrahydropyran-2-yl]oxy-benzoate	3.97	level1			329.088	175.4	C14H18O9	NEG					Shikimates and Phenylpropanoids	莽草酸及苯丙酸类	Phenolic acids (C6-C1)	酚酸	Simple phenolic acids	简单酚酸	VSTYNZNDJYVPKL-RRZLQCMWSA-N	9.91452e+06	9.53131e+06	1.00236e+07	9.34843e+06	9.31097e+06	1.0125e+07	1.0914e+07	1.09668e+07	1.08897e+07	1.02703e+07	1.05175e+07	1.06857e+07	9.63533e+06	9.63528e+06	9.60988e+06	9.60334e+06	9.46651e+06	7.96571e+06	9.27421e+06	8.99861e+06	9.70028e+06	8.70784e+06	8.30287e+06	8.47158e+06	8.38231e+06	9.16601e+06	8.46405e+06	9.18732e+06
2'-Deoxyguanosine 5'-monophosphate (dGMP)	3.97	level1			346.056	32.4	C10H14N5O7P	NEG	HMDB0001044		902-04-5	C00362	Carbohydrates	碳水化合物	Nucleosides	核苷类	Purine nucleos(t)ides	嘌呤核苷	LTFMZDNNPPEQNG-KVQBGUIXSA-N	1.21441e+08	1.22606e+08	1.26838e+08	1.24946e+08	1.16971e+08	1.25887e+08	6.95959e+07	7.2372e+07	6.64832e+07	7.1364e+07	7.27769e+07	7.18587e+07	9.63754e+07	9.63766e+07	9.81753e+07	9.63779e+07	9.86623e+07	5.44905e+07	7.29873e+07	9.27771e+07	4.31542e+07	6.177e+07	1.04077e+08	9.75515e+07	9.61785e+07	1.02078e+08	8.9291e+07	1.01329e+08
cis-​9,​10-​Epoxystearic acid	3.96	level1			297.243	290.2	C18H34O3	NEG	HMDB0247617	9，10 -环氧硬脂酸	24560-98-3	C19418	Fatty acids	脂肪酸	Octadecanoids	十八烷类	Other Octadecanoids	其他十八烷	IMYZYCNQZDBZBQ-UHFFFAOYSA-N	8.16957e+07	8.35768e+07	8.58694e+07	8.31031e+07	8.54667e+07	8.80063e+07	1.01007e+08	9.85546e+07	1.02057e+08	1.00363e+08	9.74672e+07	9.67122e+07	9.28684e+07	8.99685e+07	8.99628e+07	8.99537e+07	1.00248e+08	9.73062e+07	9.62902e+07	9.86661e+07	9.40268e+07	9.51587e+07	8.41046e+07	8.46945e+07	8.35726e+07	8.25355e+07	8.31575e+07	8.21574e+07
Sulfuretin	3.96	level1			269.046	225.2	C15H10O5	NEG		硫黄菊素	120-05-8	C08730	Shikimates and Phenylpropanoids	莽草酸及苯丙酸类	Flavonoids	黄酮类	Aurones	橙酮类	RGNXWPVNPFAADO-NSIKDUERSA-N	3.69076e+07	3.72606e+07	3.75217e+07	3.79383e+07	3.78726e+07	3.65758e+07	1.10341e+07	1.10473e+07	1.12792e+07	1.09303e+07	1.07402e+07	1.06071e+07	2.18892e+07	2.20412e+07	2.2186e+07	2.21871e+07	2.5812e+07	2.71186e+07	2.69965e+07	2.74322e+07	2.73446e+07	2.75846e+07	1.71276e+07	1.68421e+07	1.70208e+07	1.64576e+07	1.67629e+07	1.67152e+07
7-[(2S,3R,4S,5S,6R)-4,5-dihydroxy-6-(hydroxymethyl)-3-[(2S,3R,4R,5R,6S)-3,4,5-trihydroxy-6-methyl-tetrahydropyran-2-yl]oxy-tetrahydropyran-2-yl]oxy-3,5-dihydroxy-2-(4-hydroxyphenyl)chromen-4-one	3.96	level1			595.165	190.5	C27H30O15	POS		山柰酚 7 -新橙皮糖苷	17353-03-6		Shikimates and Phenylpropanoids	莽草酸及苯丙酸类	Flavonoids	黄酮类	Flavonols	黄酮醇类	ZEJXENDZTYVXDP-CSJHBIPPSA-N	7.53404e+07	7.59819e+07	7.67551e+07	7.91437e+07	7.40067e+07	7.93173e+07	7.75177e+07	7.05268e+07	7.57369e+07	7.79607e+07	7.0909e+07	7.24043e+07	9.06336e+07	9.14838e+07	9.67816e+07	9.06507e+07	1.09844e+08	1.08799e+08	1.07833e+08	1.00569e+08	1.05011e+08	1.07947e+08	1.14979e+08	1.07857e+08	1.17606e+08	1.1597e+08	1.14059e+08	1.20033e+08
3-[4,5-dihydroxy-6-(hydroxymethyl)-3-[(2S,3R,4R,5R,6S)-3,4,5-trihydroxy-6-methyl-tetrahydropyran-2-yl]oxy-tetrahydropyran-2-yl]oxy-5,7-dihydroxy-2-(4-hydroxyphenyl)chromen-4-one	3.96	level1			595.165	190.5	C27H30O15	POS					Shikimates and Phenylpropanoids	莽草酸及苯丙酸类	Flavonoids	黄酮类	Flavonols	黄酮醇类	OHOBPOYHROOXEI-KZIQXMFJSA-N	7.53404e+07	7.59819e+07	7.67551e+07	7.91437e+07	7.40067e+07	7.93173e+07	7.75177e+07	7.05268e+07	7.57369e+07	7.79607e+07	7.0909e+07	7.24043e+07	9.06336e+07	9.14838e+07	9.67816e+07	9.06507e+07	1.09844e+08	1.08799e+08	1.07833e+08	1.00569e+08	1.05011e+08	1.07947e+08	1.14979e+08	1.07857e+08	1.17606e+08	1.1597e+08	1.14059e+08	1.20033e+08
Cinnamtannin B-1	3.96	level1			865.197	163.4	C45H36O18	POS	HMDB0037672	肉桂鞣质B1	88082-60-4	C17631	Shikimates and Phenylpropanoids	莽草酸及苯丙酸类	Flavonoids	黄酮类	Proanthocyanins	原花青素	BYSRPHRKESMCPO-LQNPQWRQSA-N	4.56697e+06	4.3861e+06	4.4238e+06	4.23892e+06	4.56829e+06	4.28738e+06	3.21024e+06	3.07737e+06	3.50312e+06	3.28786e+06	3.5512e+06	3.24222e+06	2.30916e+06	2.5643e+06	2.30958e+06	2.30889e+06	1.19335e+06	1.21929e+06	1.12007e+06	1.06879e+06	1.18951e+06	1.25132e+06	894344	1.31761e+06	1.28946e+06	1.0896e+06	1.26055e+06	1.15768e+06
Ferulate	3.96	level1			195.065	159.7	C10H10O4	POS	HMDB0000954	阿魏酸	537-98-4	C01494	Shikimates and Phenylpropanoids	莽草酸及苯丙酸类	Phenylpropanoids (C6-C3)	苯丙素	Cinnamic acids and derivatives	肉桂酸及其衍生物	KSEBMYQBYZTDHS-HWKANZROSA-N	2.60843e+08	2.56706e+08	2.67231e+08	2.56425e+08	2.70866e+08	2.64217e+08	2.849e+08	2.89359e+08	2.85229e+08	2.98212e+08	2.82139e+08	2.90877e+08	2.27369e+08	2.27366e+08	2.32602e+08	2.27379e+08	1.70954e+08	1.66317e+08	1.70929e+08	1.74564e+08	1.6881e+08	1.69844e+08	1.87451e+08	1.92589e+08	1.89979e+08	1.91646e+08	1.84745e+08	1.87454e+08
5-Hydroxymethylfurfural	3.96	level1			127.039	41.3	C6H6O3	POS	HMDB0034355	5-羟甲基糠醛	67-47-0	C11101	Polyketides	聚酮	Cyclic polyketides	环状聚酮	Furans	呋喃类	NOEGNKMFWQHSLB-UHFFFAOYSA-N	1.05462e+08	3.54862e+08	1.96507e+08	2.08953e+08	2.10475e+08	3.79359e+08	4.56382e+08	4.67997e+08	4.50547e+08	4.81302e+08	9.6189e+07	4.69027e+08	1.49446e+08	1.28176e+08	1.28124e+08	1.28336e+08	2.14488e+08	2.21846e+08	9.94145e+07	9.94406e+07	1.36839e+08	8.90679e+07	9.18659e+07	2.27767e+08	1.38767e+08	1.58307e+08	8.55742e+07	1.06954e+08
Phloroglucinol	3.96	level1			127.039	26.8	C6H6O3	POS	HMDB0013675	间苯三酚	108-73-6	C02183	Polyketides	聚酮	Phloroglucinols	间苯三酚类	Oligomeric phloroglucinols (phlorotannins)	褐藻多酚	QCDYQQDYXPDABM-UHFFFAOYSA-N	4.95427e+07	4.02329e+07	4.45619e+07	4.70934e+07	4.57764e+07	4.3398e+07	8.2463e+07	7.72527e+07	7.17085e+07	7.4162e+07	7.12192e+07	7.56129e+07	4.17145e+07	3.88889e+07	3.7575e+07	4.03839e+07	2.91045e+07	2.6895e+07	2.8364e+07	3.01414e+07	2.90968e+07	2.97532e+07	2.13412e+07	2.06394e+07	1.88024e+07	2.03757e+07	1.81894e+07	2.05256e+07
Adenosine 3'-monophosphate	3.96	level1			348.07	42.2	C10H14N5O7P	POS	HMDB0003540	3 ' -腺苷酸	84-21-9	C01367	Carbohydrates	碳水化合物	Nucleosides	核苷类	Purine nucleos(t)ides	嘌呤核苷	LNQVTSROQXJCDD-KQYNXXCUSA-N	4.94862e+07	4.79489e+07	5.72113e+07	5.65105e+07	5.05793e+07	5.22327e+07	2.64332e+07	3.13464e+07	1.62923e+07	3.86312e+07	3.57087e+07	3.43831e+07	3.79878e+07	3.72734e+07	3.98412e+07	3.72766e+07	3.15753e+07	3.34499e+07	3.32462e+07	2.91291e+07	3.19977e+07	2.59539e+07	4.06815e+07	3.99664e+07	3.77283e+07	3.47817e+07	3.89507e+07	3.89545e+07
Erucic acid	3.96	level1			337.311	318	C22H42O2	NEG	HMDB0002068	芥酸	112-86-7	C08316	Fatty acids	脂肪酸	Fatty Acids and Conjugates	脂肪酸及衍生物	Unsaturated fatty acids	不饱和脂肪酸	DPUOLQHDNGRHBS-KTKRTIGZSA-N	1.78502e+06	2.74339e+06	2.8223e+06	2.98453e+06	0	2.41951e+06	4.6138e+06	2.26928e+06	2.55108e+06	2.51026e+06	1.94998e+06	1.77866e+06	2.39221e+06	2.28613e+06	2.32369e+06	2.07512e+06	31138.5	5.54201e+06	5.7032e+06	5.52618e+06	5.56735e+06	5.00508e+06	2.46586e+06	2.07206e+06	1.92244e+06	1.89997e+06	1.66186e+06	1.59231e+06
Undecanoic acid	3.96	level1			185.155	290.2	C11H22O2	NEG	HMDB0000947	十一酸	112-37-8	C17715	Fatty acids	脂肪酸	Fatty Acids and Conjugates	脂肪酸及衍生物	Branched fatty acids	支链脂肪酸	ZDPHROOEEOARMN-UHFFFAOYSA-N	1.03963e+07	1.04074e+07	1.06264e+07	1.02267e+07	1.12926e+07	1.10414e+07	1.19511e+07	1.18546e+07	1.16307e+07	1.23059e+07	1.15913e+07	1.21979e+07	1.2822e+07	1.24176e+07	1.28202e+07	1.28196e+07	1.11429e+07	1.14772e+07	1.09048e+07	1.10519e+07	1.07171e+07	1.11796e+07	1.24544e+07	1.20311e+07	1.09981e+07	1.21985e+07	1.16929e+07	1.20463e+07
13(S)-HODE	3.96	level1			295.228	284.9	C18H32O3	NEG	HMDB0004667	( 9Z , 11E , 13S) - 13 -羟基十八碳- 9，11 -二烯酸	29623-28-7	C14762	Fatty acids	脂肪酸	Octadecanoids	十八烷类	Other Octadecanoids	其他十八烷	HNICUWMFWZBIFP-IRQZEAMPSA-N	3.14611e+08	3.23357e+08	3.25616e+08	3.27023e+08	3.08365e+08	3.33751e+08	3.50392e+08	3.49606e+08	3.41326e+08	3.35967e+08	3.35799e+08	3.24722e+08	2.8507e+08	2.80485e+08	2.83789e+08	2.82636e+08	2.77264e+08	2.77776e+08	2.59609e+08	2.66097e+08	2.67315e+08	2.55257e+08	1.96171e+08	2.02e+08	2.04604e+08	2.00439e+08	1.99766e+08	2.00546e+08
2-Methylcaproic acid	3.96	level1			129.092	242.5	C7H14O2	NEG		2 -甲基己酸			Fatty acids	脂肪酸	Fatty Acids and Conjugates	脂肪酸及衍生物	Branched fatty acids	支链脂肪酸	CVKMFSAVYPAZTQ-UHFFFAOYSA-N	4.19332e+06	4.2581e+06	5.86543e+06	4.39062e+06	3.65966e+06	4.22902e+06	4.44542e+06	4.49151e+06	4.46232e+06	4.33116e+06	4.5023e+06	4.39871e+06	6.215e+06	6.21557e+06	6.26871e+06	6.272e+06	3.56414e+06	4.07772e+06	3.77969e+06	3.99004e+06	4.08157e+06	4.01809e+06	3.89622e+06	3.63265e+06	4.10237e+06	3.71897e+06	3.86554e+06	3.93183e+06
(2R,3R,4S,5S,6R)-2-(1-ethylhexoxy)-6-(hydroxymethyl)tetrahydropyran-3,4,5-triol	3.96	level1			291.181	234.6	C14H28O6	NEG		1 -乙基己基 β - D-葡萄糖苷	129742-31-0		Fatty acids	脂肪酸	Fatty acyl glycosides	脂肪酰糖苷	Fatty acyl glycosides of mono- and disaccharides	脂肪酰糖苷	UZTJHMFXKSHSMS-MXNNCRBYSA-N	1.01152e+07	9.98004e+06	9.90286e+06	9.73974e+06	1.02768e+07	1.08217e+07	6.42516e+06	6.61895e+06	6.80383e+06	6.61426e+06	6.46494e+06	6.6011e+06	5.06041e+06	5.19412e+06	5.26629e+06	5.26667e+06	2.41511e+06	2.35469e+06	2.38592e+06	2.66393e+06	2.53792e+06	2.77606e+06	2.71222e+06	3.64221e+06	2.74598e+06	2.84756e+06	2.77112e+06	2.74232e+06
7-hydroxy-2-(4-hydroxyphenyl)-5-[(2S,3R,4S,5S,6R)-3,4,5-trihydroxy-6-(hydroxymethyl)tetrahydropyran-2-yl]oxy-chroman-4-one	3.96	level1			433.115	190.7	C21H22O10	NEG					Shikimates and Phenylpropanoids	莽草酸及苯丙酸类	Flavonoids	黄酮类	Flavanones	黄烷酮	MFQIWHVVFBCURA-LKBAIHPRSA-N	4.1427e+07	4.28015e+07	4.16127e+07	4.29158e+07	4.24083e+07	4.33519e+07	3.07204e+07	2.38573e+07	3.10459e+07	3.13741e+07	3.23559e+07	3.49711e+07	2.78039e+07	2.78176e+07	2.89179e+07	2.87397e+07	3.02652e+07	2.94607e+07	2.9231e+07	3.06699e+07	3.40349e+07	2.77359e+07	2.66778e+07	1.80974e+07	2.54569e+07	1.83819e+07	7.48608e+06	1.79342e+07
(4E)-8-hydroxy-4-(2-hydroxy-1-methyl-ethylidene)-10-oxatricyclo[7.2.1.01,5]dodecane-8-carboxylic acid	3.96	level1			281.139	187.8	C15H22O5	NEG					Terpenoids	萜类	Sesquiterpenoids	倍半萜类	Daucane sesquiterpenoids	胡萝卜烷型倍半萜	QYINOGPWFQBOJX-MDZDMXLPSA-N	7.70969e+06	7.39246e+06	7.33355e+06	7.47138e+06	6.41067e+06	7.32617e+06	5.11047e+06	5.8897e+06	5.34592e+06	5.93716e+06	6.13087e+06	6.01208e+06	5.51283e+06	5.74738e+06	5.93951e+06	5.52012e+06	4.15823e+06	3.86138e+06	4.03202e+06	4.28015e+06	3.89177e+06	3.93428e+06	6.42399e+06	4.50367e+06	3.86829e+06	3.72535e+06	3.77187e+06	3.60162e+06
Phthalic acid	3.96	level1			165.019	165.5	C8H6O4	NEG	HMDB0002107	邻苯二甲酸	88-99-3	C01606	Shikimates and Phenylpropanoids	莽草酸及苯丙酸类	Phenolic acids (C6-C1)	酚酸	Simple phenolic acids	简单酚酸	XNGIFLGASWRNHJ-UHFFFAOYSA-N	4.02748e+06	4.67394e+06	5.86726e+06	1.66338e+07	6.58738e+06	4.84001e+06	1.50495e+07	6.27386e+06	1.54173e+07	1.54628e+07	1.55739e+07	4.79303e+06	6.31606e+06	7.07856e+06	6.30901e+06	6.3167e+06	5.58186e+06	5.41152e+06	4.54932e+06	6.16805e+06	6.75361e+06	7.39664e+06	1.42942e+07	1.66708e+07	5.15281e+06	5.46742e+06	1.63382e+07	6.69424e+06
N-Acetylphenylalanine	3.96	level1			206.082	156.9	C11H13NO3	NEG	HMDB0000512	N -乙酰- L -苯丙氨酸	2018-61-3	C03519	Amino acids and Peptides	氨基酸及短肽	Small peptides	小肽	Dipeptides	二肽类	CBQJSKKFNMDLON-JTQLQIEISA-N	3.21202e+07	3.64382e+07	3.65871e+07	3.58607e+07	2.94269e+07	3.53247e+07	1.44524e+07	1.37598e+07	1.47297e+07	1.42936e+07	1.39357e+07	1.17424e+07	2.75053e+07	2.75275e+07	3.1776e+07	2.75466e+07	3.12165e+07	3.33246e+07	2.93026e+07	3.31755e+07	2.88128e+07	3.49039e+07	4.54456e+07	3.93431e+07	3.57023e+07	3.80277e+07	3.48783e+07	3.72331e+07
(2R,3R,4S,5S,6R)-2-[(E)-4,7-dihydroxy-3,7-dimethyl-oct-2-enoxy]-6-(hydroxymethyl)tetrahydropyran-3,4,5-triol	3.96	level1			349.187	150.4	C16H30O8	NEG					Terpenoids	萜类	Monoterpenoids	单萜类	Acyclic monoterpenoids	无环单萜	JLSRDVKMJLBROU-NVESZZMVSA-N	1.94219e+06	1.84137e+06	1.83481e+06	1.82636e+06	2.00043e+06	1.89261e+06	1.57089e+06	1.75749e+06	1.62686e+06	1.70158e+06	1.74496e+06	1.66509e+06	1.81386e+06	1.88331e+06	1.81426e+06	1.81417e+06	2.3941e+06	2.49666e+06	2.52002e+06	2.12183e+06	2.33967e+06	2.21838e+06	2.15632e+06	2.07012e+06	1.52417e+06	1.71022e+06	1.55945e+06	1.94546e+06
Caproic acid	3.95	level1			115.076	223.3	C6H12O2	NEG	HMDB0000535	己酸	142-62-1	C01585	Fatty acids	脂肪酸	Fatty Acids and Conjugates	脂肪酸及衍生物	Branched fatty acids	支链脂肪酸	FUZZWVXGSFPDMH-UHFFFAOYSA-N	6.44882e+06	6.42716e+06	6.55606e+06	6.26936e+06	6.01404e+06	6.29393e+06	5.57817e+06	6.09531e+06	5.72168e+06	5.95716e+06	5.28937e+06	5.91288e+06	7.85073e+06	7.91198e+06	7.85144e+06	8.22987e+06	5.84366e+06	6.15428e+06	5.83136e+06	6.09963e+06	5.80815e+06	6.31782e+06	5.34246e+06	5.12011e+06	5.5099e+06	5.45068e+06	5.41694e+06	5.53052e+06
LPE(18:1(9Z)/0:0)	3.95	level1			480.308	302.7	C23H46NO7P	POS	HMDB0011506	1 - ( 9Z -十八烯酰基) - sn-甘油-3 -磷酸乙醇胺	89576-29-4		Fatty acids	脂肪酸	Glycerophospholipids	甘油磷脂	Glycerophosphoethanolamines	甘油磷酰乙醇胺	PYVRVRFVLRNJLY-MZMPXXGTSA-N	4.30966e+06	4.29826e+06	4.43253e+06	4.11769e+06	4.68834e+06	4.79379e+06	4.39427e+06	3.67259e+06	3.90675e+06	3.88845e+06	3.65918e+06	3.39216e+06	4.53735e+06	4.53412e+06	4.15408e+06	4.53726e+06	5.65471e+06	6.24745e+06	5.89619e+06	4.97516e+06	5.00394e+06	4.90544e+06	6.25412e+06	6.97596e+06	6.1773e+06	6.91246e+06	5.64972e+06	6.2898e+06
LPE(16:0)	3.95	level1			454.292	301.7	C21H44NO7P	POS	HMDB0011503	1-十六碳酰-sn-甘油-3 -磷酸乙醇胺	53862-35-4		Fatty acids	脂肪酸	Glycerophospholipids	甘油磷脂	Glycerophosphoethanolamines	甘油磷酰乙醇胺	YVYMBNSKXOXSKW-HXUWFJFHSA-N	7.87606e+07	8.01262e+07	7.56273e+07	7.8318e+07	8.62077e+07	7.51835e+07	7.47479e+07	7.28275e+07	7.1554e+07	6.99881e+07	6.32739e+07	6.3109e+07	7.5574e+07	7.52385e+07	7.39235e+07	7.39329e+07	1.53337e+08	1.413e+08	1.29873e+08	1.22571e+08	1.17704e+08	1.10163e+08	1.15921e+08	1.23959e+08	1.11112e+08	1.18317e+08	1.03588e+08	1.02568e+08
LPC(16:0)	3.95	level1			496.339	298.7	C24H50NO7P	POS	HMDB0010382	1-棕榈酰-sn-甘油-3-磷酸胆碱	17364-16-8		Fatty acids	脂肪酸	Glycerophospholipids	甘油磷脂	Glycerophosphocholines		ASWBNKHCZGQVJV-HSZRJFAPSA-N	1.42491e+08	1.49532e+08	1.50213e+08	1.41983e+08	1.48274e+08	1.4841e+08	1.80183e+08	1.71351e+08	1.70639e+08	1.75764e+08	1.6361e+08	1.57358e+08	1.79505e+08	1.79486e+08	1.76164e+08	1.76176e+08	2.6179e+08	2.41082e+08	2.37915e+08	2.39178e+08	2.25208e+08	2.16027e+08	2.51973e+08	2.48512e+08	2.40039e+08	2.38215e+08	2.28809e+08	2.33585e+08
LPC(15:0)	3.95	level1			482.323	290.5	C23H48NO7P	POS	HMDB0010381	1-十五碳酰-sn-甘油-3 -磷酸胆碱	108273-89-8		Fatty acids	脂肪酸	Glycerophospholipids	甘油磷脂	Glycerophosphocholines		RJZVWDTYEWCUAR-JOCHJYFZSA-N	4.01068e+06	4.09164e+06	3.55624e+06	4.25266e+06	4.48718e+06	4.75176e+06	4.95892e+06	4.32911e+06	4.55441e+06	5.13376e+06	4.21376e+06	3.88521e+06	4.07426e+06	4.10447e+06	3.99244e+06	4.105e+06	6.05308e+06	4.9795e+06	5.4055e+06	4.95855e+06	5.55585e+06	5.44841e+06	3.75302e+06	4.54988e+06	3.61156e+06	3.68796e+06	3.39285e+06	3.70329e+06
(1R,7R,10R)-4,10,11,11-tetramethyltricyclo[5.3.1.01,5]undec-4-en-3-one	3.95	level1			219.174	274.1	C15H22O	POS		香附烯酮	3466-15-7		Terpenoids	萜类	Sesquiterpenoids	倍半萜类	Patchoulane sesquiterpenoids	广藿香烷型倍半萜	GIGKXOAUYMWORB-OSQNNJELSA-N	4.49168e+06	4.41059e+06	3.47468e+06	4.38451e+06	5.54564e+06	4.22891e+06	4.24165e+06	4.40103e+06	4.38537e+06	4.45263e+06	4.06306e+06	4.25391e+06	4.56916e+06	4.47026e+06	4.20973e+06	4.57376e+06	4.92381e+06	4.35308e+06	3.94892e+06	3.67357e+06	4.13241e+06	4.09566e+06	3.59886e+06	4.10376e+06	3.50353e+06	4.3218e+06	3.55519e+06	5.4169e+06
hexyl hexanoate	3.95	level1			199.17	299.4	C12H24O2	NEG		己酸己酯	6378-65-0		Fatty acids	脂肪酸	Fatty esters	脂肪酸酯	Wax monoesters		NCDCLPBOMHPFCV-UHFFFAOYSA-N	1.82338e+08	1.77628e+08	1.8375e+08	1.88147e+08	1.93099e+08	1.87829e+08	1.8839e+08	1.88329e+08	1.8301e+08	1.78689e+08	1.85636e+08	1.78598e+08	1.77151e+08	1.74007e+08	1.77151e+08	1.77154e+08	1.8788e+08	1.78417e+08	1.80997e+08	1.77173e+08	1.79876e+08	1.82395e+08	1.80664e+08	1.81978e+08	1.88361e+08	1.78722e+08	1.81873e+08	1.85717e+08
Octadecanedioic acid	3.95	level1			313.238	293.5	C18H34O4	NEG	HMDB0000782	十八烷二酸	871-70-5		Fatty acids	脂肪酸	Fatty Acids and Conjugates	脂肪酸及衍生物	Dicarboxylic acids	二羧酸类	BNJOQKFENDDGSC-UHFFFAOYSA-N	1.30454e+06	1.43431e+06	1.22523e+06	1.41846e+06	1.41729e+06	1.46331e+06	1.69207e+06	1.57426e+06	1.50096e+06	1.44294e+06	1.56054e+06	1.48129e+06	1.64753e+06	1.54721e+06	1.56969e+06	1.54797e+06	1.89792e+06	2.97391e+06	1.66831e+06	1.82044e+06	1.41767e+06	1.57926e+06	1.52131e+06	1.67917e+06	1.59198e+06	1.51618e+06	1.54299e+06	1.64421e+06
2,5-Di-tert-butylhydroquinone	3.95	level1			221.155	257.7	C14H22O2	NEG	HMDB0245492	2，5 -二特丁基对苯二酚	88-58-4		Shikimates and Phenylpropanoids	莽草酸及苯丙酸类					JZODKRWQWUWGCD-UHFFFAOYSA-N	6.91268e+06	7.05186e+06	7.14102e+06	6.75391e+06	5.3513e+06	7.10642e+06	7.86335e+06	8.36958e+06	8.10952e+06	7.61155e+06	9.06484e+06	8.75107e+06	1.05768e+07	1.05774e+07	1.08159e+07	1.08142e+07	4.44008e+06	5.77676e+06	5.18012e+06	6.0072e+06	5.68655e+06	5.65105e+06	7.4451e+06	6.86769e+06	8.33667e+06	6.50213e+06	7.18344e+06	6.87286e+06
ethyl 2,2-dimethyl-3-(2-methylprop-1-enyl)cyclopropanecarboxylate	3.95	level1			195.139	255.1	C12H20O2	NEG		菊酸乙酯	97-41-6		Terpenoids	萜类	Monoterpenoids	单萜类	Acyclic monoterpenoids	无环单萜	VIMXTGUGWLAOFZ-UHFFFAOYSA-N	2.52281e+07	2.37872e+07	2.49154e+07	2.30233e+07	1.79851e+07	2.42629e+07	2.85097e+07	2.97344e+07	2.83949e+07	2.82029e+07	3.13449e+07	3.09504e+07	3.66041e+07	3.66209e+07	3.66914e+07	3.73009e+07	1.77085e+07	2.58481e+07	2.28237e+07	2.51337e+07	2.40803e+07	2.51062e+07	2.85371e+07	2.67296e+07	2.86586e+07	2.73017e+07	2.867e+07	2.69929e+07
2-Methylheptanoic acid	3.95	level1			143.108	253.1	C8H16O2	NEG		2 -甲基庚酸			Fatty acids	脂肪酸	Fatty Acids and Conjugates	脂肪酸及衍生物	Branched fatty acids	支链脂肪酸	NKBWMBRPILTCRD-UHFFFAOYSA-N	5.50809e+07	5.67913e+07	5.82843e+07	5.66088e+07	4.8056e+07	5.7101e+07	5.32497e+07	5.33931e+07	5.20533e+07	5.1699e+07	5.4993e+07	5.55146e+07	5.95027e+07	6.10184e+07	6.00601e+07	6.09474e+07	4.39743e+07	5.34983e+07	5.18857e+07	5.30677e+07	5.06715e+07	5.34448e+07	5.78679e+07	5.76882e+07	5.59453e+07	5.81073e+07	5.5484e+07	5.81268e+07
8a-Hydroxy-4a,8-dimethyl-3,4,5,6,7,8-hexahydronaphthalene-2-carboxylic acid	3.95	level1			223.134	242.5	C13H20O3	NEG					Terpenoids	萜类	Sesquiterpenoids	倍半萜类	Eudesmane sesquiterpenoids	桉叶烷倍半萜	CLLRXUUNPKRYEF-UHFFFAOYSA-N	2.9599e+07	3.01166e+07	3.10648e+07	2.98063e+07	2.7688e+07	3.16019e+07	2.97637e+07	3.02189e+07	2.92179e+07	2.93015e+07	2.94579e+07	2.97765e+07	2.51195e+07	2.51203e+07	2.53391e+07	2.58026e+07	2.36776e+07	2.57829e+07	2.51252e+07	2.57539e+07	2.49922e+07	2.60007e+07	1.63697e+07	1.58866e+07	1.60636e+07	1.59391e+07	1.63295e+07	1.64145e+07
(1S,5S,8R,9S)-9-hydroxy-2,5,9-trimethyltricyclo[6.3.0.01,5]undec-2-ene-3-carboxylic acid	3.95	level1			249.15	229.2	C15H22O3	NEG		Rickinic acid A			Terpenoids	萜类	Sesquiterpenoids	倍半萜类	Silphiperfolane sesquiterpenoids	Silphiperfolane型倍半萜	ODEUPBSFCFNAST-MXAVVETBSA-N	1.10899e+06	1.09984e+06	1.19058e+06	1.15542e+06	1.13038e+06	1.09505e+06	991562	885701	926259	832428	924205	905198	902034	925988	901203	958079	770089	657735	696543	735355	758651	663869	817641	790586	707670	863174	769278	930378
p-Toluquinone	3.95	level1			121.03	199.9	C7H6O2	NEG		甲基-p-苯醌	553-97-9		Polyketides	聚酮	Aromatic polyketides	芳香聚酮	Benzoquinones	苯醌	VTWDKFNVVLAELH-UHFFFAOYSA-N	1.10144e+07	1.1638e+07	1.12536e+07	1.09531e+07	1.17657e+07	1.08492e+07	1.16524e+07	1.14679e+07	1.19393e+07	1.15068e+07	1.14741e+07	1.16995e+07	1.30567e+07	1.33137e+07	1.32598e+07	1.33133e+07	1.09778e+07	1.1208e+07	1.07817e+07	1.18158e+07	1.1306e+07	1.13142e+07	1.21615e+07	1.18773e+07	1.20784e+07	1.15388e+07	1.21459e+07	1.19381e+07
(2R,3R,4S,5S,6R)-2-[[(2R,3S,4S,5R,6S)-6-(4-allyl-2-hydroxy-phenoxy)-3,4,5-trihydroxy-tetrahydropyran-2-yl]methoxy]-6-(hydroxymethyl)tetrahydropyran-3,4,5-triol	3.95	level1			455.156	197.3	C21H30O12	NEG					Shikimates and Phenylpropanoids	莽草酸及苯丙酸类	Phenylpropanoids (C6-C3)	苯丙素	Cinnamic acids and derivatives	肉桂酸及其衍生物	JSQKCXPOJUGOCX-LWZURRPWSA-N	3.25509e+06	3.18175e+06	3.16959e+06	3.03418e+06	3.17379e+06	3.00206e+06	2.96722e+06	3.10209e+06	2.84552e+06	3.14188e+06	3.01814e+06	3.14829e+06	2.25529e+06	2.2553e+06	2.27542e+06	2.41613e+06	1.16592e+06	1.00473e+06	1.24353e+06	1.30361e+06	1.12969e+06	1.12104e+06	1.75589e+06	1.56847e+06	1.65195e+06	1.81805e+06	1.812e+06	1.64992e+06
5-Hydroxyvalproic acid	3.95	level1			159.103	188	C8H16O3	NEG	HMDB0013898	5 -羟基丙戊酸	53660-23-4	C16650	Fatty acids	脂肪酸	Fatty Acids and Conjugates	脂肪酸及衍生物	Hydroxy fatty acids	羟基脂肪酸	ZIWBCJXKYKOLJK-UHFFFAOYSA-N	2.29931e+06	2.52051e+06	2.48263e+06	2.45015e+06	2.48675e+06	2.68201e+06	2.11322e+06	2.09108e+06	2.19365e+06	2.02643e+06	2.25081e+06	1.88533e+06	2.35374e+06	2.4836e+06	2.48379e+06	2.44477e+06	2.11162e+06	1.85375e+06	1.79895e+06	2.04021e+06	2.0353e+06	1.77586e+06	1.65198e+06	1.98329e+06	1.64427e+06	1.71491e+06	1.95918e+06	1.72931e+06
(2R,3S,4S,5R,6R)-2-(hydroxymethyl)-6-[[(2R,3S,4S,5R,6R)-3,4,5-trihydroxy-6-pentan-2-yloxyoxan-2-yl]methoxy]oxane-3,4,5-triol	3.95	level1			411.188	159.6	C17H32O11	NEG					Fatty acids	脂肪酸	Fatty acyl glycosides	脂肪酰糖苷	Fatty acyl glycosides of mono- and disaccharides	脂肪酰糖苷	CQYWFDMYHSTSJB-UHTTVHKDSA-N	2.39851e+06	4.08885e+06	4.70419e+06	2.50827e+06	2.74391e+06	4.79573e+06	4.57905e+06	4.75704e+06	4.01876e+06	3.92505e+06	3.67394e+06	3.96181e+06	4.97551e+06	5.27457e+06	5.63895e+06	5.32957e+06	4.86073e+06	5.7407e+06	5.04404e+06	3.31779e+06	5.10769e+06	5.15191e+06	3.23191e+06	6.80115e+06	7.81155e+06	4.12757e+06	6.20802e+06	7.47779e+06
Propionic acid	3.95	level1			73.0294	29.1	C3H6O2	NEG	HMDB0000237	丙酸	79-09-4	C00163	Fatty acids	脂肪酸	Fatty Acids and Conjugates	脂肪酸及衍生物	Branched fatty acids	支链脂肪酸	XBDQKXXYIPTUBI-UHFFFAOYSA-N	2.5033e+07	2.5037e+07	2.76127e+07	2.78804e+07	2.58664e+07	2.74592e+07	1.77044e+07	1.26407e+07	1.33393e+07	1.65769e+07	1.6178e+07	1.57451e+07	1.71225e+07	1.79741e+07	1.76165e+07	1.79171e+07	2.21355e+07	2.23815e+07	2.19217e+07	1.6668e+07	2.24739e+07	1.96832e+07	1.43489e+07	1.43324e+07	1.4136e+07	1.17881e+07	1.30088e+07	1.33747e+07
3-Amino-4-methylpentanoic acid	3.95	level1			130.087	29.1	C6H13NO2	NEG	HMDB0245808	3 -氨基- 4 -甲基戊酸	5699-54-7		Amino acids and Peptides	氨基酸及短肽	Small peptides	小肽	Aminoacids	氨基酸	GLUJNGJDHCTUJY-UHFFFAOYSA-N	2.109e+07	2.44687e+07	2.34348e+07	2.29126e+07	2.1988e+07	2.18867e+07	9.1023e+07	8.49097e+07	8.8789e+07	8.87399e+07	8.70112e+07	9.36698e+07	4.88014e+07	4.72019e+07	4.91636e+07	4.9165e+07	2.0676e+07	2.12126e+07	2.08813e+07	2.0709e+07	1.95479e+07	1.99321e+07	6.86792e+07	6.48399e+07	6.88542e+07	6.74259e+07	6.70406e+07	6.6096e+07
Fructose	3.95	level1			179.056	25.8	C6H12O6	NEG		β - D -吡喃果糖			Carbohydrates	碳水化合物	Saccharides	糖类	Monosaccharides	单糖	LKDRXBCSQODPBY-ARQDHWQXSA-N	5.45201e+08	4.34784e+08	4.67869e+08	5.70842e+08	4.5721e+08	4.23975e+08	5.86476e+08	5.89357e+08	5.84895e+08	5.92309e+08	5.91521e+08	6.0671e+08	4.05447e+08	4.0121e+08	4.05369e+08	3.92081e+08	3.35571e+08	2.94637e+08	2.61911e+08	2.89775e+08	3.29785e+08	2.87802e+08	3.65965e+08	2.98129e+08	2.93924e+08	3.02606e+08	2.97687e+08	2.967e+08
4-Ethyloctanoic acid	3.94	level1			171.139	280.3	C10H20O2	NEG		4-乙基辛酸			Fatty acids	脂肪酸	Fatty Acids and Conjugates	脂肪酸及衍生物	Branched fatty acids	支链脂肪酸	PWKJMPFEQOHBAC-UHFFFAOYSA-N	2.5553e+07	2.67259e+07	2.55494e+07	2.64301e+07	2.53422e+07	2.64605e+07	2.79706e+07	2.8711e+07	2.77564e+07	2.73491e+07	2.63628e+07	2.57567e+07	3.15169e+07	3.1525e+07	3.19766e+07	3.19736e+07	2.63331e+07	2.70836e+07	2.62464e+07	2.53228e+07	2.60696e+07	2.53564e+07	2.82994e+07	2.89557e+07	2.84649e+07	2.90833e+07	3.00458e+07	2.84977e+07
Nicotiflorin	3.94	level1			595.165	190.5	C27H30O15	POS	HMDB0302426	山柰酚-3-O-芸香糖苷	17650-84-9	C21833	Shikimates and Phenylpropanoids	莽草酸及苯丙酸类	Flavonoids	黄酮类	Flavonols	黄酮醇类	RTATXGUCZHCSNG-QHWHWDPRSA-N	7.53404e+07	7.59819e+07	7.67551e+07	7.91437e+07	7.40067e+07	7.93173e+07	7.75177e+07	7.05268e+07	7.57369e+07	7.79607e+07	7.0909e+07	7.24043e+07	9.06336e+07	9.14838e+07	9.67816e+07	9.06507e+07	1.09844e+08	1.08799e+08	1.07833e+08	1.00569e+08	1.05011e+08	1.07947e+08	1.14979e+08	1.07857e+08	1.17606e+08	1.1597e+08	1.14059e+08	1.20033e+08
2-(3,4-dihydroxyphenyl)-5-hydroxy-7-[(2S,3R,4S,5S,6R)-3,4,5-trihydroxy-6-[[(2R,3R,4R,5R,6S)-3,4,5-trihydroxy-6-methyl-tetrahydropyran-2-yl]oxymethyl]tetrahydropyran-2-yl]oxy-chromen-4-one	3.94	level1			595.165	190.5	C27H30O15	POS		木犀草素 7 -芸香糖苷	20633-84-5		Shikimates and Phenylpropanoids	莽草酸及苯丙酸类	Flavonoids	黄酮类	Flavones	黄酮类	MGYBYJXAXUBTQF-FOBVWLSUSA-N	7.53404e+07	7.59819e+07	7.67551e+07	7.91437e+07	7.40067e+07	7.93173e+07	7.75177e+07	7.05268e+07	7.57369e+07	7.79607e+07	7.0909e+07	7.24043e+07	9.06336e+07	9.14838e+07	9.67816e+07	9.06507e+07	1.09844e+08	1.08799e+08	1.07833e+08	1.00569e+08	1.05011e+08	1.07947e+08	1.14979e+08	1.07857e+08	1.17606e+08	1.1597e+08	1.14059e+08	1.20033e+08
Pyrogallol	3.94	level1			127.039	26.8	C6H6O3	POS	HMDB0013674	邻苯三酚	87-66-1	C01108	Shikimates and Phenylpropanoids	莽草酸及苯丙酸类					WQGWDDDVZFFDIG-UHFFFAOYSA-N	4.95427e+07	4.02329e+07	4.45619e+07	4.70934e+07	4.57764e+07	4.3398e+07	8.2463e+07	7.72527e+07	7.17085e+07	7.4162e+07	7.12192e+07	7.56129e+07	4.17145e+07	3.88889e+07	3.7575e+07	4.03839e+07	2.91045e+07	2.6895e+07	2.8364e+07	3.01414e+07	2.90968e+07	2.97532e+07	2.13412e+07	2.06394e+07	1.88024e+07	2.03757e+07	1.81894e+07	2.05256e+07
beta-Octylglucoside	3.94	level1			291.181	234.6	C14H28O6	NEG	HMDB0245753	辛基葡萄糖苷			Fatty acids	脂肪酸	Fatty acyl glycosides	脂肪酰糖苷	Fatty acyl glycosides of mono- and disaccharides	脂肪酰糖苷	HEGSGKPQLMEBJL-LNNYQDNLSA-N	1.01152e+07	9.98004e+06	9.90286e+06	9.73974e+06	1.02768e+07	1.08217e+07	6.42516e+06	6.61895e+06	6.80383e+06	6.61426e+06	6.46494e+06	6.6011e+06	5.06041e+06	5.19412e+06	5.26629e+06	5.26667e+06	2.41511e+06	2.35469e+06	2.38592e+06	2.66393e+06	2.53792e+06	2.77606e+06	2.71222e+06	3.64221e+06	2.74598e+06	2.84756e+06	2.77112e+06	2.74232e+06
DEHP	3.94	level1			391.284	330.1	C24H38O4	POS	HMDB0249243	二乙基己基邻苯二甲酸	117-81-7	C03690	Shikimates and Phenylpropanoids	莽草酸及苯丙酸类	Phenolic acids (C6-C1)	酚酸	Shikimic acids and derivatives	莽草酸及其衍生物	BJQHLKABXJIVAM-UHFFFAOYSA-N	2.32266e+07	2.20612e+07	2.02243e+07	2.25538e+07	3.51478e+07	2.68927e+07	2.67542e+07	2.06841e+07	2.24218e+07	2.43075e+07	2.13602e+07	2.15296e+07	2.6151e+07	2.4063e+07	2.40834e+07	2.40974e+07	3.63154e+07	2.35086e+07	2.73996e+07	2.10701e+07	2.10629e+07	2.35956e+07	4.64723e+07	3.22277e+07	3.18716e+07	3.60447e+07	3.77771e+07	3.77547e+07
Lauric diethanolamide	3.94	level1			288.253	274.2	C16H33NO3	POS	HMDB0032358	N,N-二(2-羟乙基)十二酰胺	120-40-1		Fatty acids	脂肪酸	Fatty amides	脂肪酰胺	N-acyl ethanolamines (endocannabinoids)		AOMUHOFOVNGZAN-UHFFFAOYSA-N	4.46015e+06	4.86611e+06	3.78968e+06	4.19154e+06	5.743e+06	4.41827e+06	5.61575e+06	5.72094e+06	5.67298e+06	1.1238e+07	4.73652e+06	4.68767e+06	6.978e+06	6.98365e+06	6.56145e+06	6.53812e+06	1.21965e+07	9.39922e+06	1.1013e+07	1.01791e+07	1.06305e+07	1.06022e+07	3.56505e+06	3.31185e+06	3.22654e+06	3.64574e+06	3.29851e+06	4.49848e+06
5,7-dihydroxy-2-phenyl-6-[3,4,5-trihydroxy-6-(hydroxymethyl)tetrahydropyran-2-yl]-8-(3,4,5-trihydroxytetrahydropyran-2-yl)chromen-4-one	3.94	level1			549.16	185.3	C26H28O13	POS		白杨素 6 - C -葡萄糖苷8 - C -阿拉伯糖苷			Shikimates and Phenylpropanoids	莽草酸及苯丙酸类	Flavonoids	黄酮类	Flavones	黄酮类	ZGVGUTOTMNVHSX-UHFFFAOYSA-N	8.98063e+07	8.9266e+07	9.06738e+07	9.0307e+07	8.94154e+07	9.14721e+07	8.94787e+07	8.90263e+07	8.97908e+07	8.75399e+07	8.86012e+07	8.89937e+07	5.62104e+07	5.64377e+07	5.67656e+07	5.67692e+07	2.82681e+07	3.01673e+07	2.99576e+07	3.18167e+07	3.06504e+07	3.17349e+07	2.75235e+07	2.66362e+07	2.66287e+07	2.42707e+07	2.74564e+07	2.57119e+07
5,7-dihydroxy-2-phenyl-8-[(2S,3R,4R,5S,6R)-3,4,5-trihydroxy-6-(hydroxymethyl)tetrahydropyran-2-yl]-6-[(2S,3R,4S,5S)-3,4,5-trihydroxytetrahydropyran-2-yl]chromen-4-one	3.94	level1			549.16	185.3	C26H28O13	POS		白杨素 6 - C -阿拉伯糖苷8 - C -葡萄糖苷	185145-33-9		Shikimates and Phenylpropanoids	莽草酸及苯丙酸类	Flavonoids	黄酮类	Flavones	黄酮类	NZZNHGSHLAHPCG-VYUBKLCTSA-N	8.98063e+07	8.9266e+07	9.06738e+07	9.0307e+07	8.94154e+07	9.14721e+07	8.94787e+07	8.90263e+07	8.97908e+07	8.75399e+07	8.86012e+07	8.89937e+07	5.62104e+07	5.64377e+07	5.67656e+07	5.67692e+07	2.82681e+07	3.01673e+07	2.99576e+07	3.18167e+07	3.06504e+07	3.17349e+07	2.75235e+07	2.66362e+07	2.66287e+07	2.42707e+07	2.74564e+07	2.57119e+07
3-(4-hydroxy-3-methoxy-phenyl)-7-[3,4,5-trihydroxy-6-(hydroxymethyl)tetrahydropyran-2-yl]oxy-chromen-4-one	3.94	level1			447.128	181.5	C22H22O10	POS					Shikimates and Phenylpropanoids	莽草酸及苯丙酸类	Isoflavonoids	异黄酮类	Isoflavones	异黄酮类	RSHRXECKTMWGSX-UHFFFAOYSA-N	181421	195120	113791	0	755042	0	2.52513e+06	832540	1.83141e+06	514620	402754	0	6.4137e+08	5.89761e+08	5.89662e+08	5.90206e+08	7.18104e+08	7.29004e+08	7.21859e+08	7.36938e+08	7.11532e+08	7.17216e+08	1.16752e+09	1.11904e+09	1.13916e+09	1.15959e+09	1.1734e+09	1.17188e+09
Glycitin	3.94	level1			447.128	181.5	C22H22O10	POS		黄豆黄苷	40246-10-4	C16195	Shikimates and Phenylpropanoids	莽草酸及苯丙酸类	Isoflavonoids	异黄酮类	Isoflavones	异黄酮类	OZBAVEKZGSOMOJ-MIUGBVLSSA-N	181421	195120	113791	0	755042	0	2.52513e+06	832540	1.83141e+06	514620	402754	0	6.4137e+08	5.89761e+08	5.89662e+08	5.90206e+08	7.18104e+08	7.29004e+08	7.21859e+08	7.36938e+08	7.11532e+08	7.17216e+08	1.16752e+09	1.11904e+09	1.13916e+09	1.15959e+09	1.1734e+09	1.17188e+09
4-Hydroxycinnamic acid	3.94	level1			165.054	156	C9H8O3	POS	HMDB0002035	对香豆酸	7400-08-0	C00811	Shikimates and Phenylpropanoids	莽草酸及苯丙酸类	Phenylpropanoids (C6-C3)	苯丙素	Cinnamic acids and derivatives	肉桂酸及其衍生物	NGSWKAQJJWESNS-ZZXKWVIFSA-N	1.18287e+09	1.17016e+09	1.14775e+09	1.1587e+09	1.1689e+09	1.19377e+09	1.48902e+09	1.50712e+09	1.48789e+09	1.49159e+09	1.46459e+09	1.41275e+09	9.75928e+08	9.75916e+08	9.77628e+08	9.82382e+08	6.22096e+08	6.22805e+08	6.48491e+08	6.507e+08	6.51344e+08	6.40931e+08	3.58938e+08	3.70436e+08	3.77938e+08	3.68636e+08	3.66597e+08	3.70534e+08
3-Butynoic acid	3.94	level1			85.0283	26.8	C4H4O2	POS		3 -丁炔酸	2345-51-9	C06144							KKAHGSQLSTUDAV-UHFFFAOYSA-N	6.90117e+07	5.62846e+07	29675.1	6.44213e+07	6.44631e+07	6.12675e+07	1.16815e+08	1.03001e+08	1.01512e+08	1.00002e+08	1.0078e+08	1.0388e+08	5.67668e+07	5.22556e+07	5.2183e+07	5.21171e+07	3.97598e+07	4.0488e+07	3.89808e+07	3.96447e+07	4.25697e+07	4.21052e+07	2.27316e+07	2.69535e+07	2.38613e+07	2.58391e+07	2.3741e+07	2.5239e+07
12-Hydroxystearic acid	3.94	level1			299.259	299.4	C18H36O3	NEG	HMDB0061706	12－羟基硬脂酸	106-14-9		Fatty acids	脂肪酸	Octadecanoids	十八烷类	Other Octadecanoids	其他十八烷	ULQISTXYYBZJSJ-UHFFFAOYSA-N	5.67534e+06	5.95998e+06	5.82888e+06	5.81144e+06	5.56842e+06	5.59954e+06	7.28131e+06	7.30861e+06	6.90872e+06	7.28469e+06	7.37003e+06	6.73248e+06	8.1785e+06	7.87337e+06	7.75025e+06	7.75414e+06	1.13195e+07	1.11096e+07	1.12494e+07	1.10778e+07	1.06225e+07	1.12289e+07	6.38954e+06	6.43113e+06	6.62675e+06	6.32075e+06	6.31026e+06	6.19824e+06
4-tert-Octylphenol	3.94	level1			205.16	291.5	C14H22O	NEG	HMDB0013825	对特辛基苯酚	140-66-9	C14205							ISAVYTVYFVQUDY-UHFFFAOYSA-N	2.93192e+08	2.7839e+08	2.9336e+08	2.76503e+08	2.8668e+08	2.96893e+08	3.23519e+08	3.27297e+08	3.17793e+08	3.16569e+08	3.00853e+08	3.09965e+08	3.19367e+08	3.19449e+08	3.16241e+08	3.16244e+08	3.63858e+08	3.29003e+08	3.44398e+08	3.45625e+08	3.24697e+08	3.42097e+08	2.7575e+08	2.73328e+08	2.77797e+08	2.6699e+08	2.93315e+08	2.72749e+08
Sebacic acid	3.94	level1			201.113	217.3	C10H18O4	NEG	HMDB0000792	癸二酸	111-20-6	C08277	Fatty acids	脂肪酸	Fatty Acids and Conjugates	脂肪酸及衍生物	Dicarboxylic acids	二羧酸类	CXMXRPHRNRROMY-UHFFFAOYSA-N	2.38945e+06	2.24395e+06	2.40891e+06	2.42052e+06	2.4051e+06	2.30572e+06	2.02027e+06	2.03292e+06	2.08531e+06	2.26013e+06	2.15897e+06	2.26959e+06	2.64501e+06	2.72928e+06	2.72914e+06	2.71497e+06	2.63984e+06	2.6467e+06	2.81024e+06	3.28844e+06	2.59231e+06	2.77196e+06	2.90134e+06	3.26177e+06	2.99851e+06	3.45589e+06	2.66982e+06	3.1603e+06
3a,8-dihydroxy-3,5a,9-trimethyl-4,5,6,7,8,9b-hexahydro-3H-benzo[g]benzofuran-2-one	3.94	level1			265.145	210.1	C15H22O4	NEG					Terpenoids	萜类	Sesquiterpenoids	倍半萜类	Eudesmane sesquiterpenoids	桉叶烷倍半萜	NVXJDQXVTHYURW-UHFFFAOYSA-N	1.2404e+06	1.26274e+06	1.31549e+06	1.28767e+06	1.34323e+06	1.72149e+06	1.24841e+06	1.34534e+06	1.2878e+06	1.23157e+06	1.69292e+06	1.79392e+06	1.00257e+06	1.02127e+06	1.06328e+06	1.03081e+06	1.28203e+06	1.03968e+06	811850	902165	892245	951203	845723	696276	924218	917771	896879	1.04308e+06
3-(hydroxymethyl)-5,5-dimethyl-4-[(E)-3-[(2R,3R,4S,5S,6R)-3,4,5-trihydroxy-6-(hydroxymethyl)tetrahydropyran-2-yl]oxybut-1-enyl]cyclohex-2-en-1-one	3.94	level1			385.187	178.1	C19H30O8	NEG					Terpenoids	萜类	Apocarotenoids	脱辅基类胡萝卜素	Megastigmanes		AURHKHAKYLTFJN-YLZFFJMTSA-N	1.00138e+07	3.92002e+06	9.46612e+06	4.71683e+06	5.06703e+06	9.91353e+06	6.5888e+06	5.07782e+06	1.49016e+07	5.74526e+06	5.2769e+06	6.77669e+06	5.90038e+06	6.18385e+06	5.90925e+06	6.84884e+06	4.81276e+06	4.61984e+06	5.33555e+06	5.43376e+06	4.77154e+06	5.37068e+06	5.47438e+06	5.34136e+06	5.52137e+06	4.78443e+06	5.06233e+06	5.50227e+06
2-[4-[4-[hydroxy-(4-hydroxy-3-methoxy-phenyl)methyl]-3-(hydroxymethyl)tetrahydrofuran-2-yl]-2-methoxy-phenoxy]-6-(hydroxymethyl)tetrahydropyran-3,4,5-triol	3.94	level1			537.198	160.2	C26H34O12	NEG		黄连木脂素 B			Shikimates and Phenylpropanoids	莽草酸及苯丙酸类	Lignans	木脂素	Furanoid lignans	呋喃型木脂素	AWTYKUNFPBFFHC-UHFFFAOYSA-N	5.76951e+06	6.10274e+06	6.18816e+06	6.01409e+06	6.19648e+06	5.64814e+06	7.13285e+06	6.27928e+06	5.75428e+06	5.51125e+06	6.4155e+06	5.0929e+06	5.34447e+06	5.39829e+06	5.47759e+06	5.34581e+06	5.39266e+06	5.1474e+06	5.29698e+06	5.21938e+06	5.14023e+06	5.36394e+06	5.37424e+06	4.4233e+06	4.94454e+06	4.83828e+06	4.79922e+06	4.9022e+06
coumaroyl(3-OMe)(-3)Glc(a1-2b)L-Fruf	3.94	level1			517.157	158.3	C22H30O14	NEG		3-甲氧基香豆酰基(-3)葡萄糖(a1-2b)果糖			Shikimates and Phenylpropanoids	莽草酸及苯丙酸类					AVZDWQPNGQYBPS-OVONMYPQSA-N	4.28704e+06	7.47548e+06	7.72108e+06	4.84006e+06	7.52294e+06	7.05698e+06	9.53114e+06	4.91599e+06	4.38286e+06	4.52695e+06	1.0033e+07	4.20887e+06	4.4866e+06	4.49628e+06	4.50618e+06	5.63543e+06	4.26807e+06	7.08801e+06	3.68309e+06	4.00793e+06	4.23779e+06	4.31996e+06	4.86692e+06	5.01594e+06	2.72186e+06	2.51053e+06	2.39323e+06	5.09476e+06
Procyanidin B2	3.94	level1			577.136	157.6	C30H26O12	NEG	HMDB0033973	原花青素B2	29106-49-8	C17639	Shikimates and Phenylpropanoids	莽草酸及苯丙酸类	Flavonoids	黄酮类	Proanthocyanins	原花青素	XFZJEEAOWLFHDH-NFJBMHMQSA-N	2.79886e+07	2.99489e+07	2.85147e+07	2.80127e+07	2.8868e+07	2.87945e+07	2.23581e+07	2.12656e+07	2.19271e+07	2.21281e+07	2.05961e+07	2.04902e+07	1.69168e+07	1.69168e+07	1.69713e+07	1.69168e+07	1.09554e+07	1.10784e+07	1.00768e+07	1.07466e+07	1.06959e+07	1.06512e+07	7.92297e+06	7.99713e+06	8.15758e+06	7.49035e+06	8.17957e+06	7.77886e+06
UDP-N-acetylglucosamine	3.94	level1			606.075	38	C17H27N3O17P2	NEG	HMDB0000290	尿苷二磷酸- N -乙酰氨基葡萄糖	528-04-1	C00043	Carbohydrates	碳水化合物	Aminosugars and aminoglycosides	氨基糖及氨基糖苷	Aminosugars	氨基糖类	LFTYTUAZOPRMMI-CFRASDGPSA-N	2.41013e+06	3.43308e+06	2.35831e+06	3.549e+06	2.70031e+06	2.96328e+06	1.83373e+06	1.73794e+06	2.34452e+06	2.88212e+06	2.30394e+06	4.58905e+06	2.56838e+06	3.26976e+06	2.94405e+06	2.35184e+06	745390	2.21801e+06	3.14879e+06	651407	1.70096e+06	1.9841e+06	4.66753e+06	4.14965e+06	2.92941e+06	3.82929e+06	2.95383e+06	3.30306e+06
Citramalic acid	3.94	level1			147.03	27.8	C5H8O5	NEG	HMDB0000426	柠苹酸	597-44-4	C00815	Fatty acids	脂肪酸	Fatty Acids and Conjugates	脂肪酸及衍生物	Hydroxy fatty acids	羟基脂肪酸	XFTRTWQBIOMVPK-UHFFFAOYSA-N	1.04818e+08	1.06045e+08	1.06403e+08	1.07927e+08	1.10129e+08	1.08561e+08	1.03407e+08	1.10081e+08	1.1001e+08	1.11346e+08	1.17743e+08	1.06841e+08	1.41474e+08	1.45157e+08	1.43297e+08	1.49202e+08	1.59266e+08	1.61131e+08	1.58465e+08	1.58167e+08	1.68275e+08	1.61412e+08	1.84539e+08	1.87306e+08	1.82201e+08	1.80602e+08	1.81186e+08	1.82883e+08
Pyruvate	3.94	level1			87.0087	26.5	C3H4O3	NEG	HMDB0000243	丙酮酸	127-17-3	C00022	Fatty acids	脂肪酸	Fatty Acids and Conjugates	脂肪酸及衍生物	Oxo fatty acids	含氧脂肪酸	LCTONWCANYUPML-UHFFFAOYSA-N	4.52983e+07	4.43673e+07	4.00471e+07	3.42885e+07	4.03155e+07	3.70144e+07	4.90989e+07	3.98574e+07	4.48381e+07	5.4514e+07	4.90001e+07	4.94361e+07	3.6184e+07	3.71156e+07	3.78546e+07	3.61491e+07	3.21549e+07	2.92873e+07	2.82111e+07	2.74169e+07	2.82252e+07	2.70027e+07	2.82003e+07	2.98262e+07	2.6604e+07	2.60311e+07	2.38328e+07	2.6703e+07
D-Mannoheptulose	3.94	level1			209.067	25.8	C7H14O7	NEG		D-甘露庚酮糖			Carbohydrates	碳水化合物	Saccharides	糖类	Monosaccharides	单糖	HSNZZMHEPUFJNZ-QMTIVRBISA-N	7.8156e+06	8.7408e+06	7.29203e+06	9.75753e+06	9.98725e+06	1.01841e+07	1.05914e+07	1.08866e+07	9.39419e+06	1.07287e+07	1.06086e+07	9.08913e+06	7.83955e+06	7.42366e+06	7.83987e+06	7.83994e+06	4.5719e+06	5.82293e+06	6.36779e+06	5.67324e+06	6.27294e+06	5.06364e+06	7.05181e+06	6.96919e+06	6.34098e+06	6.8088e+06	6.37249e+06	8.09501e+06
8-[4,5-dihydroxy-6-(hydroxymethyl)-3-[3,4,5-trihydroxy-6-(hydroxymethyl)tetrahydropyran-2-yl]oxy-tetrahydropyran-2-yl]-5,7-dihydroxy-2-(4-hydroxyphenyl)chromen-4-one	3.93	level1			595.165	190.5	C27H30O15	POS					Shikimates and Phenylpropanoids	莽草酸及苯丙酸类	Flavonoids	黄酮类	Flavones	黄酮类	FYTOTHFWELWOCG-UHFFFAOYSA-N	7.53404e+07	7.59819e+07	7.67551e+07	7.91437e+07	7.40067e+07	7.93173e+07	7.75177e+07	7.05268e+07	7.57369e+07	7.79607e+07	7.0909e+07	7.24043e+07	9.06336e+07	9.14838e+07	9.67816e+07	9.06507e+07	1.09844e+08	1.08799e+08	1.07833e+08	1.00569e+08	1.05011e+08	1.07947e+08	1.14979e+08	1.07857e+08	1.17606e+08	1.1597e+08	1.14059e+08	1.20033e+08
5,13-bis(3,4-dihydroxyphenyl)-7-[2-(3,4-dihydroxyphenyl)-3,5,7-trihydroxy-chroman-8-yl]-4,12,14-trioxapentacyclo[11.7.1.02,11.03,8.015,20]henicosa-2(11),3(8),9,15,17,19-hexaene-6,9,17,19,21-pentol	3.93	level1			865.197	163.4	C45H36O18	POS		Pavetannin B6	86631-43-8		Shikimates and Phenylpropanoids	莽草酸及苯丙酸类	Flavonoids	黄酮类	Proanthocyanins	原花青素	BYSRPHRKESMCPO-UHFFFAOYSA-N	4.56697e+06	4.3861e+06	4.4238e+06	4.23892e+06	4.56829e+06	4.28738e+06	3.21024e+06	3.07737e+06	3.50312e+06	3.28786e+06	3.5512e+06	3.24222e+06	2.30916e+06	2.5643e+06	2.30958e+06	2.30889e+06	1.19335e+06	1.21929e+06	1.12007e+06	1.06879e+06	1.18951e+06	1.25132e+06	894344	1.31761e+06	1.28946e+06	1.0896e+06	1.26055e+06	1.15768e+06
Dodecanoic acid	3.93	level1			199.17	299.4	C12H24O2	NEG	HMDB0000638	月桂酸	143-07-7	C02679	Fatty acids	脂肪酸	Fatty Acids and Conjugates	脂肪酸及衍生物	Branched fatty acids	支链脂肪酸	POULHZVOKOAJMA-UHFFFAOYSA-N	1.82338e+08	1.77628e+08	1.8375e+08	1.88147e+08	1.93099e+08	1.87829e+08	1.8839e+08	1.88329e+08	1.8301e+08	1.78689e+08	1.85636e+08	1.78598e+08	1.77151e+08	1.74007e+08	1.77151e+08	1.77154e+08	1.8788e+08	1.78417e+08	1.80997e+08	1.77173e+08	1.79876e+08	1.82395e+08	1.80664e+08	1.81978e+08	1.88361e+08	1.78722e+08	1.81873e+08	1.85717e+08
Caprylic acid	3.93	level1			143.108	253.1	C8H16O2	NEG	HMDB0000482	辛酸	124-07-2	C06423	Fatty acids	脂肪酸	Fatty Acids and Conjugates	脂肪酸及衍生物	Branched fatty acids	支链脂肪酸	WWZKQHOCKIZLMA-UHFFFAOYSA-N	5.50809e+07	5.67913e+07	5.82843e+07	5.66088e+07	4.8056e+07	5.7101e+07	5.32497e+07	5.33931e+07	5.20533e+07	5.1699e+07	5.4993e+07	5.55146e+07	5.95027e+07	6.10184e+07	6.00601e+07	6.09474e+07	4.39743e+07	5.34983e+07	5.18857e+07	5.30677e+07	5.06715e+07	5.34448e+07	5.78679e+07	5.76882e+07	5.59453e+07	5.81073e+07	5.5484e+07	5.81268e+07
Valproic acid	3.93	level1			143.108	253.1	C8H16O2	NEG	HMDB0001877	丙戊酸	99-66-1	C07185	Fatty acids	脂肪酸	Fatty Acids and Conjugates	脂肪酸及衍生物	Branched fatty acids	支链脂肪酸	NIJJYAXOARWZEE-UHFFFAOYSA-N	5.50809e+07	5.67913e+07	5.82843e+07	5.66088e+07	4.8056e+07	5.7101e+07	5.32497e+07	5.33931e+07	5.20533e+07	5.1699e+07	5.4993e+07	5.55146e+07	5.95027e+07	6.10184e+07	6.00601e+07	6.09474e+07	4.39743e+07	5.34983e+07	5.18857e+07	5.30677e+07	5.06715e+07	5.34448e+07	5.78679e+07	5.76882e+07	5.59453e+07	5.81073e+07	5.5484e+07	5.81268e+07
PC(18:1(9Z)/18:1(9Z))	3.93	level1			786.598	327	C44H84NO8P	POS	HMDB0000593	1，2 -二油酰基- sn -甘油-3 -磷酸胆碱	4235-95-4		Fatty acids	脂肪酸	Glycerophospholipids	甘油磷脂	Glycerophosphocholines		SNKAWJBJQDLSFF-AOMFJDGTSA-N	7.47564e+07	6.93076e+07	6.57845e+07	1.07729e+08	5.84323e+07	6.56902e+07	9.32102e+07	5.74828e+07	7.95384e+07	6.26442e+07	7.12971e+07	7.79317e+07	6.59198e+07	6.59288e+07	6.64382e+07	7.1874e+07	5.31148e+07	5.57458e+07	1.95742e+07	8.09106e+07	1.03042e+08	8.37086e+07	1.99045e+07	9.53504e+07	7.62124e+07	1.15204e+08	1.08836e+08	1.0396e+08
Methyl 2-(3-oxo-2-(pent-2-en-1-yl)cyclopentyl)acetate	3.93	level1			225.148	241.5	C13H20O3	POS	HMDB0253727		39924-52-2		Fatty acids	脂肪酸	Octadecanoids	十八烷类	Jasmonic acids	茉莉酸	GEWDNTWNSAZUDX-UHFFFAOYSA-N	6.93995e+06	7.35484e+06	7.23842e+06	7.05956e+06	7.81942e+06	7.69363e+06	6.86925e+06	6.80027e+06	7.32676e+06	7.42408e+06	7.56981e+06	7.98639e+06	6.99707e+06	7.10977e+06	6.92645e+06	7.20412e+06	7.09952e+06	7.28739e+06	6.74259e+06	6.68225e+06	6.40968e+06	7.13263e+06	8.21541e+06	7.37477e+06	7.35542e+06	7.08568e+06	7.12768e+06	7.18525e+06
(6S,7aR)-6-hydroxy-4,4,7a-trimethyl-6,7-dihydro-5H-benzofuran-2-one	3.93	level1			197.117	187.3	C11H16O3	POS		黑麦草内酯	1493515		Terpenoids	萜类	Apocarotenoids	脱辅基类胡萝卜素	Apocarotenoids (β-)	脱辅基类胡萝卜素	XEVQXKKKAVVSMW-WRWORJQWSA-N	1.35433e+07	1.35164e+07	1.46799e+07	1.40481e+07	1.41228e+07	1.42333e+07	1.47426e+07	1.44832e+07	1.42257e+07	1.40914e+07	1.41928e+07	1.38823e+07	1.07793e+07	1.12493e+07	1.12462e+07	1.12474e+07	9.41142e+06	8.9447e+06	8.80489e+06	1.00125e+07	9.68956e+06	9.4209e+06	8.25901e+06	7.7148e+06	9.63514e+06	8.60277e+06	8.60875e+06	9.18829e+06
2-(2-Butoxyethoxy)ethanol	3.93	level1			163.133	176.3	C8H18O3	POS	HMDB0244918	2 - ( 2 -丁氧基乙氧基)乙醇	112-34-5		Fatty acids	脂肪酸					OAYXUHPQHDHDDZ-UHFFFAOYSA-N	6.94763e+06	6.95329e+06	7.40258e+06	7.43645e+06	8.33375e+06	7.32879e+06	7.71107e+06	6.34791e+06	6.29724e+06	6.41004e+06	5.42494e+06	6.38096e+06	9.20743e+06	9.06356e+06	9.33051e+06	9.32263e+06	1.08758e+07	1.15857e+07	1.13265e+07	1.1279e+07	1.07114e+07	1.08481e+07	1.25798e+07	1.26151e+07	1.25326e+07	1.28485e+07	1.28725e+07	1.23749e+07
(2S)-5,7-dihydroxy-2-(4-hydroxyphenyl)-6-[(2S,3R,4R,5S,6R)-3,4,5-trihydroxy-6-(hydroxymethyl)tetrahydropyran-2-yl]chroman-4-one	3.93	level1			435.128	176.3	C21H22O10	POS		柚皮素-6-碳-葡萄糖甙	650932		Shikimates and Phenylpropanoids	莽草酸及苯丙酸类	Flavonoids	黄酮类	Flavanones	黄烷酮	QKPKGDDHOGIEOO-JVVVWQBKSA-N	2.09253e+08	2.08921e+08	2.14611e+08	2.11092e+08	2.16446e+08	2.13758e+08	2.08608e+08	1.99151e+08	2.11558e+08	2.10134e+08	2.03848e+08	2.03347e+08	1.4203e+08	1.41719e+08	1.41183e+08	1.41181e+08	6.90692e+07	6.7499e+07	7.05629e+07	7.00018e+07	6.90841e+07	6.86696e+07	9.54362e+07	9.7361e+07	9.24901e+07	9.81119e+07	9.72005e+07	9.40412e+07
Leucylphenylalanine	3.93	level1			279.17	167.9	C15H22N2O3	POS	HMDB0013243	亮氨酰苯丙氨酸	3063-05-6		Amino acids and Peptides	氨基酸及短肽	Small peptides	小肽	Dipeptides	二肽类	KFKWRHQBZQICHA-STQMWFEESA-N	3.85799e+07	4.08812e+07	4.06047e+07	4.03283e+07	4.49283e+07	3.90107e+07	2.25862e+07	2.25708e+07	2.36746e+07	2.2334e+07	3.02885e+07	2.89686e+07	3.71761e+07	3.78367e+07	3.80665e+07	3.80672e+07	5.45332e+07	6.54492e+07	5.82375e+07	5.81757e+07	5.63443e+07	6.83614e+07	2.78955e+07	2.70561e+07	2.63254e+07	2.74859e+07	2.88481e+07	3.78383e+07
Epicatechin	3.93	level1			291.086	165.3	C15H14O6	POS	HMDB0001871	表儿茶素	490-46-0	C09727	Shikimates and Phenylpropanoids	莽草酸及苯丙酸类	Flavonoids	黄酮类	Flavan-3-ols	黄烷-3-醇类	PFTAWBLQPZVEMU-UKRRQHHQSA-N	6.15287e+07	6.28419e+07	6.32005e+07	6.14523e+07	6.57429e+07	6.2636e+07	4.26336e+07	4.6718e+07	4.73894e+07	4.48321e+07	4.60472e+07	4.41375e+07	3.6645e+07	3.73064e+07	3.70364e+07	3.88392e+07	2.80807e+07	2.74698e+07	2.76367e+07	2.54037e+07	2.68638e+07	2.47759e+07	2.26459e+07	2.08156e+07	2.18361e+07	2.40899e+07	2.37452e+07	2.10912e+07
MeAIB	3.93	level1			118.086	26.8	C5H11NO2	POS	HMDB0002141	2 - (甲基氨基)异丁酸	2566-34-9		Amino acids and Peptides	氨基酸及短肽	Small peptides	小肽	Aminoacids	氨基酸	DLAMVQGYEVKIRE-UHFFFAOYSA-N	5.07639e+07	5.19072e+07	5.13724e+07	5.25467e+07	5.43584e+07	5.48211e+07	1.74944e+08	1.71229e+08	1.7647e+08	1.76386e+08	1.83353e+08	1.78498e+08	7.36692e+07	7.36706e+07	7.43457e+07	7.43489e+07	3.80355e+07	3.72133e+07	3.77497e+07	3.65369e+07	3.93676e+07	3.84676e+07	6.11774e+07	6.6182e+07	6.27629e+07	6.27208e+07	6.3895e+07	6.29288e+07
(E)-5-(1,2,4a,5-tetramethyl-2,3,4,7,8,8a-hexahydronaphthalen-1-yl)-3-methyl-pent-2-enoic acid	3.93	level1			303.233	316.3	C20H32O2	NEG					Terpenoids	萜类	Diterpenoids	二萜类	Colensane and Clerodane diterpenoids	科伦烯型二萜及克勒酮型二萜	NLVMTSRTOGOFQD-BUHFOSPRSA-N	1.1165e+06	1.23744e+06	1.07366e+06	1.26983e+06	1.02913e+06	873405	2.5848e+06	1.31681e+06	1.32085e+06	1.15766e+06	1.06538e+06	1.10244e+06	1.18037e+07	1.1507e+07	1.123e+07	1.12324e+07	3.01305e+07	2.9237e+07	2.82946e+07	2.90151e+07	2.80218e+07	2.86615e+07	1.96188e+07	2.10001e+07	2.08237e+07	2.01523e+07	1.73361e+07	1.84256e+07
Myristoleic acid	3.93	level1			225.186	304.1	C14H26O2	NEG		肉豆蔻烯酸	544-64-9	C08322	Fatty acids	脂肪酸	Fatty Acids and Conjugates	脂肪酸及衍生物	Unsaturated fatty acids	不饱和脂肪酸	YWWVWXASSLXJHU-WAYWQWQTSA-N	2.03964e+06	1.90034e+06	2.05498e+06	2.03441e+06	2.19815e+06	1.95729e+06	2.33394e+06	2.33024e+06	2.12037e+06	2.1853e+06	2.15353e+06	2.154e+06	2.11964e+06	2.15908e+06	2.08822e+06	2.05082e+06	1.97931e+06	1.75813e+06	1.83199e+06	2.01898e+06	1.62364e+06	2.02459e+06	2.32798e+06	2.26933e+06	2.32544e+06	2.30804e+06	2.30144e+06	2.29773e+06
9-Oxo-10(E),12(E)-octadecadienoic acid	3.93	level1			293.212	276.8	C18H30O3	NEG	HMDB0004669	( 10E、12E) - 9 -氧代十八碳- 10，12 -二烯酸	54232-58-5	C14766	Fatty acids	脂肪酸	Fatty Acids and Conjugates	脂肪酸及衍生物	Unsaturated fatty acids	不饱和脂肪酸	LUZSWWYKKLTDHU-SIGMCMEVSA-N	2.89049e+08	2.88716e+08	4.49176e+08	3.02023e+08	2.93118e+08	2.98732e+08	2.83333e+08	2.67667e+08	2.68177e+08	2.78141e+08	2.81674e+08	2.62808e+08	3.02627e+08	2.83335e+08	2.83271e+08	2.83462e+08	2.01244e+08	2.15848e+08	2.09127e+08	2.17195e+08	2.09254e+08	2.11525e+08	1.37354e+08	1.37382e+08	1.33683e+08	1.4197e+08	1.34835e+08	1.40567e+08
beta-Chamigrenic acid	3.93	level1			233.155	273.6	C15H22O2	NEG		花柏烯酸			Terpenoids	萜类	Sesquiterpenoids	倍半萜类	Chamigrane sesquiterpenoids	Chamigrane型倍半萜	TYVCBWCQQAMFRG-UHFFFAOYSA-N	2.02792e+07	1.95704e+07	1.94665e+07	1.95799e+07	1.96858e+07	2.02293e+07	1.94595e+07	2.01001e+07	2.02018e+07	2.0084e+07	1.96326e+07	1.93775e+07	2.10718e+07	2.11248e+07	2.10738e+07	2.1749e+07	1.84162e+07	1.97486e+07	1.95253e+07	2.04482e+07	2.00523e+07	1.92064e+07	1.68919e+07	1.76259e+07	1.81975e+07	1.74548e+07	1.73055e+07	1.83286e+07
4-Allylcatechol	3.93	level1			149.061	234.8	C9H10O2	NEG		4-烯丙基儿茶酚	1126-61-0		Shikimates and Phenylpropanoids	莽草酸及苯丙酸类	Phenylpropanoids (C6-C3)	苯丙素	Cinnamic acids and derivatives	肉桂酸及其衍生物	FHEHIXJLCWUPCZ-UHFFFAOYSA-N	710825	418868	732977	991208	760812	899528	733473	795964	679025	822740	459383	793698	788151	789687	842997	792584	813532	819762	821389	856047	733516	854875	681028	938611	806038	765450	805840	844499
(E)-2,7-dimethyl-8-[(2R,3R,4S,5S,6R)-3,4,5-trihydroxy-6-(hydroxymethyl)oxan-2-yl]oxydec-4-enedioic acid	3.93	level1			387.167	203.9	C18H30O10	NEG					Fatty acids	脂肪酸	Fatty acyl glycosides	脂肪酰糖苷			QPCDZZMPXNUVCK-CJXBJLFHSA-N	4.33177e+06	4.38727e+06	4.38809e+06	4.26535e+06	4.57726e+06	4.53043e+06	5.13568e+06	5.14075e+06	5.18039e+06	5.06575e+06	5.1329e+06	5.12268e+06	4.00879e+06	4.35796e+06	4.31026e+06	4.3574e+06	4.39815e+06	4.08621e+06	4.18386e+06	3.97265e+06	4.03473e+06	4.36122e+06	3.87974e+06	3.81992e+06	4.79796e+06	3.91475e+06	3.82139e+06	3.95446e+06
(2R,3R,4S,5S,6R)-2-[(2E)-6-hydroxy-2,6-dimethyl-octa-2,7-dienoxy]-6-[[(2S,3R,4S,5S)-3,4,5-trihydroxytetrahydropyran-2-yl]oxymethyl]tetrahydropyran-3,4,5-triol	3.93	level1			463.219	180.7	C21H36O11	NEG					Terpenoids	萜类	Monoterpenoids	单萜类	Acyclic monoterpenoids	无环单萜	MACZNRHYPPXPRL-ORGBDTRNSA-N	9.29699e+06	8.37972e+06	1.00629e+07	7.80541e+06	8.22747e+06	8.48133e+06	8.81841e+06	8.62813e+06	8.83956e+06	1.16101e+07	8.93306e+06	1.0611e+07	9.26763e+06	9.2749e+06	9.5634e+06	9.5052e+06	8.21993e+06	8.80374e+06	8.77962e+06	8.9078e+06	9.43287e+06	9.35363e+06	8.27558e+06	8.77514e+06	8.54722e+06	8.09436e+06	7.94196e+06	8.16845e+06
Citric acid	3.93	level1			191.02	27.1	C6H8O7	NEG	HMDB0000094	柠檬酸	77-92-9	C00158	Fatty acids	脂肪酸	Fatty Acids and Conjugates	脂肪酸及衍生物	Hydroxy fatty acids	羟基脂肪酸	KRKNYBCHXYNGOX-UHFFFAOYSA-N	4.42011e+07	5.31214e+07	4.75561e+07	5.52227e+07	6.79013e+07	4.60948e+07	6.79253e+07	5.05039e+07	5.66652e+07	5.13968e+07	5.23809e+07	5.10087e+07	5.74278e+07	5.71085e+07	5.35857e+07	5.7368e+07	7.53199e+07	7.88025e+07	7.17808e+07	7.76067e+07	7.74668e+07	7.77889e+07	6.35067e+07	6.99176e+07	7.12877e+07	6.85319e+07	6.93769e+07	6.82124e+07
Malonic acid	3.93	level1			103.004	26.5	C3H4O4	NEG	HMDB0000691	丙二酸	141-82-2	C00383	Fatty acids	脂肪酸	Fatty Acids and Conjugates	脂肪酸及衍生物	Dicarboxylic acids	二羧酸类	OFOBLEOULBTSOW-UHFFFAOYSA-N	2.45914e+07	2.56173e+07	2.46608e+07	3.28558e+07	3.42592e+07	2.41947e+07	2.96572e+07	3.11147e+07	3.70237e+07	3.81866e+07	3.57701e+07	3.60221e+07	6.28953e+07	6.34252e+07	6.15323e+07	6.34173e+07	7.89309e+07	7.76562e+07	7.69895e+07	7.76546e+07	8.08133e+07	7.63159e+07	9.14484e+07	9.3591e+07	9.24098e+07	9.07091e+07	8.57808e+07	9.45412e+07
4-Aminobutyric acid	3.93	level1			102.056	29	C4H9NO2	NEG	HMDB0000112	γ-氨基丁酸	56-12-2	C00334	Amino acids and Peptides	氨基酸及短肽	Small peptides	小肽	Aminoacids	氨基酸	BTCSSZJGUNDROE-UHFFFAOYSA-N	2.64016e+07	2.47687e+07	2.57675e+07	2.6051e+07	1.38515e+07	1.30525e+07	1.76815e+07	1.20198e+07	2.05407e+07	1.90287e+07	2.14837e+07	9.3465e+06	1.22717e+07	1.73471e+07	1.72557e+07	1.72273e+07	1.33819e+07	1.57194e+07	1.13742e+07	1.809e+07	7.77441e+06	1.32687e+07	1.42948e+07	1.78008e+07	1.80037e+07	1.69955e+07	1.68051e+07	1.74578e+07
(E)-6-hydroxyoctadec-4-enoic acid	3.92	level1			297.243	290.2	C18H34O3	NEG		( E ) - 6 -羟基十八碳- 4 -烯酸			Fatty acids	脂肪酸	Octadecanoids	十八烷类	Other Octadecanoids	其他十八烷	SCZSILIHRULXII-NTCAYCPXSA-N	8.16957e+07	8.35768e+07	8.58694e+07	8.31031e+07	8.54667e+07	8.80063e+07	1.01007e+08	9.85546e+07	1.02057e+08	1.00363e+08	9.74672e+07	9.67122e+07	9.28684e+07	8.99685e+07	8.99628e+07	8.99537e+07	1.00248e+08	9.73062e+07	9.62902e+07	9.86661e+07	9.40268e+07	9.51587e+07	8.41046e+07	8.46945e+07	8.35726e+07	8.25355e+07	8.31575e+07	8.21574e+07
Adenosine monophosphate (AMP)	3.92	level1			346.056	32.4	C10H14N5O7P	NEG	HMDB0000045	磷酸腺苷	61-19-8	C00020	Carbohydrates	碳水化合物	Nucleosides	核苷类	Purine nucleos(t)ides	嘌呤核苷	UDMBCSSLTHHNCD-KQYNXXCUSA-N	1.21441e+08	1.22606e+08	1.26838e+08	1.24946e+08	1.16971e+08	1.25887e+08	6.95959e+07	7.2372e+07	6.64832e+07	7.1364e+07	7.27769e+07	7.18587e+07	9.63754e+07	9.63766e+07	9.81753e+07	9.63779e+07	9.86623e+07	5.44905e+07	7.29873e+07	9.27771e+07	4.31542e+07	6.177e+07	1.04077e+08	9.75515e+07	9.61785e+07	1.02078e+08	8.9291e+07	1.01329e+08
3-[(2S,3R,4S,5R,6R)-3,5-dihydroxy-6-(hydroxymethyl)-4-[(2S,3R,4R,5R,6S)-3,4,5-trihydroxy-6-methyl-tetrahydropyran-2-yl]oxy-tetrahydropyran-2-yl]oxy-5,7-dihydroxy-2-(4-hydroxyphenyl)chromen-4-one	3.92	level1			595.165	190.5	C27H30O15	POS		3''-O-L-鼠李糖基紫云英苷	28447-29-2		Shikimates and Phenylpropanoids	莽草酸及苯丙酸类	Flavonoids	黄酮类	Flavonols	黄酮醇类	YFPYXTNSQOUHPS-NIILUQFKSA-N	7.53404e+07	7.59819e+07	7.67551e+07	7.91437e+07	7.40067e+07	7.93173e+07	7.75177e+07	7.05268e+07	7.57369e+07	7.79607e+07	7.0909e+07	7.24043e+07	9.06336e+07	9.14838e+07	9.67816e+07	9.06507e+07	1.09844e+08	1.08799e+08	1.07833e+08	1.00569e+08	1.05011e+08	1.07947e+08	1.14979e+08	1.07857e+08	1.17606e+08	1.1597e+08	1.14059e+08	1.20033e+08
(10E,12E)-9-hydroxyoctadeca-10,12-dienoic acid	3.92	level1			295.228	284.9	C18H32O3	NEG		9 -羟基- 10，12-二烯十八酸	15514-85-9|115185-06-3		Fatty acids	脂肪酸	Octadecanoids	十八烷类	Other Octadecanoids	其他十八烷	NPDSHTNEKLQQIJ-SIGMCMEVSA-N	3.14611e+08	3.23357e+08	3.25616e+08	3.27023e+08	3.08365e+08	3.33751e+08	3.50392e+08	3.49606e+08	3.41326e+08	3.35967e+08	3.35799e+08	3.24722e+08	2.8507e+08	2.80485e+08	2.83789e+08	2.82636e+08	2.77264e+08	2.77776e+08	2.59609e+08	2.66097e+08	2.67315e+08	2.55257e+08	1.96171e+08	2.02e+08	2.04604e+08	2.00439e+08	1.99766e+08	2.00546e+08
Benzoic acid	3.92	level1			121.03	199.9	C7H6O2	NEG	HMDB0001870	苯甲酸	65-85-0	C00180	Shikimates and Phenylpropanoids	莽草酸及苯丙酸类	Phenolic acids (C6-C1)	酚酸	Simple phenolic acids	简单酚酸	WPYMKLBDIGXBTP-UHFFFAOYSA-N	1.10144e+07	1.1638e+07	1.12536e+07	1.09531e+07	1.17657e+07	1.08492e+07	1.16524e+07	1.14679e+07	1.19393e+07	1.15068e+07	1.14741e+07	1.16995e+07	1.30567e+07	1.33137e+07	1.32598e+07	1.33133e+07	1.09778e+07	1.1208e+07	1.07817e+07	1.18158e+07	1.1306e+07	1.13142e+07	1.21615e+07	1.18773e+07	1.20784e+07	1.15388e+07	1.21459e+07	1.19381e+07
3-(4-hydroxyphenyl)-5-methoxy-7-[(2S,3R,4S,5S,6R)-3,4,5-trihydroxy-6-(hydroxymethyl)tetrahydropyran-2-yl]oxy-chromen-4-one	3.92	level1			447.128	181.5	C22H22O10	POS			128856-77-9		Shikimates and Phenylpropanoids	莽草酸及苯丙酸类	Isoflavonoids	异黄酮类	Isoflavones	异黄酮类	KSVVGBSBNPMXJF-RECXWPGBSA-N	181421	195120	113791	0	755042	0	2.52513e+06	832540	1.83141e+06	514620	402754	0	6.4137e+08	5.89761e+08	5.89662e+08	5.90206e+08	7.18104e+08	7.29004e+08	7.21859e+08	7.36938e+08	7.11532e+08	7.17216e+08	1.16752e+09	1.11904e+09	1.13916e+09	1.15959e+09	1.1734e+09	1.17188e+09
(1S,5S,8R,9S)-9-hydroxy-9-(hydroxymethyl)-2,5-dimethyltricyclo[6.3.0.01,5]undec-2-ene-3-carboxylic acid	3.92	level1			265.145	210.1	C15H22O4	NEG					Terpenoids	萜类	Sesquiterpenoids	倍半萜类			QEXBXSJDNHRVSH-MHEUCROKSA-N	1.2404e+06	1.26274e+06	1.31549e+06	1.28767e+06	1.34323e+06	1.72149e+06	1.24841e+06	1.34534e+06	1.2878e+06	1.23157e+06	1.69292e+06	1.79392e+06	1.00257e+06	1.02127e+06	1.06328e+06	1.03081e+06	1.28203e+06	1.03968e+06	811850	902165	892245	951203	845723	696276	924218	917771	896879	1.04308e+06
(2E,4Z)-9-oxooctadeca-2,4-dienoic acid	3.92	level1			293.212	276.8	C18H30O3	NEG		(2E,4Z)-9-氧代十八烷-2,4-二烯酸			Fatty acids	脂肪酸	Fatty Acids and Conjugates	脂肪酸及衍生物	Oxo fatty acids	含氧脂肪酸	MECYDNMVWUSMSU-YTLDOUCOSA-N	2.89049e+08	2.88716e+08	4.49176e+08	3.02023e+08	2.93118e+08	2.98732e+08	2.83333e+08	2.67667e+08	2.68177e+08	2.78141e+08	2.81674e+08	2.62808e+08	3.02627e+08	2.83335e+08	2.83271e+08	2.83462e+08	2.01244e+08	2.15848e+08	2.09127e+08	2.17195e+08	2.09254e+08	2.11525e+08	1.37354e+08	1.37382e+08	1.33683e+08	1.4197e+08	1.34835e+08	1.40567e+08
2-Aminoisobutyric acid	3.92	level1			102.056	29	C4H9NO2	NEG	HMDB0001906	2-氨基异丁酸	62-57-7	C03665	Amino acids and Peptides	氨基酸及短肽	Small peptides	小肽	Aminoacids	氨基酸	FUOOLUPWFVMBKG-UHFFFAOYSA-N	2.64016e+07	2.47687e+07	2.57675e+07	2.6051e+07	1.38515e+07	1.30525e+07	1.76815e+07	1.20198e+07	2.05407e+07	1.90287e+07	2.14837e+07	9.3465e+06	1.22717e+07	1.73471e+07	1.72557e+07	1.72273e+07	1.33819e+07	1.57194e+07	1.13742e+07	1.809e+07	7.77441e+06	1.32687e+07	1.42948e+07	1.78008e+07	1.80037e+07	1.69955e+07	1.68051e+07	1.74578e+07
8-[3-oxo-2-[(E)-pent-2-enyl]cyclopenten-1-yl]octanoic acid	3.92	level1			293.211	267.4	C18H28O3	POS			93633-61-5		Fatty acids	脂肪酸	Octadecanoids	十八烷类			RHVWQVSLVMXMBR-XVNBXDOJSA-N	1.54654e+08	1.62673e+08	1.66131e+08	1.68267e+08	2.06593e+08	1.59278e+08	1.95873e+08	1.95908e+08	6.09587e+08	2.01254e+08	5.57292e+08	1.74461e+08	1.31578e+08	1.30478e+08	1.28577e+08	1.28596e+08	1.3651e+08	1.0992e+08	1.12693e+08	1.11894e+08	1.12477e+08	1.13585e+08	5.38709e+07	2.2018e+08	5.05972e+07	1.37362e+08	4.99853e+07	1.41243e+08
4-methyl-3-sec-butyl-2,3-dihydropyrrolo[3,4-b]quinoline-1,9-dione	3.92	level1			271.144	199.2	C16H18N2O2	POS		喹诺酮内酰胺 A			Alkaloids	生物碱	Anthranilic acid alkaloids	邻氨基苯甲酸生物碱	Acridone alkaloids	吖啶酮生物碱	FLHQAMWKNPOTDV-UHFFFAOYSA-N	1.01573e+07	1.00466e+07	1.03039e+07	1.01722e+07	1.05452e+07	1.05213e+07	9.84603e+06	1.03773e+07	9.86344e+06	9.427e+06	9.57558e+06	8.79134e+06	9.0431e+06	9.23933e+06	9.11281e+06	9.04353e+06	8.79085e+06	8.70953e+06	8.91754e+06	8.96078e+06	8.19377e+06	8.73701e+06	8.9569e+06	8.70573e+06	8.62008e+06	8.74185e+06	9.00523e+06	8.72459e+06
5,7-dihydroxy-2-(4-hydroxyphenyl)-6-[3,4,5-trihydroxy-6-(hydroxymethyl)tetrahydropyran-2-yl]chromen-4-one	3.92	level1			433.113	186.1	C21H20O10	POS					Shikimates and Phenylpropanoids	莽草酸及苯丙酸类	Flavonoids	黄酮类	Flavones	黄酮类	MYXNWGACZJSMBT-UHFFFAOYSA-N	4.15457e+08	4.14056e+08	4.17754e+08	4.15508e+08	4.19393e+08	4.27093e+08	3.21058e+08	3.15877e+08	3.24206e+08	3.18944e+08	3.21925e+08	3.1795e+08	6.84994e+08	6.86361e+08	7.40385e+08	7.1913e+08	9.55561e+08	9.6338e+08	6.2305e+08	6.3549e+08	6.39608e+08	6.42073e+08	8.57813e+08	8.63749e+08	8.50507e+08	8.60799e+08	8.62856e+08	8.72483e+08
Schaftoside	3.92	level1			565.154	170.5	C26H28O14	POS			51938-32-0		Shikimates and Phenylpropanoids	莽草酸及苯丙酸类	Flavonoids	黄酮类	Flavones	黄酮类	MMDUKUSNQNWVET-WMRYYKKOSA-N	1.42021e+10	1.43549e+10	1.43987e+10	1.40619e+10	1.43542e+10	1.4485e+10	1.43951e+10	1.40227e+10	1.45962e+10	1.40313e+10	1.40042e+10	1.39314e+10	1.44497e+10	1.43949e+10	1.41082e+10	1.43312e+10	1.3864e+10	1.42148e+10	1.41441e+10	1.39926e+10	1.39301e+10	1.41e+10	1.5539e+10	1.53784e+10	1.52025e+10	1.53856e+10	1.49525e+10	1.53847e+10
5,7-dihydroxy-2-(4-hydroxyphenyl)-6,8-bis[3,4,5-trihydroxy-6-(hydroxymethyl)tetrahydropyran-2-yl]chromen-4-one	3.92	level1			595.165	165.3	C27H30O15	POS		新西兰牡荆苷 2	23666-13-9		Shikimates and Phenylpropanoids	莽草酸及苯丙酸类	Flavonoids	黄酮类	Flavones	黄酮类	FIAAVMJLAGNUKW-UHFFFAOYSA-N	3.90513e+08	4.03747e+08	4.00092e+08	3.92946e+08	4.1042e+08	4.09048e+08	3.79781e+08	4.06333e+08	4.07122e+08	4.04863e+08	3.82518e+08	3.89995e+08	5.85137e+08	6.2898e+08	6.28945e+08	6.28899e+08	7.50009e+08	7.47028e+08	7.43639e+08	7.26594e+08	7.48875e+08	7.20581e+08	8.98197e+08	8.91352e+08	8.97721e+08	9.26754e+08	9.25294e+08	9.20821e+08
Vicenin 2	3.92	level1			595.165	165.3	C27H30O15	POS		新西兰牡荆苷 2	23666-13-9	C10195	Shikimates and Phenylpropanoids	莽草酸及苯丙酸类	Flavonoids	黄酮类	Flavones	黄酮类	FIAAVMJLAGNUKW-VQVVXJKKSA-N	3.90513e+08	4.03747e+08	4.00092e+08	3.92946e+08	4.1042e+08	4.09048e+08	3.79781e+08	4.06333e+08	4.07122e+08	4.04863e+08	3.82518e+08	3.89995e+08	5.85137e+08	6.2898e+08	6.28945e+08	6.28899e+08	7.50009e+08	7.47028e+08	7.43639e+08	7.26594e+08	7.48875e+08	7.20581e+08	8.98197e+08	8.91352e+08	8.97721e+08	9.26754e+08	9.25294e+08	9.20821e+08
4-(3,4-dihydroxyphenyl)-7-hydroxy-5-[3,4,5-trihydroxy-6-[(3,4,5-trihydroxytetrahydropyran-2-yl)oxymethyl]tetrahydropyran-2-yl]oxy-chromen-2-one	3.92	level1			581.15	164.7	C26H28O15	POS					Shikimates and Phenylpropanoids	莽草酸及苯丙酸类	Flavonoids	黄酮类			XSUATNGSAZMWRU-UHFFFAOYSA-N	3.86791e+07	3.82046e+07	3.91155e+07	3.87192e+07	3.94811e+07	3.93813e+07	4.10216e+07	4.25241e+07	4.36819e+07	4.41684e+07	4.45677e+07	4.2174e+07	2.38063e+07	2.40815e+07	2.38131e+07	2.44367e+07	9.93162e+06	1.14907e+07	1.08229e+07	1.36262e+07	1.37593e+07	1.08254e+07	1.30788e+07	1.4033e+07	1.17813e+07	1.28236e+07	1.20543e+07	1.29486e+07
[3-hydroxy-2-[3,4,5-trihydroxy-6-(hydroxymethyl)tetrahydropyran-2-yl]oxy-propyl] (7Z,10Z,13Z)-hexadeca-7,10,13-trienoate	3.92	level1			485.278	273	C25H42O9	NEG					Fatty acids	脂肪酸	Glycerolipids	甘油酯	Monoacylglycerols	甘油单酯	REDDESGUVVWTMB-PDBXOOCHSA-N	2.26591e+06	5.46159e+06	3.28775e+06	2.93897e+06	273311	247177	2.23212e+06	2.50654e+06	4.77067e+06	3.86352e+06	2.61364e+06	2.29022e+06	1.85027e+06	1.74645e+06	1.77533e+06	2.48258e+06	1.16926e+06	2.78729e+06	7.00535e+06	2.20767e+06	1.7045e+06	1.4981e+06	447957	3.37422e+06	3.99206e+06	3.59508e+06	2.40714e+06	2.35408e+06
3-hydroxy-2-[(Z)-oct-2-enyl]pentanedioic acid	3.92	level1			239.129	255.1	C13H22O5	NEG					Fatty acids	脂肪酸	Fatty Acids and Conjugates	脂肪酸及衍生物	Dicarboxylic acids	二羧酸类	XULHQOQSIFECQQ-SREVYHEPSA-N	3.56178e+07	3.43588e+07	3.66085e+07	3.40684e+07	2.59669e+07	3.49172e+07	4.08434e+07	4.23034e+07	3.99306e+07	3.96861e+07	4.4173e+07	4.36704e+07	5.10286e+07	5.10375e+07	5.17619e+07	5.21022e+07	2.60878e+07	3.49304e+07	3.24476e+07	3.52858e+07	3.28825e+07	3.46054e+07	4.08546e+07	3.87989e+07	4.14812e+07	3.74172e+07	4.20404e+07	3.86479e+07
Traumatic acid	3.92	level1			227.129	234.5	C12H20O4	NEG	HMDB0000933	愈伤酸	6402-36-4	C16308	Fatty acids	脂肪酸	Fatty Acids and Conjugates	脂肪酸及衍生物	Dicarboxylic acids	二羧酸类	MAZWDMBCPDUFDJ-VQHVLOKHSA-N	2.13476e+07	2.20196e+07	2.17668e+07	2.09882e+07	2.08873e+07	2.14263e+07	1.48876e+07	1.53572e+07	1.56268e+07	1.51533e+07	1.51001e+07	1.55002e+07	1.82503e+07	1.82653e+07	1.85807e+07	1.85768e+07	2.23866e+07	2.28272e+07	2.18917e+07	2.38283e+07	2.2039e+07	2.25952e+07	1.64002e+07	1.62589e+07	1.63122e+07	1.6178e+07	1.65182e+07	1.60893e+07
Azelaic acid	3.92	level1			187.098	203.3	C9H16O4	NEG	HMDB0000784	壬二酸	123-99-9	C08261	Fatty acids	脂肪酸	Fatty Acids and Conjugates	脂肪酸及衍生物	Dicarboxylic acids	二羧酸类	BDJRBEYXGGNYIS-UHFFFAOYSA-N	1.0248e+07	1.01002e+07	1.00228e+07	1.00737e+07	1.0405e+07	9.91589e+06	1.15123e+07	1.16482e+07	1.23956e+07	1.14282e+07	1.15999e+07	1.16769e+07	1.12448e+07	1.14397e+07	1.13453e+07	1.1534e+07	1.07404e+07	1.04809e+07	1.06352e+07	1.09311e+07	1.06694e+07	1.06319e+07	1.19851e+07	1.217e+07	1.19664e+07	1.21787e+07	1.20635e+07	1.21671e+07
[4-[(2S,3R,4S,5S,6R)-3,4,5-trihydroxy-6-(hydroxymethyl)tetrahydropyran-2-yl]oxyphenyl]methyl 4-hydroxybenzoate	3.92	level1			405.12	200	C20H22O9	NEG					Shikimates and Phenylpropanoids	莽草酸及苯丙酸类	Phenolic acids (C6-C1)	酚酸	Simple phenolic acids	简单酚酸	VKSWFQCTDQBTII-BFMVXSJESA-N	1.67292e+07	1.68885e+07	1.71058e+07	1.74028e+07	1.79604e+07	1.71135e+07	1.72333e+07	1.72405e+07	1.6882e+07	1.71852e+07	1.63299e+07	1.64126e+07	1.22833e+07	1.2192e+07	1.21913e+07	1.22756e+07	8.3741e+06	7.92924e+06	7.99308e+06	8.31456e+06	8.34112e+06	8.39695e+06	7.88325e+06	7.98152e+06	7.94513e+06	7.94568e+06	7.945e+06	8.11172e+06
(2R,3R,4R,5R,6S)-2-[[(2R,3S,4S,5R,6R)-6-benzyloxy-3,4,5-trihydroxy-tetrahydropyran-2-yl]methoxy]-6-methyl-tetrahydropyran-3,4,5-triol	3.92	level1			415.161	172.8	C19H28O10	NEG		苯甲醇 β - D -芸香糖苷			Shikimates and Phenylpropanoids	莽草酸及苯丙酸类					SMUMBCREXHTKFN-VZOUQOBNSA-N	5.61323e+06	6.06346e+06	5.0629e+06	5.73601e+06	5.47213e+06	5.47325e+06	7.02305e+06	6.67933e+06	6.95315e+06	6.91363e+06	7.0429e+06	7.06614e+06	5.48331e+06	5.66147e+06	5.48279e+06	5.48294e+06	5.76382e+06	6.39969e+06	5.49346e+06	5.42582e+06	5.57232e+06	5.63641e+06	5.06512e+06	5.07631e+06	2.28301e+06	4.69361e+06	4.64818e+06	5.0059e+06
(2E,4E)-5-(3,8-dihydroxy-1,5-dimethyl-7-oxo-6-oxabicyclo[3.2.1]octan-8-yl)-3-methyl-penta-2,4-dienoic acid	3.92	level1			295.119	168.2	C15H20O6	NEG					Terpenoids	萜类					KHSCFCBRFOZSQO-HSKKLARCSA-N	144083	157745	147864	152432	193832	168684	145230	78801.9	0	131124	0	65209.1	1.33324e+06	1.29736e+06	1.2425e+06	1.26779e+06	1.51713e+06	1.74434e+06	1.9558e+06	1.99942e+06	1.65117e+06	1.8863e+06	2.76009e+06	2.64242e+06	2.79887e+06	3.19776e+06	2.65996e+06	3.04241e+06
(2R,3R,4S,5S,6R)-2-benzyloxy-6-(hydroxymethyl)tetrahydropyran-3,4,5-triol	3.92	level1			269.103	153	C13H18O6	NEG		苄基 β - D-葡萄糖苷	878383		Shikimates and Phenylpropanoids	莽草酸及苯丙酸类					GKHCBYYBLTXYEV-UJPOAAIJSA-N	1.3982e+07	1.4683e+07	1.443e+07	1.37426e+07	1.43513e+07	1.3999e+07	1.19126e+07	1.22283e+07	1.2411e+07	1.29713e+07	1.25846e+07	1.26902e+07	1.3404e+07	1.36635e+07	1.38523e+07	1.35417e+07	1.42622e+07	1.40532e+07	1.42471e+07	1.48558e+07	1.42349e+07	1.38367e+07	1.43382e+07	1.4389e+07	1.46962e+07	1.42557e+07	1.45111e+07	1.45863e+07
Phenylalanine	3.92	level1			164.072	37.1	C9H11NO2	NEG	HMDB0000159	苯丙氨酸	63-91-2	C00079	Amino acids and Peptides	氨基酸及短肽	Small peptides	小肽	Aminoacids	氨基酸	COLNVLDHVKWLRT-QMMMGPOBSA-N	5.9303e+07	6.19661e+07	6.43739e+07	6.18351e+07	5.89375e+07	5.8439e+07	1.518e+08	1.50742e+08	1.45241e+08	1.43974e+08	1.66022e+08	1.80105e+08	9.3048e+07	9.30577e+07	9.3047e+07	9.86499e+07	6.12592e+07	5.05028e+07	6.03108e+07	6.11336e+07	5.02594e+07	4.84397e+07	1.28525e+08	1.03013e+08	1.0609e+08	1.27877e+08	1.2889e+08	1.27955e+08
Acetylproline	3.92	level1			156.067	36.9	C7H11NO3	NEG	HMDB0242126	1 -乙酰脯氨酸	1074-79-9		Amino acids and Peptides	氨基酸及短肽	Small peptides	小肽	Dipeptides	二肽类	GNMSLDIYJOSUSW-UHFFFAOYSA-N	1.61135e+06	1.33706e+06	1.89282e+06	1.18661e+06	5.04649e+06	2.2042e+06	8.74823e+06	2.78716e+06	8.39586e+06	7.86074e+06	8.34346e+06	2.77725e+06	3.43455e+06	5.02069e+06	3.44651e+06	3.43079e+06	3.07341e+06	2.59049e+06	2.9881e+06	2.62222e+06	3.09539e+06	2.73258e+06	1.23588e+07	4.31746e+06	4.1817e+06	4.00642e+06	3.67361e+06	4.09712e+06
Uridine 5'-monophosphate (UMP)	3.92	level1			323.029	27.2	C9H13N2O9P	NEG	HMDB0000288	尿苷-磷酸	58-97-9	C00105	Carbohydrates	碳水化合物	Nucleosides	核苷类	Pyrimidine nucleos(t)ides	嘧啶核苷	DJJCXFVJDGTHFX-XVFCMESISA-N	4.39674e+07	4.45904e+07	4.44256e+07	4.6559e+07	4.37191e+07	4.11713e+07	1.87553e+07	1.9295e+07	2.31115e+07	2.10444e+07	1.99635e+07	2.08322e+07	3.0003e+07	3.00132e+07	3.05273e+07	3.07204e+07	3.24064e+07	3.27658e+07	3.35075e+07	2.77175e+07	3.25556e+07	3.11505e+07	2.83522e+07	2.88874e+07	2.66517e+07	2.90842e+07	2.9567e+07	2.74393e+07
Pyroglutamic acid	3.92	level1			128.035	27.1	C5H7NO3	NEG	HMDB0000267	L-焦谷氨酸	98-79-3	C01879	Amino acids and Peptides	氨基酸及短肽	Small peptides	小肽	Aminoacids	氨基酸	ODHCTXKNWHHXJC-VKHMYHEASA-N	1.48955e+07	1.35511e+07	1.49559e+07	1.47595e+07	1.37719e+07	1.09039e+07	2.42608e+07	2.24847e+07	2.03472e+07	2.24931e+07	2.49185e+07	2.53252e+07	1.53532e+07	1.57762e+07	1.57579e+07	1.31474e+07	1.05792e+07	7.92002e+06	6.26958e+06	7.43196e+06	9.81674e+06	1.04582e+07	1.34496e+07	1.58055e+07	1.69606e+07	1.82104e+07	1.5752e+07	1.71193e+07
Malic acid	3.92	level1			133.014	27.1	C4H6O5	NEG	HMDB0000744	苹果酸	6915-15-7	C00149	Fatty acids	脂肪酸	Fatty Acids and Conjugates	脂肪酸及衍生物	Dicarboxylic acids	二羧酸类	BJEPYKJPYRNKOW-UHFFFAOYSA-N	2.7692e+09	2.82894e+09	2.89301e+09	3.00584e+09	2.85232e+09	2.85004e+09	2.8737e+09	2.80907e+09	2.82037e+09	5.98031e+09	2.68274e+09	2.74972e+09	3.15234e+09	3.15234e+09	3.1117e+09	3.15235e+09	3.01309e+09	2.77557e+09	2.71433e+09	2.84463e+09	2.78938e+09	2.71359e+09	4.0319e+09	4.1435e+09	4.01833e+09	4.00817e+09	4.03515e+09	4.27664e+09
Arachidic acid	3.91	level1			311.296	320	C20H40O2	NEG	HMDB0002212	花生酸	506-30-9	C06425	Fatty acids	脂肪酸	Fatty Acids and Conjugates	脂肪酸及衍生物	Unsaturated fatty acids	不饱和脂肪酸	VKOBVWXKNCXXDE-UHFFFAOYSA-N	4.66849e+06	5.59293e+06	5.47524e+06	4.39555e+06	346127	3.92708e+06	4.71766e+06	5.33997e+06	3.72881e+06	4.57576e+06	4.42202e+06	4.71047e+06	4.00774e+06	4.52434e+06	4.01038e+06	4.15563e+06	341257	7.11203e+06	6.43043e+06	6.65666e+06	6.02831e+06	5.18914e+06	3.28179e+06	4.45037e+06	4.82398e+06	4.26595e+06	3.87889e+06	3.92898e+06
5-hydroxy-2-(4-hydroxyphenyl)-3-[(2S,3R,4S,5S,6R)-3,4,5-trihydroxy-6-(hydroxymethyl)tetrahydropyran-2-yl]oxy-7-[(2S,3R,4R,5R,6S)-3,4,5-trihydroxy-6-methyl-tetrahydropyran-2-yl]oxy-chromen-4-one	3.91	level1			595.165	190.5	C27H30O15	POS			2392-95-2		Shikimates and Phenylpropanoids	莽草酸及苯丙酸类	Flavonoids	黄酮类	Flavonols	黄酮醇类	JYXSWDCPHRTYGU-RVCYDTIBSA-N	7.53404e+07	7.59819e+07	7.67551e+07	7.91437e+07	7.40067e+07	7.93173e+07	7.75177e+07	7.05268e+07	7.57369e+07	7.79607e+07	7.0909e+07	7.24043e+07	9.06336e+07	9.14838e+07	9.67816e+07	9.06507e+07	1.09844e+08	1.08799e+08	1.07833e+08	1.00569e+08	1.05011e+08	1.07947e+08	1.14979e+08	1.07857e+08	1.17606e+08	1.1597e+08	1.14059e+08	1.20033e+08
5-[6-(hydroxymethyl)-7-oxatricyclo[4.3.0.03,9]nonan-9-yl]-2-methyl-4-oxo-pentanoic acid	3.91	level1			281.139	187.8	C15H22O5	NEG					Terpenoids	萜类					DULAWUXQXSFPOC-UHFFFAOYSA-N	7.70969e+06	7.39246e+06	7.33355e+06	7.47138e+06	6.41067e+06	7.32617e+06	5.11047e+06	5.8897e+06	5.34592e+06	5.93716e+06	6.13087e+06	6.01208e+06	5.51283e+06	5.74738e+06	5.93951e+06	5.52012e+06	4.15823e+06	3.86138e+06	4.03202e+06	4.28015e+06	3.89177e+06	3.93428e+06	6.42399e+06	4.50367e+06	3.86829e+06	3.72535e+06	3.77187e+06	3.60162e+06
Norleucine	3.91	level1			130.087	29.1	C6H13NO2	NEG	HMDB0251526	DL -正亮氨酸	104809-14-5	C01933	Fatty acids	脂肪酸	Fatty Acids and Conjugates	脂肪酸及衍生物	Amino fatty acids	氨基脂肪酸	LRQKBLKVPFOOQJ-UHFFFAOYSA-N	2.109e+07	2.44687e+07	2.34348e+07	2.29126e+07	2.1988e+07	2.18867e+07	9.1023e+07	8.49097e+07	8.8789e+07	8.87399e+07	8.70112e+07	9.36698e+07	4.88014e+07	4.72019e+07	4.91636e+07	4.9165e+07	2.0676e+07	2.12126e+07	2.08813e+07	2.0709e+07	1.95479e+07	1.99321e+07	6.86792e+07	6.48399e+07	6.88542e+07	6.74259e+07	6.70406e+07	6.6096e+07
3,5-Di-tert-butylphenol	3.91	level1			205.16	291.5	C14H22O	NEG		3,5-二叔丁基苯酚	1138-52-9		Shikimates and Phenylpropanoids	莽草酸及苯丙酸类					ZDWSNKPLZUXBPE-UHFFFAOYSA-N	2.93192e+08	2.7839e+08	2.9336e+08	2.76503e+08	2.8668e+08	2.96893e+08	3.23519e+08	3.27297e+08	3.17793e+08	3.16569e+08	3.00853e+08	3.09965e+08	3.19367e+08	3.19449e+08	3.16241e+08	3.16244e+08	3.63858e+08	3.29003e+08	3.44398e+08	3.45625e+08	3.24697e+08	3.42097e+08	2.7575e+08	2.73328e+08	2.77797e+08	2.6699e+08	2.93315e+08	2.72749e+08
(3aR,5S,7S,8R,8aS,9aR)-7,8-dihydroxy-5,8a-dimethyl-1-methylene-4,5,5a,6,7,8,9,9a-octahydro-3aH-azuleno[6,5-b]furan-2-one	3.91	level1			265.145	210.1	C15H22O4	NEG					Terpenoids	萜类	Sesquiterpenoids	倍半萜类	Pseudoguaiane sesquiterpenoids	伪愈创木烷型倍半萜	ZFCRHGITKWEXDY-ZJYMWTMGSA-N	1.2404e+06	1.26274e+06	1.31549e+06	1.28767e+06	1.34323e+06	1.72149e+06	1.24841e+06	1.34534e+06	1.2878e+06	1.23157e+06	1.69292e+06	1.79392e+06	1.00257e+06	1.02127e+06	1.06328e+06	1.03081e+06	1.28203e+06	1.03968e+06	811850	902165	892245	951203	845723	696276	924218	917771	896879	1.04308e+06
Catechin	3.91	level1			291.086	165.3	C15H14O6	POS	HMDB0002780	儿茶素	154-23-4	C06562	Shikimates and Phenylpropanoids	莽草酸及苯丙酸类	Flavonoids	黄酮类	Flavan-3-ols	黄烷-3-醇类	PFTAWBLQPZVEMU-DZGCQCFKSA-N	6.15287e+07	6.28419e+07	6.32005e+07	6.14523e+07	6.57429e+07	6.2636e+07	4.26336e+07	4.6718e+07	4.73894e+07	4.48321e+07	4.60472e+07	4.41375e+07	3.6645e+07	3.73064e+07	3.70364e+07	3.88392e+07	2.80807e+07	2.74698e+07	2.76367e+07	2.54037e+07	2.68638e+07	2.47759e+07	2.26459e+07	2.08156e+07	2.18361e+07	2.40899e+07	2.37452e+07	2.10912e+07
(-)-Catechin	3.91	level1			291.086	165.3	C15H14O6	POS		( - ) -儿茶素	18829-70-4	C14079	Shikimates and Phenylpropanoids	莽草酸及苯丙酸类	Flavonoids	黄酮类	Flavan-3-ols	黄烷-3-醇类	PFTAWBLQPZVEMU-HIFRSBDPSA-N	6.15287e+07	6.28419e+07	6.32005e+07	6.14523e+07	6.57429e+07	6.2636e+07	4.26336e+07	4.6718e+07	4.73894e+07	4.48321e+07	4.60472e+07	4.41375e+07	3.6645e+07	3.73064e+07	3.70364e+07	3.88392e+07	2.80807e+07	2.74698e+07	2.76367e+07	2.54037e+07	2.68638e+07	2.47759e+07	2.26459e+07	2.08156e+07	2.18361e+07	2.40899e+07	2.37452e+07	2.10912e+07
PC(16:0/20:4)	3.91	level1			782.568	334	C44H80NO8P	POS	HMDB0007982	1-棕榈酰基-2-花生四烯酰-sn-甘油-3-磷酸胆碱	35418-58-7		Fatty acids	脂肪酸	Glycerophospholipids	甘油磷脂	Glycerophosphocholines		IIZPXYDJLKNOIY-JXPKJXOSSA-N	2.09183e+08	3.57582e+08	3.32241e+08	3.06734e+08	2.89482e+06	2.66035e+08	3.77161e+08	2.59731e+08	2.14463e+08	2.75941e+08	2.52687e+08	2.39558e+08	2.55728e+08	2.59777e+08	2.66914e+08	2.65775e+08	4.01285e+06	4.1496e+08	5.07872e+08	3.49107e+08	3.5899e+08	3.47685e+08	3.01753e+08	2.88015e+08	3.06592e+08	3.35068e+08	3.18505e+08	2.79879e+08
Laurocapram	3.91	level1			282.279	317.6	C18H35NO	POS	HMDB0253992	月桂氮酮	59227-89-3	D04678							AXTGDCSMTYGJND-UHFFFAOYSA-N	3.53132e+09	3.53772e+09	3.93847e+09	3.85626e+09	4.07109e+09	4.85574e+09	3.25736e+09	3.19075e+09	3.12657e+09	3.39521e+09	3.19905e+09	3.03889e+09	4.02307e+09	4.02207e+09	4.0689e+09	4.06758e+09	3.08684e+09	3.21953e+09	2.68801e+09	2.83023e+09	2.64421e+09	2.68249e+09	6.59488e+09	6.3734e+09	6.00513e+09	6.41535e+09	6.61085e+09	6.40556e+09
Palmitamide	3.91	level1			256.263	315.3	C16H33NO	POS	HMDB0012273	十六碳酰胺	629-54-9		Fatty acids	脂肪酸	Fatty amides	脂肪酰胺	Primary amides		HSEMFIZWXHQJAE-UHFFFAOYSA-N	4.16431e+08	4.50146e+08	4.21989e+08	4.83073e+08	4.97584e+08	6.09579e+08	3.56429e+08	3.46035e+08	3.69137e+08	3.85996e+08	3.20717e+08	3.52265e+08	5.03045e+08	4.93029e+08	5.08535e+08	5.14888e+08	4.22294e+08	4.5483e+08	3.61367e+08	3.37791e+08	3.12805e+08	3.21483e+08	1.0093e+09	1.01248e+09	1.01601e+09	9.44435e+08	1.01667e+09	1.08656e+09
LPC(18:0/0:0)	3.91	level1			524.37	313.9	C26H54NO7P	POS	HMDB0010384	1-硬脂酰-sn-甘油-3-磷酰胆碱	19420-57-6		Fatty acids	脂肪酸	Glycerophospholipids	甘油磷脂	Glycerophosphocholines		IHNKQIMGVNPMTC-RUZDIDTESA-N	8.9932e+06	9.94656e+06	9.58507e+06	1.01566e+07	9.79032e+06	9.44597e+06	9.33189e+06	9.79328e+06	9.40879e+06	9.4659e+06	7.95466e+06	7.59447e+06	7.90744e+06	7.84307e+06	7.8963e+06	7.84309e+06	1.4009e+07	1.46671e+07	1.2063e+07	1.15163e+07	1.08787e+07	1.09321e+07	1.12092e+07	1.13994e+07	1.06978e+07	9.97805e+06	1.03309e+07	1.07991e+07
1-Myristoyl-sn-glycero-3-phosphocholine (LPC(14:0/0:0))	3.91	level1			468.307	281.4	C22H46NO7P	POS	HMDB0010379	1 -肉豆蔻酰- sn -甘油-3 -磷酸胆碱	20559-16-4		Fatty acids	脂肪酸	Glycerophospholipids	甘油磷脂	Glycerophosphocholines		VXUOFDJKYGDUJI-OAQYLSRUSA-N	1.96884e+06	2.69204e+06	2.21677e+06	2.08979e+06	2.44361e+06	2.61501e+06	2.43526e+06	2.24897e+06	1.89089e+06	2.73384e+06	2.0209e+06	2.17467e+06	2.40995e+06	2.36952e+06	2.22434e+06	2.40967e+06	2.73675e+06	2.37165e+06	2.25941e+06	2.42402e+06	2.80536e+06	2.42851e+06	2.454e+06	3.3628e+06	3.03778e+06	2.7811e+06	2.37911e+06	2.7602e+06
PC(8:0/8:0)	3.91	level1			492.308	271.2	C24H48NO8P	POS		1, 2 -二辛酰基- sn -甘油-3 -磷酸胆碱	19191-91-4		Fatty acids	脂肪酸	Glycerophospholipids	甘油磷脂	Glycerophosphocholines		YHIXRNNWDBPKPW-JOCHJYFZSA-N	1.17427e+06	1.48516e+06	1.19147e+06	1.62477e+06	1.31953e+06	985914	1.10127e+06	519710	596517	646078	505728	521992	1.6291e+06	1.875e+06	1.87426e+06	1.87475e+06	3.55641e+06	2.60335e+06	3.3147e+06	3.28794e+06	3.55072e+06	3.74195e+06	1.11041e+06	1.56713e+06	1.10699e+06	1.41388e+06	847777	899096
Oroxin B	3.91	level1			577.155	205.3	C27H30O15	POS		木蝴蝶苷B	114482-86-9		Shikimates and Phenylpropanoids	莽草酸及苯丙酸类	Flavonoids	黄酮类	Flavones	黄酮类	HAYLVXFWJCKKDW-IJTBWITGSA-N	4.21242e+07	3.8455e+07	4.2012e+07	3.96429e+07	4.42745e+07	4.11665e+07	4.24454e+07	4.43527e+07	4.35302e+07	4.3525e+07	4.40953e+07	4.65756e+07	4.04877e+07	4.10016e+07	4.1536e+07	4.2626e+07	3.75794e+07	3.76437e+07	3.69719e+07	3.95327e+07	3.68363e+07	3.78239e+07	4.29414e+07	4.25547e+07	4.53075e+07	4.49534e+07	4.34732e+07	4.55689e+07
3-hydroxy-3-methyl-5-oxo-5-[[(2R,3S,4S,5R,6R)-3,4,5-trihydroxy-6-[(E)-4-(1-hydroxy-2,6,6-trimethyl-4-oxocyclohex-2-en-1-yl)but-3-en-2-yl]oxyoxan-2-yl]methoxy]pentanoic acid	3.91	level1			531.243	188.1	C25H38O12	POS					Terpenoids	萜类	Apocarotenoids	脱辅基类胡萝卜素	Megastigmanes		JQZXPIPFYNVPHJ-SAEYPANNSA-N	5.59955e+06	4.95815e+06	7.69311e+06	4.87213e+06	5.48263e+06	5.21739e+06	8.70399e+06	8.26243e+06	8.06124e+06	8.56934e+06	8.21691e+06	8.53317e+06	1.83651e+07	1.83652e+07	1.85993e+07	1.86037e+07	3.88901e+07	3.72481e+07	3.65109e+07	3.83648e+07	3.74433e+07	3.95734e+07	1.78902e+07	1.92807e+07	1.90547e+07	1.86543e+07	2.46357e+07	1.92181e+07
5-hydroxy-2-(4-hydroxyphenyl)-7-methoxy-6-[(2S,3R,4R,5S,6R)-3,4,5-trihydroxy-6-(hydroxymethyl)tetrahydropyran-2-yl]chromen-4-one	3.91	level1			429.118	187.5	C22H22O10	POS		当药黄素	1859726	C17835	Shikimates and Phenylpropanoids	莽草酸及苯丙酸类	Flavonoids	黄酮类	Flavones	黄酮类	ABRULANJVVJLFI-DGHBBABESA-N	57201.5	70079.9	0	0	117668	0	59530.6	0	0	0	0	0	1.42835e+07	1.36972e+07	1.42828e+07	1.42827e+07	2.03651e+07	2.58025e+07	2.037e+07	2.19507e+07	2.03492e+07	2.82552e+07	4.22713e+07	3.90049e+07	3.01209e+07	2.82722e+07	3.04574e+07	2.66148e+07
Violanthin	3.91	level1			579.17	178.3	C27H30O14	POS	HMDB0302837	三色堇黄苷	40581-17-7	C10196	Shikimates and Phenylpropanoids	莽草酸及苯丙酸类	Flavonoids	黄酮类	Flavones	黄酮类	MVOUGOXRXQDXDC-RSPRXDBDSA-N	4.38982e+08	4.46241e+08	4.44703e+08	4.52718e+08	4.58256e+08	4.48528e+08	4.739e+08	4.60153e+08	4.85467e+08	4.87491e+08	4.8325e+08	4.67479e+08	3.8788e+08	3.89273e+08	3.8812e+08	3.91529e+08	3.78608e+08	3.8388e+08	3.78513e+08	3.84693e+08	3.74281e+08	3.76868e+08	2.92848e+08	2.92561e+08	2.89307e+08	2.99342e+08	3.01901e+08	2.98894e+08
(2S)-2-amino-4-benzyloxy-4-oxo-butanoic acid	3.91	level1			224.091	140.1	C11H13NO4	POS		L -天冬氨酸- 4 -苄酯	2177-63-1		Amino acids and Peptides	氨基酸及短肽	Small peptides	小肽	Aminoacids	氨基酸	VGALFAWDSNRXJK-VIFPVBQESA-N	5.54409e+06	5.51111e+06	5.67713e+06	8.53341e+06	1.09763e+07	1.32035e+07	1.34308e+07	8.27825e+06	8.41463e+06	1.28338e+07	1.20869e+07	1.14076e+07	1.00631e+07	1.09009e+07	8.78695e+06	1.12451e+07	1.93964e+07	1.18056e+07	7.55086e+06	9.23815e+06	9.83259e+06	1.05599e+07	1.08673e+07	1.43736e+07	1.48436e+07	8.51829e+06	7.17441e+06	7.69242e+06
1-Methylpyrrolidine	3.91	level1			86.0963	28.8	C5H11N	POS	HMDB0243946	1-甲基吡咯烷	120-94-5		Alkaloids	生物碱	Lysine alkaloids	赖氨酸系生物碱	Piperidine alkaloids	哌啶生物碱	AVFZOVWCLRSYKC-UHFFFAOYSA-N	6.30393e+07	4.96667e+07	5.22974e+07	5.04136e+07	5.61651e+07	5.43056e+07	2.78791e+08	2.76442e+08	2.67935e+08	2.81094e+08	2.80283e+08	2.9136e+08	1.05724e+08	1.05811e+08	1.06478e+08	1.14825e+08	4.66314e+07	3.56739e+07	4.35898e+07	3.30692e+07	4.53224e+07	3.64574e+07	1.01726e+08	9.97382e+07	1.00177e+08	1.27025e+08	1.26834e+08	1.26131e+08
Hygric acid	3.91	level1			130.086	26.8	C6H11NO2	POS	HMDB0094696	N -甲基- L -脯氨酸	475-11-6	C22223	Alkaloids	生物碱	Ornithine alkaloids	鸟氨酸系生物碱	Pyrrolidine alkaloids	吡咯烷生物碱	CWLQUGTUXBXTLF-YFKPBYRVSA-N	2.80888e+07	2.91741e+07	3.07863e+07	2.81996e+07	3.07909e+07	3.09569e+07	3.26987e+07	3.18731e+07	3.308e+07	3.15806e+07	4.15419e+07	2.9739e+07	2.94057e+07	3.08945e+07	3.06463e+07	3.13783e+07	3.27464e+07	3.37563e+07	3.06929e+07	3.03828e+07	3.26875e+07	3.37799e+07	3.46429e+07	2.83913e+07	3.08687e+07	2.84761e+07	3.4161e+07	3.08045e+07
gamma-Linolenic acid	3.91	level1			277.217	310.7	C18H30O2	NEG	HMDB0003073	γ-亚麻酸	506-26-3	C06426	Fatty acids	脂肪酸	Fatty Acids and Conjugates	脂肪酸及衍生物	Unsaturated fatty acids	不饱和脂肪酸	VZCCETWTMQHEPK-QNEBEIHSSA-N	2.76288e+09	2.98561e+09	2.60219e+09	2.66721e+09	2.8152e+09	2.74423e+09	3.59207e+09	3.6707e+09	3.75386e+09	3.45081e+09	3.28305e+09	3.43378e+09	3.54195e+09	3.37201e+09	3.49165e+09	3.4351e+09	3.75596e+09	3.6541e+09	3.45069e+09	3.49421e+09	3.39655e+09	3.50332e+09	4.24999e+09	4.07792e+09	3.97984e+09	4.11777e+09	4.10808e+09	4.16606e+09
13(S)-HpOTrE	3.91	level1			309.207	280.8	C18H30O4	NEG	HMDB0301803	13 ( S ) -氢过氧基亚麻酸	67597-26-6	C04785	Fatty acids	脂肪酸	Fatty Acids and Conjugates	脂肪酸及衍生物	Other Octadecanoids	其他十八烷	UYQGVDXDXBAABN-FQSPHKRJSA-N	1.66521e+07	1.64528e+07	1.82492e+07	1.98205e+07	2.06011e+07	1.93955e+07	2.30778e+07	2.32247e+07	2.27374e+07	2.50876e+07	2.24716e+07	2.29788e+07	1.59026e+07	1.59016e+07	1.63868e+07	1.60503e+07	1.17276e+07	1.1525e+07	1.17273e+07	1.18603e+07	1.10439e+07	1.1717e+07	9.37887e+06	9.38287e+06	9.39451e+06	9.52772e+06	1.06719e+07	9.38113e+06
5-[[(2R,3S,4S,5R,6R)-6-(1-ethylhexoxy)-3,4,5-trihydroxy-tetrahydropyran-2-yl]methoxy]-3-hydroxy-3-methyl-5-oxo-pentanoic acid	3.91	level1			435.224	233.2	C20H36O10	NEG					Fatty acids	脂肪酸	Fatty acyl glycosides	脂肪酰糖苷	Fatty acyl glycosides of mono- and disaccharides	脂肪酰糖苷	HJZCGHZALIXXSA-GATIAUJESA-N	3.411e+07	3.42901e+07	3.3935e+07	3.44585e+07	3.35181e+07	3.41393e+07	3.28647e+07	3.29947e+07	3.29556e+07	3.26877e+07	3.2961e+07	3.35297e+07	5.63934e+07	5.7081e+07	5.78053e+07	5.77979e+07	1.05337e+08	1.1024e+08	1.08484e+08	1.11673e+08	1.086e+08	1.13495e+08	5.0047e+07	4.93387e+07	5.09221e+07	5.00958e+07	5.12438e+07	5.16844e+07
5-[(6-benzyloxy-3,4,5-trihydroxy-tetrahydropyran-2-yl)methoxy]-3-hydroxy-3-methyl-5-oxo-pentanoic acid	3.91	level1			413.146	182.1	C19H26O10	NEG											WMJMUBCEXZDILC-UHFFFAOYSA-N	7.64369e+06	7.00144e+06	6.63221e+06	6.6583e+06	6.97213e+06	7.20825e+06	1.14394e+07	1.18078e+07	1.18802e+07	1.13983e+07	1.1354e+07	1.16045e+07	9.86019e+06	9.83008e+06	9.86e+06	9.79116e+06	1.19005e+07	1.15765e+07	1.10053e+07	1.17761e+07	1.13489e+07	1.12657e+07	1.06269e+07	1.01613e+07	9.79142e+06	1.08509e+07	1.01879e+07	1.05674e+07
5-[[(2R,3S,4S,5R,6R)-6-benzyloxy-3,4,5-trihydroxy-tetrahydropyran-2-yl]methoxy]-3-hydroxy-3-methyl-5-oxo-pentanoic acid	3.91	level1			413.146	182.1	C19H26O10	NEG											WMJMUBCEXZDILC-PNJCVKMMSA-N	7.64369e+06	7.00144e+06	6.63221e+06	6.6583e+06	6.97213e+06	7.20825e+06	1.14394e+07	1.18078e+07	1.18802e+07	1.13983e+07	1.1354e+07	1.16045e+07	9.86019e+06	9.83008e+06	9.86e+06	9.79116e+06	1.19005e+07	1.15765e+07	1.10053e+07	1.17761e+07	1.13489e+07	1.12657e+07	1.06269e+07	1.01613e+07	9.79142e+06	1.08509e+07	1.01879e+07	1.05674e+07
1-(4-hydroxyphenyl)-3-[(2R,3R,4S,5S,6R)-3,4,5-trihydroxy-6-(hydroxymethyl)tetrahydropyran-2-yl]oxy-propan-1-one	3.91	level1			327.109	143.3	C15H20O8	NEG			53170-92-6		Shikimates and Phenylpropanoids	莽草酸及苯丙酸类	Phenylethanoids (C6-C2)	苯乙醇类	Phenylethanoids	苯乙醇类	NPAQHLFPEOMKAL-UXXRCYHCSA-N	3.22007e+07	3.30732e+07	4.64404e+07	2.13604e+07	4.6504e+07	2.39342e+07	3.03223e+07	2.8283e+07	5.20896e+07	2.85605e+07	5.14443e+07	5.1921e+07	2.7533e+07	2.53572e+07	2.63234e+07	2.74284e+07	2.71977e+07	2.79705e+07	2.43639e+07	2.51154e+07	2.68411e+07	2.60001e+07	3.06326e+07	2.58247e+07	2.82103e+07	1.76949e+07	2.6082e+07	1.68447e+07
Lactate	3.91	level1			89.0244	27.8	C3H6O3	NEG	HMDB0144295	乳酸	50-21-5	C01432	Fatty acids	脂肪酸	Fatty Acids and Conjugates	脂肪酸及衍生物	Hydroxy fatty acids	羟基脂肪酸	JVTAAEKCZFNVCJ-UHFFFAOYSA-N	1.86439e+08	1.97029e+08	1.98122e+08	2.02534e+08	1.86561e+08	2.4957e+08	2.55314e+08	2.60603e+08	2.4614e+08	2.47485e+08	2.48854e+08	2.53004e+08	1.75153e+08	1.55515e+08	1.75124e+08	1.71739e+08	1.05018e+08	1.31901e+08	1.22773e+08	1.2613e+08	1.27916e+08	1.2718e+08	1.19837e+08	1.23436e+08	1.25828e+08	1.25147e+08	1.17449e+08	1.3842e+08
Glutathione	3.91	level1			306.077	27.1	C10H17N3O6S	NEG	HMDB0000125	谷胱甘肽	70-18-8	C00051	Amino acids and Peptides	氨基酸及短肽	Small peptides	小肽	Tripeptides	三肽类	RWSXRVCMGQZWBV-WDSKDSINSA-N	1.73557e+08	1.63656e+08	1.71033e+08	2.28667e+08	2.24784e+08	1.67869e+08	2.60636e+08	2.75214e+08	2.70928e+08	2.71937e+08	2.71548e+08	2.77037e+08	1.87093e+08	1.88019e+08	1.81598e+08	1.81791e+08	1.49246e+08	1.50011e+08	1.40556e+08	1.35352e+08	1.41704e+08	1.48097e+08	1.7197e+08	1.71881e+08	1.63197e+08	1.68644e+08	1.68299e+08	1.65069e+08
Glycolate	3.91	level1			75.0087	25.8	C2H4O3	NEG	HMDB0000115	乙醇酸	79-14-1	C00160							AEMRFAOFKBGASW-UHFFFAOYSA-N	4.2769e+07	4.33272e+07	4.31625e+07	4.61622e+07	4.19314e+07	4.50671e+07	3.56915e+07	3.76759e+07	3.7843e+07	3.71534e+07	3.68138e+07	3.68837e+07	3.71186e+07	3.71208e+07	3.81088e+07	3.71177e+07	3.40419e+07	3.62387e+07	3.60924e+07	3.76268e+07	3.67947e+07	3.83631e+07	3.34683e+07	3.52813e+07	3.17909e+07	3.66209e+07	3.07886e+07	3.45087e+07
Lysine	3.91	level1			145.098	21.8	C6H14N2O2	NEG	HMDB0000182	赖氨酸	56-87-1	C00047	Amino acids and Peptides	氨基酸及短肽	Small peptides	小肽	Aminoacids	氨基酸	KDXKERNSBIXSRK-YFKPBYRVSA-N	526750	540650	588753	458121	593869	627602	1.09399e+06	1.03589e+06	1.28457e+06	1.1549e+06	1.42064e+06	1.14355e+06	566254	576292	536328	576192	2.01153e+06	3.11102e+06	1.67912e+06	1.35309e+06	1.82052e+06	1.37325e+06	671845	504395	651341	632033	646719	610577
Sucrose	3.91	level1			341.109	29.7	C12H22O11	NEG	HMDB0000258	蔗糖	57-50-1	C00089	Carbohydrates	碳水化合物	Saccharides	糖类	Disaccharides	双糖类	CZMRCDWAGMRECN-UGDNZRGBSA-N	1.09287e+09	8.65083e+08	1.08371e+09	1.0847e+09	7.99251e+08	1.02596e+09	1.04201e+09	1.01755e+09	9.60443e+08	1.41108e+09	9.84028e+08	9.82026e+08	1.24787e+09	1.25726e+09	1.23222e+09	1.22434e+09	9.79333e+08	9.538e+08	1.05291e+09	1.06474e+09	1.13126e+09	1.0374e+09	1.43482e+09	1.27366e+09	1.27772e+09	1.28485e+09	1.55417e+09	1.28303e+09
Eicosapentaenoic acid	3.9	level1			301.217	308.8	C20H30O2	NEG	HMDB0001999	二十碳五烯酸	10417-94-4	C06428	Fatty acids	脂肪酸	Fatty Acids and Conjugates	脂肪酸及衍生物	Unsaturated fatty acids	不饱和脂肪酸	JAZBEHYOTPTENJ-JLNKQSITSA-N	3.28218e+06	3.78337e+06	1.87038e+06	2.87488e+06	1.75215e+06	1.62601e+06	2.30371e+06	4.19562e+06	2.20176e+06	4.16865e+06	2.20125e+06	2.08333e+06	1.04102e+07	9.91179e+06	1.00496e+07	9.90875e+06	2.07212e+07	1.99374e+07	1.88752e+07	1.90782e+07	1.96581e+07	1.95282e+07	1.71051e+07	1.65464e+07	1.65864e+07	1.69718e+07	1.72027e+07	1.7094e+07
2-Hydroxypalmitic acid	3.9	level1			271.228	282.9	C16H32O3	NEG	HMDB0031057	2 -羟基十六烷酸	764-67-0		Fatty acids	脂肪酸	Fatty Acids and Conjugates	脂肪酸及衍生物	Hydroxy fatty acids	羟基脂肪酸	JGHSBPIZNUXPLA-UHFFFAOYSA-N	4.13773e+06	4.01897e+06	4.19666e+06	3.85042e+06	3.34102e+06	4.21701e+06	4.49078e+06	4.92018e+06	4.17911e+06	3.80503e+06	3.91738e+06	4.08729e+06	4.6573e+06	4.76739e+06	4.52886e+06	4.523e+06	4.4363e+06	4.83536e+06	4.47516e+06	4.31972e+06	4.36184e+06	3.80375e+06	4.21875e+06	4.18857e+06	4.02159e+06	4.29671e+06	3.78985e+06	3.53458e+06
1-[2,4-dihydroxy-6-[(2S,3R,4S,5S,6R)-3,4,5-trihydroxy-6-(hydroxymethyl)tetrahydropyran-2-yl]oxy-phenyl]ethanone	3.9	level1			329.088	175.4	C14H18O9	NEG		Myrciaphe/ A（苯乙酮糖苷）	26089-54-3		Polyketides	聚酮	Phloroglucinols	间苯三酚类	Acyl phloroglucinols	酰基间苯三酚	GFKQVLKFPJGJEP-RGCYKPLRSA-N	9.91452e+06	9.53131e+06	1.00236e+07	9.34843e+06	9.31097e+06	1.0125e+07	1.0914e+07	1.09668e+07	1.08897e+07	1.02703e+07	1.05175e+07	1.06857e+07	9.63533e+06	9.63528e+06	9.60988e+06	9.60334e+06	9.46651e+06	7.96571e+06	9.27421e+06	8.99861e+06	9.70028e+06	8.70784e+06	8.30287e+06	8.47158e+06	8.38231e+06	9.16601e+06	8.46405e+06	9.18732e+06
Kaempferol 3-neohesperidoside	3.9	level1			595.165	190.5	C27H30O15	POS	HMDB0302645	山柰酚 3 -新橙皮糖苷	32602-81-6		Shikimates and Phenylpropanoids	莽草酸及苯丙酸类	Flavonoids	黄酮类	Flavonols	黄酮醇类	OHOBPOYHROOXEI-JWMUNMLDSA-N	7.53404e+07	7.59819e+07	7.67551e+07	7.91437e+07	7.40067e+07	7.93173e+07	7.75177e+07	7.05268e+07	7.57369e+07	7.79607e+07	7.0909e+07	7.24043e+07	9.06336e+07	9.14838e+07	9.67816e+07	9.06507e+07	1.09844e+08	1.08799e+08	1.07833e+08	1.00569e+08	1.05011e+08	1.07947e+08	1.14979e+08	1.07857e+08	1.17606e+08	1.1597e+08	1.14059e+08	1.20033e+08
Leucine	3.9	level1			130.087	29.1	C6H13NO2	NEG	HMDB0062203	亮氨酸	61-90-5	C00123	Amino acids and Peptides	氨基酸及短肽	Small peptides	小肽	Aminoacids	氨基酸	ROHFNLRQFUQHCH-YFKPBYRVSA-N	2.109e+07	2.44687e+07	2.34348e+07	2.29126e+07	2.1988e+07	2.18867e+07	9.1023e+07	8.49097e+07	8.8789e+07	8.87399e+07	8.70112e+07	9.36698e+07	4.88014e+07	4.72019e+07	4.91636e+07	4.9165e+07	2.0676e+07	2.12126e+07	2.08813e+07	2.0709e+07	1.95479e+07	1.99321e+07	6.86792e+07	6.48399e+07	6.88542e+07	6.74259e+07	6.70406e+07	6.6096e+07
(1S,5S,8S,9R)-2,5,9-trimethyltricyclo[6.3.0.01,5]undec-2-ene-3-carboxylic acid	3.9	level1			233.155	273.6	C15H22O2	NEG					Terpenoids	萜类	Sesquiterpenoids	倍半萜类	Silphiperfolane sesquiterpenoids	Silphiperfolane型倍半萜	SUFSOKMJLLAQQX-JYBASQMISA-N	2.02792e+07	1.95704e+07	1.94665e+07	1.95799e+07	1.96858e+07	2.02293e+07	1.94595e+07	2.01001e+07	2.02018e+07	2.0084e+07	1.96326e+07	1.93775e+07	2.10718e+07	2.11248e+07	2.10738e+07	2.1749e+07	1.84162e+07	1.97486e+07	1.95253e+07	2.04482e+07	2.00523e+07	1.92064e+07	1.68919e+07	1.76259e+07	1.81975e+07	1.74548e+07	1.73055e+07	1.83286e+07
1,1,9a-trimethyl-3,4,8,9-tetrahydro-2H-benzo[7]annulene-7-carboxylic acid	3.9	level1			233.155	273.6	C15H22O2	NEG					Terpenoids	萜类	Sesquiterpenoids	倍半萜类	Cuparane sesquiterpenoids	花侧柏烷型倍半萜	MQYVSPPZNQTARL-UHFFFAOYSA-N	2.02792e+07	1.95704e+07	1.94665e+07	1.95799e+07	1.96858e+07	2.02293e+07	1.94595e+07	2.01001e+07	2.02018e+07	2.0084e+07	1.96326e+07	1.93775e+07	2.10718e+07	2.11248e+07	2.10738e+07	2.1749e+07	1.84162e+07	1.97486e+07	1.95253e+07	2.04482e+07	2.00523e+07	1.92064e+07	1.68919e+07	1.76259e+07	1.81975e+07	1.74548e+07	1.73055e+07	1.83286e+07
2,10,10-trimethyltricyclo[6.3.0.01,5]undec-6-ene-6-carboxylic acid	3.9	level1			233.155	273.6	C15H22O2	NEG					Terpenoids	萜类	Sesquiterpenoids	倍半萜类	Pentalenane sesquiterpenoids	Pentalenane型倍半萜	DCFDRCCHOOORSB-UHFFFAOYSA-N	2.02792e+07	1.95704e+07	1.94665e+07	1.95799e+07	1.96858e+07	2.02293e+07	1.94595e+07	2.01001e+07	2.02018e+07	2.0084e+07	1.96326e+07	1.93775e+07	2.10718e+07	2.11248e+07	2.10738e+07	2.1749e+07	1.84162e+07	1.97486e+07	1.95253e+07	2.04482e+07	2.00523e+07	1.92064e+07	1.68919e+07	1.76259e+07	1.81975e+07	1.74548e+07	1.73055e+07	1.83286e+07
Oleamide	3.9	level1			282.279	317.6	C18H35NO	POS	HMDB0002117	油酸酰胺	301-02-0	C19670	Fatty acids	脂肪酸	Fatty amides	脂肪酰胺	Primary amides		FATBGEAMYMYZAF-KTKRTIGZSA-N	3.53132e+09	3.53772e+09	3.93847e+09	3.85626e+09	4.07109e+09	4.85574e+09	3.25736e+09	3.19075e+09	3.12657e+09	3.39521e+09	3.19905e+09	3.03889e+09	4.02307e+09	4.02207e+09	4.0689e+09	4.06758e+09	3.08684e+09	3.21953e+09	2.68801e+09	2.83023e+09	2.64421e+09	2.68249e+09	6.59488e+09	6.3734e+09	6.00513e+09	6.41535e+09	6.61085e+09	6.40556e+09
alpha-Linolenic acid	3.9	level1			277.217	310.7	C18H30O2	NEG	HMDB0001388	亚麻酸	463-40-1	C06427	Fatty acids	脂肪酸	Fatty Acids and Conjugates	脂肪酸及衍生物	Unsaturated fatty acids	不饱和脂肪酸	DTOSIQBPPRVQHS-PDBXOOCHSA-N	2.76288e+09	2.98561e+09	2.60219e+09	2.66721e+09	2.8152e+09	2.74423e+09	3.59207e+09	3.6707e+09	3.75386e+09	3.45081e+09	3.28305e+09	3.43378e+09	3.54195e+09	3.37201e+09	3.49165e+09	3.4351e+09	3.75596e+09	3.6541e+09	3.45069e+09	3.49421e+09	3.39655e+09	3.50332e+09	4.24999e+09	4.07792e+09	3.97984e+09	4.11777e+09	4.10808e+09	4.16606e+09
Turanose	3.9	level1			341.109	29.7	C12H22O11	NEG		松二糖	547-25-1		Carbohydrates	碳水化合物	Saccharides	糖类	Disaccharides	双糖类	SEWFWJUQVJHATO-UHFFFAOYSA-N	1.09287e+09	8.65083e+08	1.08371e+09	1.0847e+09	7.99251e+08	1.02596e+09	1.04201e+09	1.01755e+09	9.60443e+08	1.41108e+09	9.84028e+08	9.82026e+08	1.24787e+09	1.25726e+09	1.23222e+09	1.22434e+09	9.79333e+08	9.538e+08	1.05291e+09	1.06474e+09	1.13126e+09	1.0374e+09	1.43482e+09	1.27366e+09	1.27772e+09	1.28485e+09	1.55417e+09	1.28303e+09
Iraldeine	3.9	level1			193.158	274.6	C13H20O	POS	HMDB0059883	α-紫罗兰酮	127-41-3	C12286	Terpenoids	萜类	Apocarotenoids	脱辅基类胡萝卜素	Apocarotenoids(ε-)	脱辅基类胡萝卜素	UZFLPKAIBPNNCA-BQYQJAHWSA-N	1.92011e+06	1.88563e+06	2.67075e+06	2.23658e+06	2.97353e+06	2.54329e+06	1.84943e+06	1.91973e+06	2.01413e+06	1.87265e+06	1.74755e+06	2.23506e+06	1.96843e+06	1.89877e+06	1.74157e+06	1.93851e+06	2.17552e+06	1.74424e+06	1.83219e+06	1.49406e+06	2.2186e+06	1.51795e+06	1.54354e+06	1.60148e+06	1.53649e+06	1.72091e+06	1.5092e+06	1.43422e+06
2-methyl-3-[(2S,3R,4S,5S,6R)-3,4,5-trihydroxy-6-(hydroxymethyl)tetrahydropyran-2-yl]oxy-pyran-4-one	3.9	level1			289.091	38.1	C12H16O8	POS		麦芽醇 β-D-葡萄糖苷	20847-13-6		Polyketides	聚酮	Cyclic polyketides	环状聚酮	4-pyrone derivatives	4-吡喃酮衍生物	YGSIRXHFAUFUEJ-GPTQDWHKSA-N	1.23451e+07	1.28411e+07	1.10589e+07	1.15093e+07	1.31406e+07	1.20395e+07	8.20031e+06	1.86661e+07	7.14026e+06	7.26784e+06	7.01911e+06	7.46281e+06	1.89113e+07	2.02906e+07	2.06145e+07	1.99986e+07	2.89645e+07	2.96119e+07	2.88178e+07	2.80408e+07	3.00116e+07	3.14631e+07	3.24088e+07	3.01031e+07	3.0922e+07	2.95489e+07	2.91805e+07	2.92322e+07
Methyl pentadecanoate	3.9	level1			255.233	329.4	C16H32O2	NEG		十五烷酸甲酯			Fatty acids	脂肪酸	Fatty esters	脂肪酸酯	Wax monoesters		XIUXKAZJZFLLDQ-UHFFFAOYSA-N	1.02977e+08	9.85329e+07	9.48461e+07	9.64701e+07	1.00841e+08	7.46281e+07	8.56133e+07	8.9016e+07	1.03111e+08	1.14663e+08	8.89541e+07	8.96254e+07	9.5095e+07	8.51933e+07	8.4264e+07	8.43823e+07	2.23943e+08	1.03211e+08	1.22051e+08	1.17482e+08	1.13986e+08	1.38143e+08	1.16459e+08	8.16702e+07	8.14921e+07	8.02812e+07	7.82925e+07	7.8484e+07
Myristic acid	3.9	level1			227.202	315.3	C14H28O2	NEG	HMDB0000806	肉豆蔻酸	544-63-8	C06424	Fatty acids	脂肪酸	Fatty Acids and Conjugates	脂肪酸及衍生物	Branched fatty acids	支链脂肪酸	TUNFSRHWOTWDNC-UHFFFAOYSA-N	1.06114e+08	1.15758e+08	1.08185e+08	1.04964e+08	1.16493e+08	1.07689e+08	1.13991e+08	1.05657e+08	1.02265e+08	1.08892e+08	9.89088e+07	1.02182e+08	9.66748e+07	8.83306e+07	8.81773e+07	8.81886e+07	1.48297e+08	1.41733e+08	1.31108e+08	1.30731e+08	1.27424e+08	1.31604e+08	1.06285e+08	1.09832e+08	1.01449e+08	1.10667e+08	9.79144e+07	1.06433e+08
5-[3-[(2R,3R,4S,5S,6R)-3,4,5-trihydroxy-6-(hydroxymethyl)tetrahydropyran-2-yl]oxyoctyl]tetrahydrofuran-2-one	3.9	level1			375.203	212.1	C18H32O8	NEG					Fatty acids	脂肪酸	Fatty esters	脂肪酸酯	Lactones	内酯	YAZBAPFSBSLGJA-IKXZRVRQSA-N	2.93196e+06	2.85061e+06	2.82302e+06	3.03987e+06	3.02084e+06	2.84465e+06	2.69227e+06	2.66335e+06	2.70712e+06	2.63393e+06	2.71983e+06	2.3762e+06	4.38981e+06	4.38979e+06	3.91854e+06	4.39288e+06	4.40454e+06	4.94533e+06	7.62781e+06	4.89778e+06	4.76043e+06	4.76415e+06	4.97321e+06	5.30564e+06	3.91267e+06	4.31933e+06	3.88968e+06	5.07207e+06
4-(3,4-dihydroxyphenyl)-7-methoxy-5-[(2S,3R,4S,5S,6R)-3,4,5-trihydroxy-6-(hydroxymethyl)tetrahydropyran-2-yl]oxy-chromen-2-one	3.9	level1			461.11	192.4	C22H22O11	NEG			116310-58-8		Shikimates and Phenylpropanoids	莽草酸及苯丙酸类	Coumarins	香豆素类	Simple coumarins	简单香豆素类	JZBHUVGJBWDUSA-RECXWPGBSA-N	6.96905e+06	7.14911e+06	6.97356e+06	7.09884e+06	7.18168e+06	7.19411e+06	6.01486e+06	5.83117e+06	5.94023e+06	5.62484e+06	5.59872e+06	5.69281e+06	4.92136e+06	4.68979e+06	5.01393e+06	5.01245e+06	1.65261e+06	1.89139e+06	2.52828e+06	2.6768e+06	2.01437e+06	1.68969e+06	2.21504e+06	1.94696e+06	1.87425e+06	2.16131e+06	2.30267e+06	2.04697e+06
(4E,6E)-2,7-dimethyl-8-[(2R,3R,4S,5S,6R)-3,4,5-trihydroxy-6-(hydroxymethyl)tetrahydropyran-2-yl]oxy-octa-4,6-dienoic acid	3.9	level1			345.156	186.7	C16H26O8	NEG											AEXJDSDOWQJVOT-HHAXVGFASA-N	7.92061e+06	5.38861e+06	5.98654e+06	7.84477e+06	8.42508e+06	6.07479e+06	7.71433e+06	7.53518e+06	7.95245e+06	5.26001e+06	5.13928e+06	7.85037e+06	5.87236e+06	6.05865e+06	6.05847e+06	6.0038e+06	7.04362e+06	6.68582e+06	6.51139e+06	6.59491e+06	6.53187e+06	6.98869e+06	5.75347e+06	5.42979e+06	5.76801e+06	5.94281e+06	5.87204e+06	5.33306e+06
4-[4-hydroxy-2,2,6-trimethyl-6-[(2S,3R,4S,5S,6R)-3,4,5-trihydroxy-6-(hydroxymethyl)tetrahydropyran-2-yl]oxy-cyclohexylidene]but-3-en-2-one	3.9	level1			385.187	164.2	C19H30O8	NEG		Citroside（巨豆花倍半萜类）			Terpenoids	萜类	Apocarotenoids	脱辅基类胡萝卜素	Megastigmanes		XTODSGVDHGMKSN-QOEUTKMXSA-N	2.30232e+07	2.27496e+07	2.2838e+07	2.25387e+07	2.32487e+07	2.31273e+07	3.1666e+07	3.19787e+07	3.16535e+07	3.17999e+07	3.11664e+07	3.25342e+07	2.10281e+07	2.07655e+07	2.10294e+07	2.09327e+07	1.45525e+07	1.43429e+07	1.41456e+07	1.40497e+07	1.45353e+07	1.44028e+07	1.4475e+07	1.49601e+07	1.46967e+07	1.57286e+07	1.5265e+07	1.55093e+07
alpha-Ketoglutaric acid (alpha-KG)	3.9	level1			145.014	27.1	C5H6O5	NEG	HMDB0000208	2-酮戊二酸	328-50-7	C00026	Fatty acids	脂肪酸	Fatty Acids and Conjugates	脂肪酸及衍生物	Dicarboxylic acids	二羧酸类	KPGXRSRHYNQIFN-UHFFFAOYSA-N	5.50749e+07	5.61476e+07	5.45755e+07	5.30389e+07	5.58348e+07	5.46722e+07	5.5856e+07	8.46197e+07	4.92004e+07	8.37898e+07	5.13057e+07	8.22785e+07	5.66196e+07	6.31855e+07	5.64832e+07	5.64383e+07	7.28026e+07	6.72207e+07	5.10691e+07	5.08746e+07	4.84349e+07	6.89438e+07	5.38162e+07	5.50358e+07	7.99315e+07	5.1112e+07	5.31804e+07	5.22746e+07
Glyceric acid	3.9	level1			105.019	25.8	C3H6O4	NEG	HMDB0000139	甘油酸	6000-40-4	C00258	Fatty acids	脂肪酸	Fatty Acids and Conjugates	脂肪酸及衍生物	Hydroxy fatty acids	羟基脂肪酸	RBNPOMFGQQGHHO-UHFFFAOYSA-N	1.08614e+10	1.09573e+10	1.12159e+10	1.09076e+10	1.10637e+10	1.11761e+10	7.89979e+09	7.93244e+09	7.82372e+09	7.94378e+09	8.02117e+09	8.05137e+09	8.95764e+09	8.98875e+09	9.04719e+09	8.95781e+09	9.30509e+09	9.46296e+09	9.31621e+09	9.38764e+09	9.05455e+09	9.14142e+09	7.82174e+09	7.67466e+09	7.75851e+09	7.69895e+09	7.66599e+09	7.7264e+09
Threonic acid	3.9	level1			135.03	25.8	C4H8O5	NEG	HMDB0062620	L-苏糖酸	7306-96-9	C01620	Fatty acids	脂肪酸	Fatty Acids and Conjugates	脂肪酸及衍生物	Hydroxy fatty acids	羟基脂肪酸	JPIJQSOTBSSVTP-STHAYSLISA-N	1.83683e+08	1.92964e+08	1.89069e+08	1.86913e+08	1.90776e+08	1.97756e+08	2.57654e+08	2.55766e+08	2.57422e+08	2.59431e+08	2.63113e+08	2.67012e+08	1.79016e+08	1.87376e+08	1.88036e+08	1.85416e+08	1.54493e+08	1.56892e+08	1.53509e+08	1.63397e+08	1.46578e+08	1.54935e+08	1.66582e+08	1.69047e+08	1.75035e+08	1.68578e+08	1.67602e+08	1.63782e+08
5,7-dihydroxy-2-(4-hydroxyphenyl)-6-[3,4,5-trihydroxy-6-(hydroxymethyl)tetrahydropyran-2-yl]chroman-4-one	3.9	level1			433.114	176.1	C21H22O10	NEG					Shikimates and Phenylpropanoids	莽草酸及苯丙酸类	Flavonoids	黄酮类	Flavanones	黄烷酮	QKPKGDDHOGIEOO-UHFFFAOYSA-N	6.38987e+08	6.37675e+08	6.49542e+08	6.33525e+08	6.25457e+08	6.46239e+08	6.2663e+08	6.30192e+08	6.25639e+08	6.0318e+08	6.14859e+08	6.17863e+08	4.46294e+08	4.46835e+08	4.43446e+08	4.49475e+08	2.32202e+08	2.30097e+08	2.31307e+08	2.29861e+08	2.33835e+08	2.27337e+08	3.03868e+08	3.08898e+08	3.02561e+08	3.05846e+08	3.05889e+08	3.05995e+08
Hydroxyacetone	3.89	level1			73.0294	29.1	C3H6O2	NEG	HMDB0006961	羟基丙酮	116-09-6	C05235							XLSMFKSTNGKWQX-UHFFFAOYSA-N	2.5033e+07	2.5037e+07	2.76127e+07	2.78804e+07	2.58664e+07	2.74592e+07	1.77044e+07	1.26407e+07	1.33393e+07	1.65769e+07	1.6178e+07	1.57451e+07	1.71225e+07	1.79741e+07	1.76165e+07	1.79171e+07	2.21355e+07	2.23815e+07	2.19217e+07	1.6668e+07	2.24739e+07	1.96832e+07	1.43489e+07	1.43324e+07	1.4136e+07	1.17881e+07	1.30088e+07	1.33747e+07
Isoleucine	3.89	level1			130.087	29.1	C6H13NO2	NEG	HMDB0000172	L-异亮氨酸	73-32-5	C00407	Amino acids and Peptides	氨基酸及短肽	Small peptides	小肽	Aminoacids	氨基酸	AGPKZVBTJJNPAG-WHFBIAKZSA-N	2.109e+07	2.44687e+07	2.34348e+07	2.29126e+07	2.1988e+07	2.18867e+07	9.1023e+07	8.49097e+07	8.8789e+07	8.87399e+07	8.70112e+07	9.36698e+07	4.88014e+07	4.72019e+07	4.91636e+07	4.9165e+07	2.0676e+07	2.12126e+07	2.08813e+07	2.0709e+07	1.95479e+07	1.99321e+07	6.86792e+07	6.48399e+07	6.88542e+07	6.74259e+07	6.70406e+07	6.6096e+07
(1S,5R,8S,9S)-7,9-dihydroxy-2,5,9-trimethyltricyclo[6.3.0.01,5]undec-2-ene-3-carboxylic acid	3.89	level1			265.145	210.1	C15H22O4	NEG					Terpenoids	萜类	Sesquiterpenoids	倍半萜类	Eudesmane sesquiterpenoids	桉叶烷倍半萜	JVWMEYMYQAAGMM-VDEZILSRSA-N	1.2404e+06	1.26274e+06	1.31549e+06	1.28767e+06	1.34323e+06	1.72149e+06	1.24841e+06	1.34534e+06	1.2878e+06	1.23157e+06	1.69292e+06	1.79392e+06	1.00257e+06	1.02127e+06	1.06328e+06	1.03081e+06	1.28203e+06	1.03968e+06	811850	902165	892245	951203	845723	696276	924218	917771	896879	1.04308e+06
2-[(4-hydroxy-3-methoxy-phenyl)-[5-(4-hydroxy-3-methoxy-phenyl)-4-(hydroxymethyl)tetrahydrofuran-3-yl]methoxy]-6-(hydroxymethyl)tetrahydropyran-3,4,5-triol	3.89	level1			537.198	160.2	C26H34O12	NEG		Tanegoside			Shikimates and Phenylpropanoids	莽草酸及苯丙酸类	Lignans	木脂素	Furanoid lignans	呋喃型木脂素	WMABCPOXSNGIJO-UHFFFAOYSA-N	5.76951e+06	6.10274e+06	6.18816e+06	6.01409e+06	6.19648e+06	5.64814e+06	7.13285e+06	6.27928e+06	5.75428e+06	5.51125e+06	6.4155e+06	5.0929e+06	5.34447e+06	5.39829e+06	5.47759e+06	5.34581e+06	5.39266e+06	5.1474e+06	5.29698e+06	5.21938e+06	5.14023e+06	5.36394e+06	5.37424e+06	4.4233e+06	4.94454e+06	4.83828e+06	4.79922e+06	4.9022e+06
(10Z)-3a,10-dimethyl-1-prop-1-en-2-yl-2,3,4,5,6,7,8,9,12,12a-decahydro-1H-cyclopenta[11]annulene-6-carboxylic acid	3.89	level1			303.233	316.3	C20H32O2	NEG					Terpenoids	萜类	Diterpenoids	二萜类	Dolabellane diterpenoids	海兔烷型二萜	FVDVQQJLECWRKH-NVNXTCNLSA-N	1.1165e+06	1.23744e+06	1.07366e+06	1.26983e+06	1.02913e+06	873405	2.5848e+06	1.31681e+06	1.32085e+06	1.15766e+06	1.06538e+06	1.10244e+06	1.18037e+07	1.1507e+07	1.123e+07	1.12324e+07	3.01305e+07	2.9237e+07	2.82946e+07	2.90151e+07	2.80218e+07	2.86615e+07	1.96188e+07	2.10001e+07	2.08237e+07	2.01523e+07	1.73361e+07	1.84256e+07
Palatinose (hydrate)	3.89	level1			341.109	29.7	C12H22O11	NEG		帕拉金糖	13718-94-0	C01742	Carbohydrates	碳水化合物	Saccharides	糖类	Disaccharides	双糖类	PVXPPJIGRGXGCY-TZLCEDOOSA-N	1.09287e+09	8.65083e+08	1.08371e+09	1.0847e+09	7.99251e+08	1.02596e+09	1.04201e+09	1.01755e+09	9.60443e+08	1.41108e+09	9.84028e+08	9.82026e+08	1.24787e+09	1.25726e+09	1.23222e+09	1.22434e+09	9.79333e+08	9.538e+08	1.05291e+09	1.06474e+09	1.13126e+09	1.0374e+09	1.43482e+09	1.27366e+09	1.27772e+09	1.28485e+09	1.55417e+09	1.28303e+09
Galactinol	3.89	level1			341.109	29.7	C12H22O11	NEG		肌醇半乳糖苷	3687-64-7		Carbohydrates	碳水化合物	Polyols	多元醇	Cyclitols	环醇	VCWMRQDBPZKXKG-BJBMSVMHSA-N	1.09287e+09	8.65083e+08	1.08371e+09	1.0847e+09	7.99251e+08	1.02596e+09	1.04201e+09	1.01755e+09	9.60443e+08	1.41108e+09	9.84028e+08	9.82026e+08	1.24787e+09	1.25726e+09	1.23222e+09	1.22434e+09	9.79333e+08	9.538e+08	1.05291e+09	1.06474e+09	1.13126e+09	1.0374e+09	1.43482e+09	1.27366e+09	1.27772e+09	1.28485e+09	1.55417e+09	1.28303e+09
Swertiajaponin	3.89	level1			461.11	192.4	C22H22O11	NEG		日当药黄素	6980-25-2	C10187	Shikimates and Phenylpropanoids	莽草酸及苯丙酸类	Flavonoids	黄酮类	Flavones	黄酮类	DLVLXOYLQKCAME-DGHBBABESA-N	6.96905e+06	7.14911e+06	6.97356e+06	7.09884e+06	7.18168e+06	7.19411e+06	6.01486e+06	5.83117e+06	5.94023e+06	5.62484e+06	5.59872e+06	5.69281e+06	4.92136e+06	4.68979e+06	5.01393e+06	5.01245e+06	1.65261e+06	1.89139e+06	2.52828e+06	2.6768e+06	2.01437e+06	1.68969e+06	2.21504e+06	1.94696e+06	1.87425e+06	2.16131e+06	2.30267e+06	2.04697e+06
2-acetylbenzoic acid	3.89	level1			163.04	185.3	C9H8O3	NEG		2 -乙酰苯甲酸	577-56-0		Shikimates and Phenylpropanoids	莽草酸及苯丙酸类	Phenolic acids (C6-C1)	酚酸	Simple phenolic acids	简单酚酸	QDAWXRKTSATEOP-UHFFFAOYSA-N	5.33386e+08	5.46571e+08	5.41662e+08	5.39677e+08	5.42832e+08	5.40584e+08	2.93003e+08	2.96548e+08	2.93788e+08	2.92493e+08	2.93221e+08	2.88126e+08	3.11212e+08	3.0922e+08	3.13307e+08	3.13142e+08	3.03032e+08	3.06985e+08	3.02328e+08	3.15917e+08	3.05134e+08	3.05171e+08	1.244e+08	1.23952e+08	1.24768e+08	1.25836e+08	1.26873e+08	1.27214e+08
LPC(18:2/0:0)	3.89	level1			520.339	287.3	C26H50NO7P	POS	HMDB0010386	1-( 9Z , 12Z -十八碳二烯酰)-sn-甘油-3 -磷酸胆碱	22252-07-9	C04100	Fatty acids	脂肪酸	Glycerophospholipids	甘油磷脂	Glycerophosphocholines		SPJFYYJXNPEZDW-FTJOPAKQSA-N	6.46517e+08	7.12126e+08	6.66892e+08	7.04574e+08	8.16501e+08	7.7554e+08	5.02007e+08	4.57812e+08	4.64688e+08	4.68418e+08	4.46311e+08	4.31992e+08	7.18541e+08	7.23893e+08	7.11143e+08	7.11112e+08	1.21262e+09	1.02805e+09	1.1061e+09	1.0422e+09	1.0901e+09	1.06718e+09	5.96707e+08	6.17834e+08	5.6681e+08	6.08253e+08	5.65805e+08	6.12592e+08
1-Deoxypebrolide	3.89	level1			415.211	255.4	C24H30O6	POS		1-Deoxypebrolide			Terpenoids	萜类	Sesquiterpenoids	倍半萜类	Secoeudesmane sesquiterpenoids	裂环桉叶烷型倍半萜	BSWUIXDTVUMMOD-MGPCUXBTSA-N	1.20723e+08	1.20359e+08	1.13728e+08	1.20088e+08	1.27605e+08	1.13907e+08	1.14437e+08	1.10676e+08	1.09487e+08	1.07805e+08	1.05443e+08	1.07507e+08	2.96657e+08	2.96657e+08	2.92898e+08	2.96661e+08	1.45493e+08	1.44471e+08	1.4365e+08	1.35503e+08	1.39981e+08	1.3803e+08	7.73959e+08	7.80467e+08	7.44338e+08	7.6872e+08	7.60917e+08	7.6321e+08
7-methoxy-8-(3-methyl-5-oxo-2H-furan-4-yl)chromen-2-one	3.89	level1			273.075	190.5	C15H12O5	POS		小芸木呋喃内酯	84041-46-3		Shikimates and Phenylpropanoids	莽草酸及苯丙酸类	Coumarins	香豆素类	Simple coumarins	简单香豆素类	AZYVCLJYWIHOAD-UHFFFAOYSA-N	1.64108e+07	1.58288e+07	6.97154e+06	6.24304e+06	1.67865e+07	1.59968e+07	6.26912e+06	1.09468e+07	6.49844e+06	6.23644e+06	1.56386e+07	1.5126e+07	9.00568e+06	8.90764e+06	1.04538e+07	8.92519e+06	1.17641e+07	1.12086e+07	1.13015e+07	1.09819e+07	1.17406e+07	1.08762e+07	7.77038e+06	8.3368e+06	1.71226e+07	1.16756e+07	8.12081e+06	7.78739e+06
Leu-Ile	3.89	level1			245.186	81.1	C12H24N2O3	POS	HMDB0028932		36077-41-5		Amino acids and Peptides	氨基酸及短肽	Small peptides	小肽	Dipeptides	二肽类	AZLASBBHHSLQDB-GUBZILKMSA-N	1.15811e+07	1.27073e+07	1.07226e+07	1.19012e+07	1.31991e+07	7.08934e+06	3.02626e+06	2.15904e+06	3.86008e+06	3.49267e+06	2.88556e+06	3.61242e+06	5.53043e+06	5.96798e+06	5.3713e+06	6.07013e+06	6.74221e+06	6.34655e+06	9.49081e+06	1.61413e+07	9.93255e+06	9.67679e+06	2.27566e+06	4.42299e+06	2.25333e+06	3.87121e+06	3.42396e+06	3.89382e+06
Adenine	3.89	level1			136.062	29.4	C5H5N5	POS	HMDB0000034	腺嘌呤	73-24-5	C00147	Alkaloids	生物碱	Pseudoalkaloids	假生物碱	Purine alkaloids	嘌呤生物碱	GFFGJBXGBJISGV-UHFFFAOYSA-N	2.4368e+07	2.46929e+07	2.38453e+07	2.44884e+07	2.70555e+07	2.58999e+07	1.39458e+07	1.39646e+07	1.35687e+07	1.38842e+07	1.39923e+07	1.34293e+07	1.65202e+07	1.63888e+07	1.71826e+07	1.63909e+07	2.0151e+07	2.06004e+07	1.94041e+07	1.8611e+07	2.00031e+07	1.88553e+07	1.04753e+07	9.76637e+06	1.03092e+07	1.07803e+07	1.05913e+07	1.18642e+07
Tetradecyl sulfate (sodium)	3.89	level1			293.179	349.8	C14H30O4S	NEG	HMDB0014607	硫酸十四烷基酯	1191-50-0		Fatty acids	脂肪酸	Fatty acyls	脂肪酰类	Fatty alcohols	脂肪醇	URLJMZWTXZTZRR-UHFFFAOYSA-N	2.70003e+06	4.51548e+06	7.41266e+06	5.90519e+06	2.09859e+06	1.723e+06	4.12399e+06	6.11477e+06	3.96117e+06	4.01941e+06	3.7242e+06	4.4698e+06	9.20357e+06	9.41504e+06	1.05282e+07	9.95953e+06	2.32445e+06	3.62128e+06	6.37667e+06	7.19063e+06	8.1287e+06	5.50054e+06	4.46954e+06	6.77023e+06	1.25902e+07	1.13047e+07	8.8276e+06	9.11253e+06
9-PAHSA	3.89	level1			537.489	330	C34H66O4	NEG	HMDB0112106	9 -十六烷酰氧基十八烷酸	1481636-31-0		Fatty acids	脂肪酸	Fatty esters	脂肪酸酯	Fatty acid estolides	脂肪酸交内酯	MHQWHZLXDBVXML-UHFFFAOYSA-N	3.2586e+06	3.53385e+06	3.52887e+06	3.95869e+06	2.39158e+06	2.5115e+06	2.80717e+06	3.10615e+06	2.80332e+06	2.90754e+06	2.61997e+06	2.93573e+06	3.18003e+06	3.16122e+06	2.90777e+06	2.9024e+06	3.21853e+06	4.1736e+06	5.65841e+06	4.23972e+06	4.12591e+06	5.31693e+06	3.49159e+06	3.2243e+06	2.70244e+06	3.11107e+06	3.33905e+06	2.62792e+06
5Z,8Z,11Z-Eicosatrienoic acid	3.89	level1			305.248	322.8	C20H34O2	NEG	HMDB0010378	二十碳三烯酸	20590-32-3	C21938	Fatty acids	脂肪酸	Fatty Acids and Conjugates	脂肪酸及衍生物	Unsaturated fatty acids	不饱和脂肪酸	UNSRRHDPHVZAHH-YOILPLPUSA-N	3.82652e+06	4.33031e+06	4.48235e+06	3.59094e+06	4.04176e+06	3.41304e+06	4.60785e+06	3.73689e+06	3.29384e+06	3.82607e+06	3.76409e+06	4.38572e+06	5.29894e+06	5.13278e+06	4.95208e+06	4.94694e+06	1.39192e+07	1.05713e+07	9.86991e+06	1.15106e+07	1.0201e+07	1.12784e+07	9.62092e+06	9.0761e+06	9.99152e+06	8.64143e+06	9.3255e+06	8.81937e+06
cis-9-Palmitoleic acid	3.89	level1			253.217	317.4	C16H30O2	NEG	HMDB0003229	棕榈油酸	373-49-9	C08362	Fatty acids	脂肪酸	Fatty Acids and Conjugates	脂肪酸及衍生物	Unsaturated fatty acids	不饱和脂肪酸	SECPZKHBENQXJG-FPLPWBNLSA-N	2.14626e+08	2.31423e+08	2.36494e+08	2.03187e+08	2.17695e+08	2.20399e+08	2.05265e+08	1.97631e+08	2.03473e+08	1.82752e+08	1.79534e+08	1.83629e+08	1.84897e+08	1.84987e+08	1.78288e+08	1.82331e+08	1.92064e+08	1.88755e+08	1.79697e+08	1.88382e+08	1.8299e+08	1.79875e+08	1.92339e+08	1.86133e+08	1.92773e+08	1.83972e+08	1.66261e+08	1.83561e+08
(3S)-3-acetoxy-3-[(1R,2R,5R,6R,10S,11S,14S)-11-(3-furyl)-5-(1-hydroxy-1-methyl-ethyl)-2,6,10-trimethyl-3,13-dioxo-12,15-dioxatetracyclo[8.5.0.01,14.02,7]pentadecan-6-yl]propanoic acid	3.89	level1			531.226	246.4	C28H36O10	NEG					Terpenoids	萜类	Triterpenoids	三萜类	Limonoids	柠檬苦素类	ZIKZPLSIAVHITA-FBCIBIQSSA-N	846719	1.33371e+06	1.00807e+06	873839	1.47279e+06	1.04713e+06	1.23719e+06	1.21015e+06	953453	1.89474e+06	1.08472e+06	1.39356e+06	1.16406e+06	1.50172e+06	1.1747e+06	1.17146e+06	759147	903051	1.62601e+06	873547	829707	1.24098e+06	2.14117e+06	2.99139e+06	2.20779e+06	2.25409e+06	2.37113e+06	2.19289e+06
(E)-2-methylpent-2-enoic acid	3.89	level1			113.061	213.6	C6H10O2	NEG		2-甲基-2-戊烯酸	16957-70-3		Fatty acids	脂肪酸	Fatty Acids and Conjugates	脂肪酸及衍生物	Unsaturated fatty acids	不饱和脂肪酸	JJYWRQLLQAKNAD-SNAWJCMRSA-N	5.24316e+06	5.33115e+06	5.42529e+06	5.16421e+06	4.98185e+06	5.45271e+06	3.14993e+06	3.44764e+06	3.27224e+06	3.13672e+06	3.49034e+06	3.5393e+06	4.11107e+06	3.792e+06	3.79276e+06	3.84938e+06	4.71903e+06	4.49116e+06	4.52722e+06	4.88089e+06	4.4941e+06	4.65526e+06	1.68255e+06	1.57972e+06	1.74179e+06	1.62392e+06	1.72473e+06	1.6585e+06
3-hydroxy-5-[3,4,5-trihydroxy-6-(hydroxymethyl)oxan-2-yl]oxydecanoic acid	3.89	level1			347.171	203.4	C16H30O9	NEG					Fatty acids	脂肪酸	Fatty acyl glycosides	脂肪酰糖苷	Fatty acyl glycosides of mono- and disaccharides	脂肪酰糖苷	WOWHQBZAFRFWOV-UHFFFAOYSA-N	2.62916e+06	2.49398e+06	2.5016e+06	2.37311e+06	2.49098e+06	9.97716e+06	2.57781e+06	2.38889e+06	2.39579e+06	2.21694e+06	2.49248e+06	2.25685e+06	2.82705e+06	2.78112e+06	2.86193e+06	2.84935e+06	2.11264e+07	4.60488e+06	4.57843e+06	4.71232e+06	2.98302e+06	4.77833e+06	5.11633e+06	5.2213e+06	5.27549e+06	3.60026e+06	3.46294e+06	3.31215e+06
6,7,4'-Trihydroxyisoflavone	3.89	level1			269.046	199.9	C15H10O5	NEG		6,7,4'-三羟基异黄酮	17817-31-1	C14314	Shikimates and Phenylpropanoids	莽草酸及苯丙酸类	Isoflavonoids	异黄酮类	Isoflavones	异黄酮类	GYLUFQJZYAJQDI-UHFFFAOYSA-N	2.40375e+07	2.43222e+07	2.49013e+07	2.47537e+07	2.91478e+07	2.46108e+07	2.02558e+07	2.05158e+07	2.08332e+07	1.98788e+07	1.96178e+07	2.04859e+07	1.55112e+07	1.55128e+07	1.5512e+07	1.58655e+07	1.08714e+07	1.04754e+07	1.07156e+07	1.11101e+07	1.10945e+07	1.05107e+07	6.96879e+06	6.74978e+06	6.72491e+06	6.50137e+06	6.60068e+06	6.73007e+06
5-Oxooctanoic acid	3.89	level1			157.087	177.4	C8H14O3	NEG		5 -氧代辛酸	3637-14-7		Fatty acids	脂肪酸	Fatty Acids and Conjugates	脂肪酸及衍生物	Oxo fatty acids	含氧脂肪酸	OHGVWVVPDOAZSH-UHFFFAOYSA-N	2.06377e+06	1.63315e+06	1.67017e+06	1.37554e+06	1.38684e+06	1.23307e+06	1.74992e+06	1.77687e+06	1.5493e+06	1.4785e+06	1.69355e+06	1.26077e+06	1.62032e+06	1.58628e+06	1.79278e+06	1.57622e+06	1.42524e+06	957904	1.36536e+06	1.07794e+06	1.1762e+06	1.5422e+06	1.18935e+06	1.0918e+06	1.15342e+06	2.37715e+06	1.26833e+06	3.04567e+06
3-hydroxybenzaldehyde	3.89	level1			121.029	165.5	C7H6O2	NEG		3-羟基苯甲醛	100-83-4	C03067	Shikimates and Phenylpropanoids	莽草酸及苯丙酸类	Phenolic acids (C6-C1)	酚酸	Shikimic acids and derivatives	莽草酸及其衍生物	IAVREABSGIHHMO-UHFFFAOYSA-N	4.54155e+06	6.11494e+06	4.46941e+06	4.74431e+06	6.13367e+06	5.70486e+06	5.47182e+06	5.56905e+06	5.11041e+06	4.87452e+06	5.70226e+06	6.15736e+06	4.69688e+06	4.71198e+06	4.82596e+06	5.29116e+06	7.08167e+06	5.36932e+06	6.74548e+06	4.48303e+06	4.23844e+06	4.2259e+06	6.28733e+06	6.41523e+06	4.54823e+06	4.43226e+06	4.31766e+06	4.62164e+06
(2R,3R,4S,5S,6R)-2-[[(2R,3S,4S,5R,6R)-6-benzyloxy-3,4,5-trihydroxy-tetrahydropyran-2-yl]methoxy]-6-(hydroxymethyl)tetrahydropyran-3,4,5-triol	3.89	level1			431.156	160.9	C19H28O11	NEG		苄基龙胆二糖苷	56775-64-5								LLEMMFPELBNINR-SKYGPZSASA-N	4.89353e+06	5.39581e+06	5.202e+06	5.94088e+06	5.30468e+06	3.32671e+06	5.78112e+06	5.50365e+06	5.4688e+06	6.26123e+06	5.6027e+06	5.70592e+06	5.1686e+06	5.02687e+06	5.05595e+06	5.02665e+06	5.89413e+06	6.13601e+06	6.21518e+06	4.45134e+06	6.45324e+06	4.48437e+06	2.94056e+06	5.20534e+06	2.91227e+06	3.17539e+06	3.17112e+06	5.17361e+06
(2R,3S,4S,5R,6S)-2-[(3,4,5-trihydroxytetrahydropyran-2-yl)oxymethyl]-6-(3,4,5-trimethoxyphenoxy)tetrahydropyran-3,4,5-triol	3.89	level1			459.151	153.7	C20H30O13	NEG											GGIDHIBVLYVTAU-QGPLIYBISA-N	8.07542e+06	7.97731e+06	7.6761e+06	3.40405e+06	8.36509e+06	7.45853e+06	8.17981e+06	7.4749e+06	8.84481e+06	7.94117e+06	7.39718e+06	7.82027e+06	4.02063e+06	4.14851e+06	4.06184e+06	4.29902e+06	4.3962e+06	3.86144e+06	4.1128e+06	4.15787e+06	2.97008e+06	3.50759e+06	4.35655e+06	5.26911e+06	4.91724e+06	4.51786e+06	4.28383e+06	5.82424e+06
Raffinose	3.89	level1			503.163	29.1	C18H32O16	NEG	HMDB0003213	棉子糖	512-69-6	C00492	Carbohydrates	碳水化合物	Saccharides	糖类	Polysaccharides	多糖类	MUPFEKGTMRGPLJ-ZQSKZDJDSA-N	1.98953e+06	1.64416e+06	1.47234e+06	1.3012e+06	1.57034e+06	1.17312e+06	3.59638e+06	3.34746e+06	2.97007e+06	3.77686e+06	2.06583e+06	2.90047e+06	2.91915e+06	2.82624e+06	2.92703e+06	2.63454e+06	1.64123e+06	1.286e+06	1.2219e+06	1.55519e+06	1.41879e+06	912780	2.89468e+06	2.36525e+06	2.70205e+06	3.4862e+06	3.39561e+06	2.70904e+06
4-Ethoxybenzoic acid	3.88	level1			165.056	225.3	C9H10O3	NEG		4-乙氧基苯甲酸	619-86-3		Shikimates and Phenylpropanoids	莽草酸及苯丙酸类	Phenolic acids (C6-C1)	酚酸	Simple phenolic acids	简单酚酸	SHSGDXCJYVZFTP-UHFFFAOYSA-N	883025	956654	925863	886001	1.13963e+06	867085	962528	910760	924776	840156	923939	906493	913817	941087	931058	942797	1.04316e+06	1.04345e+06	1.03139e+06	1.2109e+06	1.0614e+06	1.26907e+06	885096	834979	872298	1.18004e+06	809502	1.10645e+06
Lonicerin	3.88	level1			595.165	190.5	C27H30O15	POS	HMDB0005799	木犀草素 7-O-新橙皮苷	25694-72-8	C12630	Shikimates and Phenylpropanoids	莽草酸及苯丙酸类	Flavonoids	黄酮类	Flavones	黄酮类	SHPPXMGVUDNKLV-KMFFXDMSSA-N	7.53404e+07	7.59819e+07	7.67551e+07	7.91437e+07	7.40067e+07	7.93173e+07	7.75177e+07	7.05268e+07	7.57369e+07	7.79607e+07	7.0909e+07	7.24043e+07	9.06336e+07	9.14838e+07	9.67816e+07	9.06507e+07	1.09844e+08	1.08799e+08	1.07833e+08	1.00569e+08	1.05011e+08	1.07947e+08	1.14979e+08	1.07857e+08	1.17606e+08	1.1597e+08	1.14059e+08	1.20033e+08
5-hydroxy-2-(4-hydroxyphenyl)-7-[(2S,3R,4S,5S,6R)-3,4,5-trihydroxy-6-(hydroxymethyl)tetrahydropyran-2-yl]oxy-chroman-4-one	3.88	level1			433.115	190.7	C21H22O10	NEG		柚皮素-7-O-葡萄糖苷	529-55-5		Shikimates and Phenylpropanoids	莽草酸及苯丙酸类	Flavonoids	黄酮类	Flavanones	黄烷酮	DLIKSSGEMUFQOK-RGHIGTIISA-N	4.1427e+07	4.28015e+07	4.16127e+07	4.29158e+07	4.24083e+07	4.33519e+07	3.07204e+07	2.38573e+07	3.10459e+07	3.13741e+07	3.23559e+07	3.49711e+07	2.78039e+07	2.78176e+07	2.89179e+07	2.87397e+07	3.02652e+07	2.94607e+07	2.9231e+07	3.06699e+07	3.40349e+07	2.77359e+07	2.66778e+07	1.80974e+07	2.54569e+07	1.83819e+07	7.48608e+06	1.79342e+07
Prunin	3.88	level1			433.115	190.7	C21H22O10	NEG		柚皮素-7-O-葡萄糖苷	529-55-5	C09099	Shikimates and Phenylpropanoids	莽草酸及苯丙酸类	Flavonoids	黄酮类	Flavanones	黄烷酮	DLIKSSGEMUFQOK-SFTVRKLSSA-N	4.1427e+07	4.28015e+07	4.16127e+07	4.29158e+07	4.24083e+07	4.33519e+07	3.07204e+07	2.38573e+07	3.10459e+07	3.13741e+07	3.23559e+07	3.49711e+07	2.78039e+07	2.78176e+07	2.89179e+07	2.87397e+07	3.02652e+07	2.94607e+07	2.9231e+07	3.06699e+07	3.40349e+07	2.77359e+07	2.66778e+07	1.80974e+07	2.54569e+07	1.83819e+07	7.48608e+06	1.79342e+07
Tropolone	3.88	level1			121.03	199.9	C7H6O2	NEG		环庚三烯酚酮			Shikimates and Phenylpropanoids	莽草酸及苯丙酸类					MDYOLVRUBBJPFM-UHFFFAOYSA-N	1.10144e+07	1.1638e+07	1.12536e+07	1.09531e+07	1.17657e+07	1.08492e+07	1.16524e+07	1.14679e+07	1.19393e+07	1.15068e+07	1.14741e+07	1.16995e+07	1.30567e+07	1.33137e+07	1.32598e+07	1.33133e+07	1.09778e+07	1.1208e+07	1.07817e+07	1.18158e+07	1.1306e+07	1.13142e+07	1.21615e+07	1.18773e+07	1.20784e+07	1.15388e+07	1.21459e+07	1.19381e+07
(1R,5R,8S)-2,3-dihydroxy-2,10,10-trimethyltricyclo[6.3.0.01,5]undec-6-ene-6-carboxylic acid	3.88	level1			265.145	210.1	C15H22O4	NEG					Terpenoids	萜类	Sesquiterpenoids	倍半萜类	Pentalenane sesquiterpenoids	Pentalenane型倍半萜	OMRLJECTMKPHFG-KWSCXFRRSA-N	1.2404e+06	1.26274e+06	1.31549e+06	1.28767e+06	1.34323e+06	1.72149e+06	1.24841e+06	1.34534e+06	1.2878e+06	1.23157e+06	1.69292e+06	1.79392e+06	1.00257e+06	1.02127e+06	1.06328e+06	1.03081e+06	1.28203e+06	1.03968e+06	811850	902165	892245	951203	845723	696276	924218	917771	896879	1.04308e+06
Arachidonic acid (AA)	3.88	level1			303.233	316.3	C20H32O2	NEG	HMDB0001043	花生四烯酸	506-32-1	C00219	Fatty acids	脂肪酸	Fatty Acids and Conjugates	脂肪酸及衍生物	Unsaturated fatty acids	不饱和脂肪酸	YZXBAPSDXZZRGB-DOFZRALJSA-N	1.1165e+06	1.23744e+06	1.07366e+06	1.26983e+06	1.02913e+06	873405	2.5848e+06	1.31681e+06	1.32085e+06	1.15766e+06	1.06538e+06	1.10244e+06	1.18037e+07	1.1507e+07	1.123e+07	1.12324e+07	3.01305e+07	2.9237e+07	2.82946e+07	2.90151e+07	2.80218e+07	2.86615e+07	1.96188e+07	2.10001e+07	2.08237e+07	2.01523e+07	1.73361e+07	1.84256e+07
(E)-5-(2,3-dimethyl-3-tricyclo[2.2.1.02,6]heptanyl)-2-methyl-pent-2-enoic acid	3.88	level1			233.155	273.6	C15H22O2	NEG			74642-79-8		Terpenoids	萜类	Sesquiterpenoids	倍半萜类	Santalane sesquiterpenoids	Santalane型倍半萜	NZSCHTYUGUVLHG-WEVVVXLNSA-N	2.02792e+07	1.95704e+07	1.94665e+07	1.95799e+07	1.96858e+07	2.02293e+07	1.94595e+07	2.01001e+07	2.02018e+07	2.0084e+07	1.96326e+07	1.93775e+07	2.10718e+07	2.11248e+07	2.10738e+07	2.1749e+07	1.84162e+07	1.97486e+07	1.95253e+07	2.04482e+07	2.00523e+07	1.92064e+07	1.68919e+07	1.76259e+07	1.81975e+07	1.74548e+07	1.73055e+07	1.83286e+07
Isoschaftoside	3.88	level1			565.154	170.5	C26H28O14	POS		异夏佛托苷	52012-29-0		Shikimates and Phenylpropanoids	莽草酸及苯丙酸类	Flavonoids	黄酮类	Flavones	黄酮类	OVMFOVNOXASTPA-VYUBKLCTSA-N	1.42021e+10	1.43549e+10	1.43987e+10	1.40619e+10	1.43542e+10	1.4485e+10	1.43951e+10	1.40227e+10	1.45962e+10	1.40313e+10	1.40042e+10	1.39314e+10	1.44497e+10	1.43949e+10	1.41082e+10	1.43312e+10	1.3864e+10	1.42148e+10	1.41441e+10	1.39926e+10	1.39301e+10	1.41e+10	1.5539e+10	1.53784e+10	1.52025e+10	1.53856e+10	1.49525e+10	1.53847e+10
Glyceraldehyde	3.88	level1			89.0244	27.8	C3H6O3	NEG	HMDB0001051	甘油醛	56-82-6	C02154	Carbohydrates	碳水化合物	Saccharides	糖类	Monosaccharides	单糖	MNQZXJOMYWMBOU-UHFFFAOYSA-N	1.86439e+08	1.97029e+08	1.98122e+08	2.02534e+08	1.86561e+08	2.4957e+08	2.55314e+08	2.60603e+08	2.4614e+08	2.47485e+08	2.48854e+08	2.53004e+08	1.75153e+08	1.55515e+08	1.75124e+08	1.71739e+08	1.05018e+08	1.31901e+08	1.22773e+08	1.2613e+08	1.27916e+08	1.2718e+08	1.19837e+08	1.23436e+08	1.25828e+08	1.25147e+08	1.17449e+08	1.3842e+08
(3S,4R,5R)-1,3,4,5-tetrahydroxy-6-[(2S,3R,4S,5S,6R)-3,4,5-trihydroxy-6-(hydroxymethyl)tetrahydropyran-2-yl]oxy-hexan-2-one	3.88	level1			341.109	29.7	C12H22O11	NEG			13718-94-0		Carbohydrates	碳水化合物	Saccharides	糖类	Disaccharides	双糖类	RJPPRBMGVWEZRR-WTZPKTTFSA-N	1.09287e+09	8.65083e+08	1.08371e+09	1.0847e+09	7.99251e+08	1.02596e+09	1.04201e+09	1.01755e+09	9.60443e+08	1.41108e+09	9.84028e+08	9.82026e+08	1.24787e+09	1.25726e+09	1.23222e+09	1.22434e+09	9.79333e+08	9.538e+08	1.05291e+09	1.06474e+09	1.13126e+09	1.0374e+09	1.43482e+09	1.27366e+09	1.27772e+09	1.28485e+09	1.55417e+09	1.28303e+09
(2R,3S,4R,5R)-2,3,4,5-tetrahydroxy-6-[(2R,3R,4S,5S,6R)-3,4,5-trihydroxy-6-(hydroxymethyl)tetrahydropyran-2-yl]oxy-hexanal	3.88	level1			341.109	29.7	C12H22O11	NEG			554-91-6		Carbohydrates	碳水化合物	Saccharides	糖类	Disaccharides	双糖类	AYRXSINWFIIFAE-UDKQPYHCSA-N	1.09287e+09	8.65083e+08	1.08371e+09	1.0847e+09	7.99251e+08	1.02596e+09	1.04201e+09	1.01755e+09	9.60443e+08	1.41108e+09	9.84028e+08	9.82026e+08	1.24787e+09	1.25726e+09	1.23222e+09	1.22434e+09	9.79333e+08	9.538e+08	1.05291e+09	1.06474e+09	1.13126e+09	1.0374e+09	1.43482e+09	1.27366e+09	1.27772e+09	1.28485e+09	1.55417e+09	1.28303e+09
12-Methyltridecanoic acid	3.88	level1			227.202	315.3	C14H28O2	NEG	HMDB0031072	12 -甲基十三烷酸	2724-57-4		Fatty acids	脂肪酸	Fatty Acids and Conjugates	脂肪酸及衍生物	Branched fatty acids	支链脂肪酸	YYVJAABUJYRQJO-UHFFFAOYSA-N	1.06114e+08	1.15758e+08	1.08185e+08	1.04964e+08	1.16493e+08	1.07689e+08	1.13991e+08	1.05657e+08	1.02265e+08	1.08892e+08	9.89088e+07	1.02182e+08	9.66748e+07	8.83306e+07	8.81773e+07	8.81886e+07	1.48297e+08	1.41733e+08	1.31108e+08	1.30731e+08	1.27424e+08	1.31604e+08	1.06285e+08	1.09832e+08	1.01449e+08	1.10667e+08	9.79144e+07	1.06433e+08
(1-Hydroxycyclohexyl)acetic acid	3.88	level1			157.087	177.4	C8H14O3	NEG		( 1 -羟基环己基)乙酸	14399-63-4		Amino acids and Peptides	氨基酸及短肽					AADJJWDBCQRALD-UHFFFAOYSA-N	2.06377e+06	1.63315e+06	1.67017e+06	1.37554e+06	1.38684e+06	1.23307e+06	1.74992e+06	1.77687e+06	1.5493e+06	1.4785e+06	1.69355e+06	1.26077e+06	1.62032e+06	1.58628e+06	1.79278e+06	1.57622e+06	1.42524e+06	957904	1.36536e+06	1.07794e+06	1.1762e+06	1.5422e+06	1.18935e+06	1.0918e+06	1.15342e+06	2.37715e+06	1.26833e+06	3.04567e+06
Fructose 2-phosphate	3.88	level1			259.022	29.7	C6H13O9P	NEG	HMDB0006800	β - D -果糖- 2 -磷酸	108102-98-3	C03267	Carbohydrates	碳水化合物	Saccharides	糖类	Monosaccharides	单糖	PMTUDJVZIGZBIX-ZXXMMSQZSA-N	3.55751e+07	2.73085e+07	5.60237e+07	5.59078e+07	4.95555e+07	5.58115e+07	2.54621e+07	2.98003e+07	4.00875e+07	2.1617e+07	4.16273e+07	4.01966e+07	2.66295e+07	1.83468e+07	2.66702e+07	2.52579e+07	2.16334e+07	2.50898e+07	2.3341e+07	2.54672e+07	9.1139e+06	2.59745e+07	3.02171e+07	1.46302e+07	2.88983e+07	3.42271e+07	3.21076e+07	2.88848e+07
Fructose 6-phosphate	3.88	level1			259.022	29.7	C6H13O9P	NEG	HMDB0003971	6-O-膦酰基-β-D-呋喃果糖	643-13-0	C05345	Carbohydrates	碳水化合物	Saccharides	糖类	Monosaccharides	单糖	BGWGXPAPYGQALX-ARQDHWQXSA-N	3.55751e+07	2.73085e+07	5.60237e+07	5.59078e+07	4.95555e+07	5.58115e+07	2.54621e+07	2.98003e+07	4.00875e+07	2.1617e+07	4.16273e+07	4.01966e+07	2.66295e+07	1.83468e+07	2.66702e+07	2.52579e+07	2.16334e+07	2.50898e+07	2.3341e+07	2.54672e+07	9.1139e+06	2.59745e+07	3.02171e+07	1.46302e+07	2.88983e+07	3.42271e+07	3.21076e+07	2.88848e+07
3-[(2S,3R,4R,5S,6S)-3,5-dihydroxy-6-methyl-4-[(2S,3R,4S,5S,6R)-3,4,5-trihydroxy-6-(hydroxymethyl)tetrahydropyran-2-yl]oxy-tetrahydropyran-2-yl]oxy-5,7-dihydroxy-2-(4-hydroxyphenyl)chromen-4-one	3.88	level1			595.165	211.7	C27H30O15	POS			1473419-87-2		Shikimates and Phenylpropanoids	莽草酸及苯丙酸类	Flavonoids	黄酮类	Flavonols	黄酮醇类	JAQAIBSNJJWIKR-GTGBIAQCSA-N	6.43181e+06	5.81545e+06	6.56257e+06	6.4557e+06	6.59542e+06	6.44674e+06	6.13436e+06	9.84758e+06	8.06321e+06	5.70063e+06	6.12334e+06	6.19028e+06	6.0615e+06	6.0714e+06	6.18437e+06	6.37666e+06	6.76262e+06	6.68131e+06	7.21019e+06	6.35724e+06	7.28866e+06	6.83226e+06	7.43392e+06	8.20933e+06	8.2232e+06	7.51835e+06	7.98591e+06	8.51792e+06
5-hydroxy-7-methoxy-3-[4-[(2S,3R,4S,5S,6R)-3,4,5-trihydroxy-6-(hydroxymethyl)tetrahydropyran-2-yl]oxyphenyl]chromen-4-one	3.88	level1			447.128	200.9	C22H22O10	POS		樱黄素 4 ' - O -葡萄糖苷	154-36-9		Shikimates and Phenylpropanoids	莽草酸及苯丙酸类	Isoflavonoids	异黄酮类	Isoflavones	异黄酮类	OFUWGCQDMVDLIR-RECXWPGBSA-N	1.85965e+06	1.72278e+06	2.00629e+06	1.93155e+06	1.96708e+06	1.85842e+06	2.70384e+06	2.23324e+06	1.84447e+06	1.73397e+06	1.86787e+06	1.77147e+06	1.78214e+07	1.93772e+07	2.0022e+07	1.99812e+07	2.67623e+07	2.16569e+07	2.69468e+07	2.85504e+07	2.83596e+07	2.22673e+07	4.19253e+07	5.00113e+07	3.67437e+07	4.60337e+07	3.74862e+07	3.5444e+07
(E)-3,10-dihydroxy-4,9-dimethyl-dodec-6-enedioic acid	3.88	level1			289.164	195.8	C14H24O6	POS					Fatty acids	脂肪酸	Fatty Acids and Conjugates	脂肪酸及衍生物	Hydroxy fatty acids	羟基脂肪酸	FIDISSFBBFUTOK-ONEGZZNKSA-N	2.48418e+06	1.78547e+06	1.69804e+06	1.89775e+06	2.4559e+06	2.59859e+06	3.62164e+06	3.79894e+06	3.72904e+06	3.74447e+06	3.61234e+06	3.68208e+06	5.42522e+06	5.41055e+06	5.4908e+06	5.48927e+06	7.47162e+06	6.88208e+06	7.13302e+06	7.47272e+06	7.12032e+06	7.27596e+06	9.16308e+06	9.17356e+06	8.58295e+06	9.09103e+06	9.24127e+06	9.10282e+06
5,7-dihydroxy-2-(4-hydroxyphenyl)-6,8-bis(3,4,5-trihydroxytetrahydropyran-2-yl)chromen-4-one	3.88	level1			535.144	177.5	C25H26O13	POS		芹菜素 6-C-阿拉伯糖-8-C-木糖			Shikimates and Phenylpropanoids	莽草酸及苯丙酸类	Flavonoids	黄酮类	Flavones	黄酮类	LDVNKZYMYPZDAI-UHFFFAOYSA-N	2.20656e+08	2.14821e+08	2.22542e+08	2.2583e+08	2.33536e+08	2.21211e+08	2.18687e+08	2.08174e+08	2.26242e+08	2.22916e+08	2.16047e+08	2.14054e+08	1.77356e+08	1.78014e+08	1.7851e+08	1.78363e+08	1.34237e+08	1.47989e+08	1.69827e+08	1.32562e+08	1.36305e+08	1.34301e+08	1.84048e+08	1.5363e+08	1.43769e+08	1.47793e+08	1.5153e+08	1.49463e+08
Tyrosine	3.88	level1			182.081	28.4	C9H11NO3	POS	HMDB0000158	酪氨酸	60-18-4	C00082	Amino acids and Peptides	氨基酸及短肽	Small peptides	小肽	Aminoacids	氨基酸	OUYCCCASQSFEME-QMMMGPOBSA-N	1.9676e+07	2.00624e+07	2.11607e+07	1.8643e+07	2.27457e+07	2.25815e+07	7.28393e+07	5.71265e+07	6.93746e+07	5.99683e+07	6.2759e+07	6.27958e+07	2.80941e+07	3.14951e+07	2.80865e+07	2.86356e+07	1.53719e+07	1.38959e+07	1.43546e+07	1.61025e+07	1.44155e+07	1.57001e+07	2.86032e+07	3.02471e+07	3.52411e+07	3.03678e+07	3.04822e+07	2.94338e+07
3-Pyridylacetic acid	3.88	level1			138.055	26.8	C7H7NO2	POS	HMDB0001538	3-吡啶醋酸	501-81-5		Alkaloids	生物碱	Nicotinic acid alkaloids	烟酸系生物碱	Pyridine alkaloids	吡啶生物碱	WGNUNYPERJMVRM-UHFFFAOYSA-N	6.63678e+07	7.24629e+07	6.98493e+07	6.73956e+07	7.60248e+07	6.99414e+07	1.01122e+08	1.01395e+08	1.02486e+08	1.10248e+08	1.13202e+08	1.06517e+08	6.53968e+07	6.52748e+07	6.49751e+07	6.4986e+07	5.98265e+07	5.46161e+07	5.72101e+07	5.11335e+07	5.66129e+07	5.33958e+07	5.54974e+07	5.55156e+07	5.33176e+07	5.16859e+07	5.30085e+07	5.32017e+07
(2E)-2-hexylidene-3-methyl-butanedioic acid	3.88	level1			213.113	237.2	C11H18O4	NEG		( 2E ) - 2 -亚己基- 3 -甲基丁二酸			Fatty acids	脂肪酸	Fatty Acids and Conjugates	脂肪酸及衍生物	Branched fatty acids	支链脂肪酸	YTUQECDNJQCQAE-VQHVLOKHSA-N	1.24947e+06	1.2144e+06	1.17823e+06	1.20006e+06	1.13225e+06	1.29569e+06	1.15696e+06	1.285e+06	1.32342e+06	1.34763e+06	1.28731e+06	1.34721e+06	1.26622e+06	1.33403e+06	1.60632e+06	1.40897e+06	1.32484e+06	1.30613e+06	1.36097e+06	1.40054e+06	1.34825e+06	1.36777e+06	1.62018e+06	1.47641e+06	1.46454e+06	1.49341e+06	1.44104e+06	1.54018e+06
8-acetoxy-10-hydroxy-19-methoxy-1,9,18-trimethyl-15-oxo-16,20-dioxahexacyclo[15.3.2.02,13.04,12.07,11.014,19]docos-5-ene-5-carboxylic acid	3.88	level1			503.228	231.2	C27H36O9	NEG					Terpenoids	萜类					LFQXXBVNHBMYJD-UHFFFAOYSA-N	1.81301e+06	2.03117e+06	2.10203e+06	1.49709e+06	1.84536e+06	1.34019e+06	1.60572e+06	1.57684e+06	1.47305e+06	1.52096e+06	1.7052e+06	1.75898e+06	2.13812e+06	2.13707e+06	2.20346e+06	2.33251e+06	1.83875e+06	2.02663e+06	1.78689e+06	1.84564e+06	1.90345e+06	1.4299e+06	3.0807e+06	3.60067e+06	3.86755e+06	3.1554e+06	3.85241e+06	3.32641e+06
2-[2-[(Z)-pent-2-enyl]-3-[3,4,5-trihydroxy-6-(hydroxymethyl)tetrahydropyran-2-yl]oxy-cyclopentyl]acetic acid	3.88	level1			373.188	219.9	C18H30O8	NEG					Fatty acids	脂肪酸	Octadecanoids	十八烷类	Jasmonic acids	茉莉酸	GJZJZRWFRZFTEE-ARJAWSKDSA-N	1.20059e+06	1.17235e+06	1.23668e+06	1.15839e+06	1.03326e+06	1.25414e+06	881462	810433	1.0056e+06	864973	988568	825985	1.3811e+06	1.32565e+06	1.36076e+06	1.37233e+06	1.57962e+06	1.45625e+06	1.46332e+06	1.32704e+06	1.44025e+06	1.49703e+06	1.74727e+06	1.5914e+06	1.63504e+06	1.55316e+06	1.6307e+06	1.77754e+06
(2E,4E)-2,7-dimethyl-8-[(2R,3R,4S,5S,6R)-3,4,5-trihydroxy-6-(hydroxymethyl)tetrahydropyran-2-yl]oxy-deca-2,4-dienedioic acid	3.88	level1			385.151	197.9	C18H28O10	NEG			870456-23-8								WHRWRZSKZMYJOX-GCIJFTNRSA-N	1.72572e+07	1.71293e+07	2.77297e+07	2.82286e+07	2.80687e+07	1.72589e+07	2.07459e+07	2.05571e+07	2.06989e+07	2.02998e+07	2.02595e+07	2.07461e+07	1.72596e+07	1.72961e+07	1.7289e+07	1.73508e+07	1.57928e+07	1.54964e+07	2.1824e+07	1.60001e+07	2.12323e+07	1.57087e+07	1.62115e+07	2.25439e+07	1.63957e+07	1.60078e+07	2.18749e+07	1.63429e+07
5-[(2R,3R,4S,5R,6R)-3,5-dihydroxy-2-(hydroxymethyl)-6-(2-phenylethoxy)tetrahydropyran-4-yl]oxy-3-hydroxy-3-methyl-5-oxo-pentanoic acid	3.88	level1			427.161	190	C20H28O10	NEG											WGMNBGJQXOIVGA-HJVQXQJGSA-N	1.49374e+07	1.44431e+07	1.53039e+07	1.45999e+07	1.47878e+07	1.50184e+07	1.90761e+07	1.88543e+07	1.91186e+07	1.91395e+07	1.92063e+07	1.87134e+07	2.33658e+07	2.35707e+07	2.37022e+07	2.37018e+07	2.71119e+07	2.61148e+07	2.55369e+07	2.77399e+07	2.47033e+07	2.52583e+07	3.42309e+07	3.33143e+07	3.46092e+07	3.42338e+07	3.45458e+07	3.38977e+07
1-hydroxy-4-[(2S,3R,4S,5S,6R)-3,4,5-trihydroxy-6-(hydroxymethyl)tetrahydropyran-2-yl]oxy-naphthalene-2-carboxylic acid	3.88	level1			365.088	182	C17H18O9	NEG		Rubinaphthin A	448962-05-8		Polyketides	聚酮	Naphthalenes	萘类	Naphthalenes and derivatives	萘及其衍生物	SGTNXGSCHXKQJX-OQAPJDJNSA-N	3.46426e+06	3.33677e+06	3.22185e+06	3.01484e+06	3.65282e+06	3.24496e+06	3.23956e+06	3.06923e+06	3.1285e+06	3.24075e+06	3.24185e+06	3.2304e+06	2.99423e+06	3.02007e+06	2.97336e+06	2.95612e+06	2.45445e+06	2.2166e+06	2.38083e+06	2.64118e+06	2.34263e+06	2.49681e+06	2.51169e+06	2.3685e+06	2.1234e+06	2.52986e+06	2.50153e+06	2.60331e+06
Phloroglucinaldehyde	3.88	level1			153.019	176.1	C7H6O4	NEG	HMDB0125090	2,4,6-三羟基苯甲醛	487-70-7		Polyketides	聚酮	Phloroglucinols	间苯三酚类	Acyl phloroglucinols	酰基间苯三酚	BTQAJGSMXCDDAJ-UHFFFAOYSA-N	4.7959e+06	4.37728e+06	4.38394e+06	6.15056e+06	5.4322e+06	5.40479e+06	5.5164e+06	5.04893e+06	5.75351e+06	5.10461e+06	5.91055e+06	5.40285e+06	7.4496e+06	7.54567e+06	7.45129e+06	7.77416e+06	3.69958e+06	3.95339e+06	4.36267e+06	3.83598e+06	3.31114e+06	4.39234e+06	1.93571e+07	2.06839e+07	2.03477e+07	1.72458e+07	1.96711e+07	1.6986e+07
(2R,3R,4S,5S,6R)-2-[4-hydroxy-2,3-bis[(4-hydroxy-3,5-dimethoxy-phenyl)methyl]butoxy]-6-(hydroxymethyl)tetrahydropyran-3,4,5-triol	3.88	level1			583.238	171.5	C28H40O13	NEG					Shikimates and Phenylpropanoids	莽草酸及苯丙酸类	Lignans	木脂素	Dibenzylbutane lignans	二苄基丁烷类木脂素	OTSJYDFFIUXMJK-UYFXBIGVSA-N	2.3696e+06	2.60713e+06	1.97792e+06	2.28722e+06	2.14374e+06	2.13234e+06	3.11789e+06	2.76039e+06	3.43291e+06	2.89067e+06	2.89348e+06	2.53085e+06	1.54476e+06	1.43087e+06	1.45543e+06	1.43118e+06	1.41486e+06	1.61139e+06	1.44776e+06	1.74579e+06	1.39139e+06	830330	1.10903e+06	2.01945e+06	1.38785e+06	1.56497e+06	1.45799e+06	1.59538e+06
Flavin adenine dinucleotide (FAD)	3.88	level1			784.151	158.9	C27H33N9O15P2	NEG	HMDB0001248	黄素腺嘌呤二核苷酸	146-14-5	C00016	Alkaloids	生物碱	Pseudoalkaloids	假生物碱	pteridine alkaloids	蝶啶类生物碱	VWWQXMAJTJZDQX-UYBVJOGSSA-N	3.18841e+06	2.81519e+06	2.27162e+06	3.12225e+06	3.71063e+06	3.84543e+06	1.33961e+06	2.31868e+06	1.16496e+06	1.94621e+06	2.19225e+06	926585	2.742e+06	2.76713e+06	2.91025e+06	3.09419e+06	2.23134e+06	3.02862e+06	3.19213e+06	4.36597e+06	3.57523e+06	3.03474e+06	5.19088e+06	5.42606e+06	5.39365e+06	3.16925e+06	4.39489e+06	3.89201e+06
(2R,3R,4S,5S,6R)-2-benzyloxy-6-[[(2R,3R,4R)-3,4-dihydroxy-4-(hydroxymethyl)tetrahydrofuran-2-yl]oxymethyl]tetrahydropyran-3,4,5-triol	3.88	level1			401.145	157.7	C18H26O10	NEG		淫羊藿次苷F2	115009-57-9		Shikimates and Phenylpropanoids	莽草酸及苯丙酸类					NJMQSVWMCODQIP-FQXXIRCGSA-N	3.17227e+07	3.11915e+07	3.29674e+07	3.23803e+07	3.1274e+07	3.08284e+07	3.6267e+07	3.35549e+07	3.42887e+07	3.38265e+07	3.43443e+07	3.36696e+07	4.26822e+07	4.15938e+07	4.15981e+07	4.15955e+07	5.31974e+07	5.25014e+07	5.09537e+07	5.25267e+07	5.08055e+07	5.13916e+07	5.65395e+07	5.60503e+07	5.45668e+07	5.42466e+07	5.49155e+07	5.51299e+07
Salidroside	3.88	level1			299.114	148.4	C14H20O7	NEG		红景天苷	10338-51-9	C06046	Shikimates and Phenylpropanoids	莽草酸及苯丙酸类	Phenylethanoids (C6-C2)	苯乙醇类	Phenylethanoids	苯乙醇类	ILRCGYURZSFMEG-RKQHYHRCSA-N	3.12469e+06	3.12189e+06	3.29103e+06	2.99142e+06	3.34872e+06	3.01719e+06	3.82132e+06	3.70501e+06	2.79611e+06	3.53057e+06	3.3962e+06	3.6345e+06	1.90084e+06	1.0695e+06	1.8835e+06	1.88885e+06	6.97387e+06	4.03783e+06	4.88624e+06	3.08299e+06	3.74706e+06	2.20568e+06	2.83483e+06	367806	2.76946e+06	3.07815e+06	6.97664e+06	2.91797e+06
N-Acetylmuramic acid	3.88	level1			274.093	35.3	C11H19NO8	NEG	HMDB0060493	N -乙酰胞壁酸	2245794-62-9	C02713	Carbohydrates	碳水化合物	Aminosugars and aminoglycosides	氨基糖及氨基糖苷	Aminosugars	氨基糖类	MNLRQHMNZILYPY-MKFCKLDKSA-N	6.60844e+06	6.5811e+06	7.14157e+06	6.9685e+06	7.5223e+06	7.30301e+06	7.71996e+06	7.8906e+06	7.40062e+06	7.87417e+06	8.328e+06	8.31228e+06	3.47001e+06	3.40744e+06	3.52728e+06	3.52741e+06	1.16547e+06	1.16753e+06	1.81744e+06	1.30407e+06	1.44542e+06	959304	1.77248e+06	1.12176e+06	1.64409e+06	861536	1.10374e+06	1.53629e+06
Glutathione disulfide	3.88	level1			611.145	34.8	C20H32N6O12S2	NEG	HMDB0003337	氧化型谷胱甘肽	27025-41-8	C00127	Amino acids and Peptides	氨基酸及短肽	Small peptides	小肽	Tripeptides	三肽类	YPZRWBKMTBYPTK-BJDJZHNGSA-N	605010	1.58724e+06	2.20384e+06	3.08151e+06	2.05002e+06	1.19347e+06	1.95748e+06	1.73384e+06	3.24811e+06	1.52868e+06	4.13472e+06	2.16025e+06	1.61457e+06	1.76477e+06	1.57956e+06	2.24363e+06	2.14827e+06	3.13688e+06	2.91633e+06	1.71018e+06	2.92085e+06	2.91934e+06	5.70972e+06	1.32023e+07	1.39068e+07	6.07469e+06	1.2804e+07	1.3044e+07
Nicotinamide adenine dinucleotide (NAD)	3.88	level1			662.102	33.1	C21H28N7O14P2	NEG	HMDB0000902	烟酰胺-腺嘌呤-二核苷酸	53-84-9	C00003	Carbohydrates	碳水化合物	Nucleosides	核苷类	Purine nucleos(t)ides	嘌呤核苷	BAWFJGJZGIEFAR-NNYOXOHSSA-O	5.35768e+06	2.60945e+06	3.26495e+06	1.93637e+06	5.49729e+06	2.97261e+06	5.1321e+06	3.05372e+06	2.63064e+06	2.85429e+06	4.39912e+06	4.43941e+06	3.86624e+06	3.81476e+06	4.35162e+06	4.11033e+06	3.57902e+06	3.91696e+06	3.43926e+06	2.40457e+06	2.3038e+06	5.09494e+06	4.66574e+06	4.38984e+06	3.34001e+06	2.89627e+06	2.57689e+06	3.26516e+06
2-hydroxy-5-[(2S,3R,4S,5S,6R)-3,4,5-trihydroxy-6-(hydroxymethyl)tetrahydropyran-2-yl]oxy-benzoic acid	3.88	level1			315.072	29.1	C13H16O9	NEG		5-(β-D-葡萄糖氧基)-2-羟基苯甲酸	1820-89-9		Shikimates and Phenylpropanoids	莽草酸及苯丙酸类	Phenolic acids (C6-C1)	酚酸	Simple phenolic acids	简单酚酸	CBTFERBMQQAROP-BZNQNGANSA-N	2.74336e+08	2.41132e+08	2.34659e+08	2.78815e+08	2.27412e+08	2.28287e+08	3.06543e+08	2.9788e+08	2.99257e+08	3.09592e+08	3.05724e+08	2.9491e+08	1.57213e+08	1.56577e+08	1.55402e+08	1.57215e+08	8.34275e+07	8.35542e+07	8.30337e+07	7.13609e+07	7.28783e+07	7.27281e+07	7.38936e+07	7.21813e+07	9.24908e+07	7.32389e+07	7.24878e+07	7.36276e+07
2,4-Dihydroxybutanoic acid	3.88	level1			119.035	26.5	C4H8O4	NEG	HMDB0000360	2，4 -二羟基丁酸	1518-62-3		Fatty acids	脂肪酸	Fatty Acids and Conjugates	脂肪酸及衍生物	Hydroxy fatty acids	羟基脂肪酸	UFYGCFHQAXXBCF-UHFFFAOYSA-N	5.09707e+07	4.76759e+07	5.30448e+07	5.35635e+07	4.4494e+07	4.57613e+07	6.35603e+07	6.3966e+07	5.81434e+07	7.65098e+07	6.48625e+07	6.66628e+07	4.4854e+07	4.35242e+07	4.35377e+07	4.3785e+07	2.91083e+07	3.25029e+07	2.91213e+07	3.06166e+07	2.76775e+07	3.03461e+07	3.7859e+07	3.17362e+07	3.69959e+07	3.54036e+07	3.16638e+07	3.83298e+07
6-(hydroxymethyl)pyridin-3-ol	3.88	level1			124.04	19.9	C6H7NO2	NEG		6- (羟甲基)吡啶- 3 - 醇	40222-77-3		Alkaloids	生物碱	Nicotinic acid alkaloids	烟酸系生物碱	Pyridine alkaloids	吡啶生物碱	NESFDGDRYVANBC-UHFFFAOYSA-N	2.70685e+06	2.56041e+06	2.59496e+06	2.53062e+06	2.48124e+06	2.74514e+06	2.45947e+06	2.63052e+06	2.58136e+06	3.16483e+06	2.6476e+06	3.52424e+06	2.86393e+06	2.98622e+06	2.80498e+06	2.85329e+06	3.45778e+06	2.69536e+06	2.42605e+06	2.81296e+06	3.53383e+06	2.77067e+06	2.82365e+06	3.09107e+06	3.02419e+06	2.39126e+06	2.25323e+06	2.37856e+06
L-Ascorbic acid	3.88	level1			175.025	26.5	C6H8O6	NEG	HMDB0000044	抗坏血酸	50-81-7	C00072	Polyketides	聚酮					CIWBSHSKHKDKBQ-JLAZNSOCSA-N	1.21863e+09	1.18564e+09	1.19098e+09	1.19278e+09	1.15566e+09	1.14223e+09	1.32494e+09	1.41707e+09	1.26872e+09	1.40802e+09	1.29963e+09	1.25317e+09	1.06735e+09	1.07798e+09	1.05603e+09	1.05083e+09	9.22861e+08	9.29561e+08	9.23385e+08	9.09345e+08	9.18512e+08	9.05017e+08	1.02428e+09	1.00483e+09	1.00543e+09	1.01179e+09	1.02948e+09	9.98702e+08
Terephthalic-Acid	3.87	level1			165.019	165.5	C8H6O4	NEG	HMDB0002428	对苯二甲酸	100-21-0	C06337	Shikimates and Phenylpropanoids	莽草酸及苯丙酸类	Phenolic acids (C6-C1)	酚酸	Simple phenolic acids	简单酚酸	KKEYFWRCBNTPAC-UHFFFAOYSA-N	4.02748e+06	4.67394e+06	5.86726e+06	1.66338e+07	6.58738e+06	4.84001e+06	1.50495e+07	6.27386e+06	1.54173e+07	1.54628e+07	1.55739e+07	4.79303e+06	6.31606e+06	7.07856e+06	6.30901e+06	6.3167e+06	5.58186e+06	5.41152e+06	4.54932e+06	6.16805e+06	6.75361e+06	7.39664e+06	1.42942e+07	1.66708e+07	5.15281e+06	5.46742e+06	1.63382e+07	6.69424e+06
(E)-2-(4-Methylpent-3-enyl)-6-oxohept-2-enoic acid	3.87	level1			223.134	242.5	C13H20O3	NEG			1217271-07-2		Fatty acids	脂肪酸	Fatty Acids and Conjugates	脂肪酸及衍生物	Unsaturated fatty acids	不饱和脂肪酸	QJLQJNOTGYJCQZ-FMIVXFBMSA-N	2.9599e+07	3.01166e+07	3.10648e+07	2.98063e+07	2.7688e+07	3.16019e+07	2.97637e+07	3.02189e+07	2.92179e+07	2.93015e+07	2.94579e+07	2.97765e+07	2.51195e+07	2.51203e+07	2.53391e+07	2.58026e+07	2.36776e+07	2.57829e+07	2.51252e+07	2.57539e+07	2.49922e+07	2.60007e+07	1.63697e+07	1.58866e+07	1.60636e+07	1.59391e+07	1.63295e+07	1.64145e+07
Vicenin 3	3.87	level1			565.154	170.5	C26H28O14	POS		维采宁 3	59914-91-9		Shikimates and Phenylpropanoids	莽草酸及苯丙酸类	Flavonoids	黄酮类	Flavones	黄酮类	MMDUKUSNQNWVET-MCIQUCDDSA-N	1.42021e+10	1.43549e+10	1.43987e+10	1.40619e+10	1.43542e+10	1.4485e+10	1.43951e+10	1.40227e+10	1.45962e+10	1.40313e+10	1.40042e+10	1.39314e+10	1.44497e+10	1.43949e+10	1.41082e+10	1.43312e+10	1.3864e+10	1.42148e+10	1.41441e+10	1.39926e+10	1.39301e+10	1.41e+10	1.5539e+10	1.53784e+10	1.52025e+10	1.53856e+10	1.49525e+10	1.53847e+10
5,7-dihydroxy-2-(4-hydroxyphenyl)-8-[3,4,5-trihydroxy-6-(hydroxymethyl)tetrahydropyran-2-yl]-6-(3,4,5-trihydroxytetrahydropyran-2-yl)chromen-4-one	3.87	level1			565.154	170.5	C26H28O14	POS		伞花耳草苷	73543-87-0		Shikimates and Phenylpropanoids	莽草酸及苯丙酸类	Flavonoids	黄酮类	Flavones	黄酮类	OVMFOVNOXASTPA-UHFFFAOYSA-N	1.42021e+10	1.43549e+10	1.43987e+10	1.40619e+10	1.43542e+10	1.4485e+10	1.43951e+10	1.40227e+10	1.45962e+10	1.40313e+10	1.40042e+10	1.39314e+10	1.44497e+10	1.43949e+10	1.41082e+10	1.43312e+10	1.3864e+10	1.42148e+10	1.41441e+10	1.39926e+10	1.39301e+10	1.41e+10	1.5539e+10	1.53784e+10	1.52025e+10	1.53856e+10	1.49525e+10	1.53847e+10
Pipecolic acid	3.87	level1			130.086	26.8	C6H11NO2	POS	HMDB0000716	L-哌啶甲酸	3105-95-1	C00408	Amino acids and Peptides	氨基酸及短肽	Small peptides	小肽	Aminoacids	氨基酸	HXEACLLIILLPRG-YFKPBYRVSA-N	2.80888e+07	2.91741e+07	3.07863e+07	2.81996e+07	3.07909e+07	3.09569e+07	3.26987e+07	3.18731e+07	3.308e+07	3.15806e+07	4.15419e+07	2.9739e+07	2.94057e+07	3.08945e+07	3.06463e+07	3.13783e+07	3.27464e+07	3.37563e+07	3.06929e+07	3.03828e+07	3.26875e+07	3.37799e+07	3.46429e+07	2.83913e+07	3.08687e+07	2.84761e+07	3.4161e+07	3.08045e+07
cis-8,11,14-Eicosatrienoic acid	3.87	level1			305.248	322.8	C20H34O2	NEG	HMDB0002925	二高- γ -亚麻酸	135625-06-8	C03242	Fatty acids	脂肪酸	Fatty Acids and Conjugates	脂肪酸及衍生物	Unsaturated fatty acids	不饱和脂肪酸	HOBAELRKJCKHQD-QNEBEIHSSA-N	3.82652e+06	4.33031e+06	4.48235e+06	3.59094e+06	4.04176e+06	3.41304e+06	4.60785e+06	3.73689e+06	3.29384e+06	3.82607e+06	3.76409e+06	4.38572e+06	5.29894e+06	5.13278e+06	4.95208e+06	4.94694e+06	1.39192e+07	1.05713e+07	9.86991e+06	1.15106e+07	1.0201e+07	1.12784e+07	9.62092e+06	9.0761e+06	9.99152e+06	8.64143e+06	9.3255e+06	8.81937e+06
Mannose 1-phosphate	3.87	level1			259.022	29.7	C6H13O9P	NEG	HMDB0006330	D -甘露糖- 1 -磷酸	27251-84-9	C00636	Carbohydrates	碳水化合物	Saccharides	糖类	Monosaccharides	单糖	HXXFSFRBOHSIMQ-QTVWNMPRSA-N	3.55751e+07	2.73085e+07	5.60237e+07	5.59078e+07	4.95555e+07	5.58115e+07	2.54621e+07	2.98003e+07	4.00875e+07	2.1617e+07	4.16273e+07	4.01966e+07	2.66295e+07	1.83468e+07	2.66702e+07	2.52579e+07	2.16334e+07	2.50898e+07	2.3341e+07	2.54672e+07	9.1139e+06	2.59745e+07	3.02171e+07	1.46302e+07	2.88983e+07	3.42271e+07	3.21076e+07	2.88848e+07
[3,4,5-trihydroxy-5-(hydroxymethyl)tetrahydrofuran-2-yl]methyl dihydrogen phosphate	3.87	level1			259.022	29.7	C6H13O9P	NEG		6-(磷酸二氢)塔格糖	26177-86-6		Carbohydrates	碳水化合物	Saccharides	糖类	Monosaccharides	单糖	BGWGXPAPYGQALX-UHFFFAOYSA-N	3.55751e+07	2.73085e+07	5.60237e+07	5.59078e+07	4.95555e+07	5.58115e+07	2.54621e+07	2.98003e+07	4.00875e+07	2.1617e+07	4.16273e+07	4.01966e+07	2.66295e+07	1.83468e+07	2.66702e+07	2.52579e+07	2.16334e+07	2.50898e+07	2.3341e+07	2.54672e+07	9.1139e+06	2.59745e+07	3.02171e+07	1.46302e+07	2.88983e+07	3.42271e+07	3.21076e+07	2.88848e+07
Glucose 6-phosphate	3.87	level1			259.022	29.7	C6H13O9P	NEG	HMDB0001401	6 -磷酸葡萄糖	56-73-5	C00092	Carbohydrates	碳水化合物	Saccharides	糖类	Monosaccharides	单糖	NBSCHQHZLSJFNQ-GASJEMHNSA-N	3.55751e+07	2.73085e+07	5.60237e+07	5.59078e+07	4.95555e+07	5.58115e+07	2.54621e+07	2.98003e+07	4.00875e+07	2.1617e+07	4.16273e+07	4.01966e+07	2.66295e+07	1.83468e+07	2.66702e+07	2.52579e+07	2.16334e+07	2.50898e+07	2.3341e+07	2.54672e+07	9.1139e+06	2.59745e+07	3.02171e+07	1.46302e+07	2.88983e+07	3.42271e+07	3.21076e+07	2.88848e+07
5-hydroxy-6-methoxy-2-phenyl-7-[(2S,3R,4S,5S,6R)-3,4,5-trihydroxy-6-(hydroxymethyl)tetrahydropyran-2-yl]oxy-chromen-4-one	3.87	level1			447.128	200.9	C22H22O10	POS		千层纸素7 - O -葡萄糖苷	36948-77-3		Shikimates and Phenylpropanoids	莽草酸及苯丙酸类	Flavonoids	黄酮类	Flavones	黄酮类	RQZJKRNQAPBBAP-IWLDQSELSA-N	1.85965e+06	1.72278e+06	2.00629e+06	1.93155e+06	1.96708e+06	1.85842e+06	2.70384e+06	2.23324e+06	1.84447e+06	1.73397e+06	1.86787e+06	1.77147e+06	1.78214e+07	1.93772e+07	2.0022e+07	1.99812e+07	2.67623e+07	2.16569e+07	2.69468e+07	2.85504e+07	2.83596e+07	2.22673e+07	4.19253e+07	5.00113e+07	3.67437e+07	4.60337e+07	3.74862e+07	3.5444e+07
o-Tyrosine	3.87	level1			182.081	28.4	C9H11NO3	POS	HMDB0006050	DL-o-酪氨酸	2370-61-8		Amino acids and Peptides	氨基酸及短肽	Small peptides	小肽	Aminoacids	氨基酸	WRFPVMFCRNYQNR-UHFFFAOYSA-N	1.9676e+07	2.00624e+07	2.11607e+07	1.8643e+07	2.27457e+07	2.25815e+07	7.28393e+07	5.71265e+07	6.93746e+07	5.99683e+07	6.2759e+07	6.27958e+07	2.80941e+07	3.14951e+07	2.80865e+07	2.86356e+07	1.53719e+07	1.38959e+07	1.43546e+07	1.61025e+07	1.44155e+07	1.57001e+07	2.86032e+07	3.02471e+07	3.52411e+07	3.03678e+07	3.04822e+07	2.94338e+07
Trigonelline	3.87	level1			138.055	26.8	C7H7NO2	POS	HMDB0000875	葫芦巴碱	535-83-1	C01004	Alkaloids	生物碱	Nicotinic acid alkaloids	烟酸系生物碱	Pyridine alkaloids	吡啶生物碱	WWNNZCOKKKDOPX-UHFFFAOYSA-N	6.63678e+07	7.24629e+07	6.98493e+07	6.73956e+07	7.60248e+07	6.99414e+07	1.01122e+08	1.01395e+08	1.02486e+08	1.10248e+08	1.13202e+08	1.06517e+08	6.53968e+07	6.52748e+07	6.49751e+07	6.4986e+07	5.98265e+07	5.46161e+07	5.72101e+07	5.11335e+07	5.66129e+07	5.33958e+07	5.54974e+07	5.55156e+07	5.33176e+07	5.16859e+07	5.30085e+07	5.32017e+07
(2S,3R,4R,5R,6R)-2-methyl-6-[[(2R,3S,4S,5R,6R)-3,4,5-trihydroxy-6-(2-phenylethoxy)tetrahydropyran-2-yl]methoxy]tetrahydropyran-3,4,5-triol	3.87	level1			429.177	188	C20H30O10	NEG		β -苯乙醇 β - D -芸香糖苷	88510-08-1		Shikimates and Phenylpropanoids	莽草酸及苯丙酸类	Phenylethanoids (C6-C2)	苯乙醇类	Phenylethanoids	苯乙醇类	OKUGUNDXBGUFPA-OCGSKHJZSA-N	1.31352e+08	1.28947e+08	1.30447e+08	1.27488e+08	1.29872e+08	1.30187e+08	2.06131e+08	2.06991e+08	2.11321e+08	2.06416e+08	2.0241e+08	2.02747e+08	1.46791e+08	1.46792e+08	1.47303e+08	1.48055e+08	1.12726e+08	1.12067e+08	1.1407e+08	1.15283e+08	1.11144e+08	1.09236e+08	1.47182e+08	1.45322e+08	1.47813e+08	1.47722e+08	1.4806e+08	1.49484e+08
Tris(2,4-di-tert-butylphenyl)phosphate	3.87	level1			663.453	348.1	C42H63O4P	POS		三( 2 , 4 -二叔丁基苯基)磷酸	31570-04-4		Shikimates and Phenylpropanoids	莽草酸及苯丙酸类	Flavonoids	黄酮类	Flavanones	黄烷酮	AZSKHRTUXHLAHS-UHFFFAOYSA-N	1.07519e+08	9.75763e+07	1.02624e+08	8.97611e+07	1.71011e+08	5.3425e+06	1.13036e+08	1.31359e+08	1.08659e+08	1.2517e+08	1.33735e+08	1.24143e+08	1.1032e+08	1.12801e+08	1.03238e+08	1.13311e+08	2.84551e+08	5.71501e+06	1.13216e+08	1.06197e+08	1.07612e+08	1.02088e+08	8.62135e+07	8.09853e+07	7.12157e+07	9.66996e+07	8.75589e+07	9.55116e+07
(2S,3R,5S,9R)-2,3-dihydroxy-14-(hydroxymethyl)-5,9-dimethyl-14-[(2S,3R,4S,5S,6R)-3,4,5-trihydroxy-6-(hydroxymethyl)tetrahydropyran-2-yl]oxy-tetracyclo[11.2.1.01,10.04,9]hexadecane-5-carboxylic acid	3.87	level1			513.268	210.5	C26H42O11	POS					Terpenoids	萜类	Diterpenoids	二萜类	Kaurane and Phyllocladane diterpenoids	贝壳杉烷型二萜及扁枝杉烯型二萜	QUCGBWQRLWOVBR-BBJJSLPGSA-N	1.01163e+07	1.03075e+07	1.03636e+07	1.00923e+07	9.89335e+06	1.01456e+07	8.9885e+06	9.19019e+06	9.25867e+06	9.19718e+06	1.16557e+07	9.43374e+06	8.75105e+06	8.75643e+06	8.82881e+06	9.49621e+06	9.43893e+06	9.87598e+06	8.84473e+06	9.94314e+06	8.9873e+06	9.40011e+06	6.1221e+06	5.94579e+06	6.06409e+06	1.12665e+07	5.77551e+06	6.2439e+06
[(2R,3S,4S,5R,6S)-6-[(2S,3R,4R,5R,6S)-2-[5,7-dihydroxy-2-(4-hydroxyphenyl)-4-oxo-chromen-3-yl]oxy-4,5-dihydroxy-6-methyl-tetrahydropyran-3-yl]oxy-3,4,5-trihydroxy-tetrahydropyran-2-yl]methyl (E)-3-(4-hydroxyphenyl)prop-2-enoate	3.87	level1			741.203	199.7	C36H36O17	POS			111957-48-3		Shikimates and Phenylpropanoids	莽草酸及苯丙酸类	Flavonoids	黄酮类	Flavonols	黄酮醇类	KAJMZANRKFVVKV-RGXKZFLBSA-N	4.01873e+06	3.93124e+06	4.61611e+06	3.98897e+06	3.98704e+06	4.24798e+06	5.69345e+06	5.99404e+06	5.28358e+06	5.85618e+06	6.0991e+06	5.58416e+06	5.12583e+06	5.26954e+06	4.99874e+06	5.24528e+06	5.64662e+06	5.39287e+06	5.53311e+06	5.42386e+06	5.48374e+06	5.26498e+06	5.9183e+06	6.4441e+06	6.07423e+06	5.62121e+06	6.17846e+06	6.40382e+06
2-Aminobutyric acid	3.87	level1			104.071	26.2	C4H9NO2	POS	HMDB0000452	L-2-氨基丁酸	1492-24-6	C02356	Amino acids and Peptides	氨基酸及短肽	Small peptides	小肽	Aminoacids	氨基酸	QWCKQJZIFLGMSD-VKHMYHEASA-N	3.2913e+08	3.39756e+08	3.5282e+08	3.45983e+08	3.58437e+08	3.61509e+08	2.52989e+08	2.54318e+08	2.52731e+08	2.54672e+08	2.76184e+08	3.02811e+08	2.02809e+08	2.02806e+08	2.06248e+08	2.02811e+08	1.51702e+08	1.51921e+08	1.45043e+08	1.45926e+08	1.43592e+08	1.43054e+08	1.20221e+08	1.35799e+08	1.30941e+08	1.3031e+08	1.31484e+08	1.32467e+08
Linoleic acid	3.87	level1			279.233	320	C18H32O2	NEG	HMDB0000673	亚油酸	60-33-3	C01595	Fatty acids	脂肪酸	Fatty Acids and Conjugates	脂肪酸及衍生物	Unsaturated fatty acids	不饱和脂肪酸	OYHQOLUKZRVURQ-HZJYTTRNSA-N	1.0977e+09	1.1168e+09	1.1996e+09	1.02541e+09	1.11235e+09	1.02453e+09	1.64569e+09	1.61459e+09	1.67781e+09	1.48632e+09	1.54212e+09	1.60039e+09	1.54297e+09	1.54314e+09	1.51355e+09	1.51431e+09	1.88863e+09	1.73633e+09	1.63755e+09	1.77323e+09	1.71562e+09	1.61679e+09	1.85286e+09	1.85535e+09	1.97569e+09	1.8313e+09	1.84166e+09	1.78546e+09
PA(16:0/18:1(9Z))	3.87	level1			673.479	310.7	C37H71O8P	NEG	HMDB0007859	1 -棕榈酰基- 2 -油酰基- sn -甘油-3 -磷酸	169437-35-8	C13889	Fatty acids	脂肪酸	Glycerophospholipids	甘油磷脂	Glycerophosphates	甘油磷酸	OPVZUEPSMJNLOM-QEJMHMKOSA-N	5.59443e+06	6.98469e+06	5.25599e+06	6.82675e+06	5.83529e+06	1.91387e+07	1.03505e+07	1.16934e+07	3.91878e+06	3.93337e+06	8.64684e+06	7.90301e+06	1.25242e+07	1.01348e+07	1.09434e+07	1.13513e+07	1.43742e+07	8.17324e+06	1.05239e+07	9.47086e+06	1.20616e+07	8.74357e+06	5.2743e+06	3.7979e+06	3.6183e+06	6.04184e+06	7.1898e+06	6.86705e+06
Stearidonic acid	3.87	level1			275.202	302.7	C18H28O2	NEG	HMDB0006547	硬脂四烯酸	20290-75-9	C16300	Fatty acids	脂肪酸	Fatty Acids and Conjugates	脂肪酸及衍生物	Unsaturated fatty acids	不饱和脂肪酸	JIWBIWFOSCKQMA-LTKCOYKYSA-N	4.45352e+07	4.55203e+07	4.34087e+07	4.57806e+07	4.71806e+07	4.3367e+07	4.22896e+07	4.09166e+07	4.13934e+07	4.15928e+07	4.17366e+07	3.99048e+07	3.59465e+07	3.59325e+07	3.55273e+07	3.5221e+07	4.01776e+07	3.70892e+07	3.76813e+07	3.78591e+07	3.7259e+07	3.86798e+07	3.74195e+07	3.50867e+07	3.58241e+07	3.65268e+07	3.64432e+07	3.58934e+07
10-Hydroxydecanoic acid	3.87	level1			187.134	219.9	C10H20O3	NEG	HMDB0244272	10-羟基癸酸	1679-53-4	C02774	Fatty acids	脂肪酸	Fatty Acids and Conjugates	脂肪酸及衍生物	Hydroxy fatty acids	羟基脂肪酸	YJCJVMMDTBEITC-UHFFFAOYSA-N	1.11927e+06	1.09057e+06	1.20573e+06	1.23407e+06	1.19218e+06	1.20845e+06	1.61645e+06	1.34178e+06	1.25583e+06	1.21836e+06	1.32003e+06	2.10465e+06	2.13959e+06	2.13935e+06	2.16144e+06	2.16135e+06	1.46671e+06	1.43405e+06	1.38033e+06	1.26395e+06	1.48317e+06	1.57378e+06	1.61145e+06	1.44823e+06	1.63901e+06	1.52471e+06	1.51028e+06	1.61426e+06
(2E,4E)-5-[8-hydroxy-1,5-dimethyl-3-[3,4,5-trihydroxy-6-(hydroxymethyl)tetrahydropyran-2-yl]oxy-6-oxabicyclo[3.2.1]octan-8-yl]-3-methyl-penta-2,4-dienoic acid	3.87	level1			443.193	141.8	C21H32O10	NEG					Terpenoids	萜类	Apocarotenoids	脱辅基类胡萝卜素	Apocarotenoids(ε-)	脱辅基类胡萝卜素	UHHVHDDICOEBTQ-LJIKRCSCSA-N	1.73478e+06	2.76955e+06	2.18631e+06	2.87134e+06	2.94617e+06	2.3958e+06	2.88089e+06	2.81735e+06	3.13551e+06	3.41213e+06	3.50179e+06	2.87945e+06	1.71352e+06	1.71044e+06	1.71021e+06	1.30469e+06	1.10068e+06	1.05352e+06	1.03562e+06	1.05185e+06	1.31163e+06	1.17855e+06	915920	770413	1.00537e+06	987935	903729	987280
2,2'-Iminodiacetic acid	3.87	level1			132.03	30.4	C4H7NO4	NEG	HMDB0011753	亚氨基二乙酸	142-73-4	C19911	Amino acids and Peptides	氨基酸及短肽	Small peptides	小肽	Aminoacids	氨基酸	NBZBKCUXIYYUSX-UHFFFAOYSA-N	1.44425e+08	1.39587e+08	1.42798e+08	9.03412e+07	1.46756e+08	1.81663e+08	1.27422e+08	1.15355e+08	1.38626e+08	1.31649e+08	1.44849e+08	1.15999e+08	1.43089e+08	1.18206e+08	1.42974e+08	1.43126e+08	1.56008e+08	1.6316e+08	7.76768e+07	1.59466e+08	1.60135e+08	1.73118e+08	2.01616e+08	1.70271e+08	1.92851e+08	1.84156e+08	8.06449e+07	1.85332e+08
Itaconic acid	3.87	level1			129.019	28.8	C5H6O4	NEG	HMDB0002092	衣康酸	97-65-4	C00490	Fatty acids	脂肪酸	Fatty Acids and Conjugates	脂肪酸及衍生物	Dicarboxylic acids	二羧酸类	LVHBHZANLOWSRM-UHFFFAOYSA-N	4.90011e+07	5.35615e+07	5.04358e+07	5.08367e+07	5.09476e+07	5.13893e+07	6.12648e+07	5.63319e+07	5.45955e+07	5.82601e+07	5.45959e+07	5.9004e+07	4.95549e+07	4.94711e+07	5.00634e+07	5.23583e+07	5.50645e+07	5.5612e+07	5.4919e+07	5.36102e+07	5.19309e+07	5.61537e+07	4.69125e+07	4.44121e+07	4.47338e+07	4.66018e+07	4.71198e+07	5.16436e+07
Citraconic acid	3.87	level1			129.019	28.8	C5H6O4	NEG	HMDB0000634	柠康酸	498-23-7	C02226	Fatty acids	脂肪酸	Fatty Acids and Conjugates	脂肪酸及衍生物	Dicarboxylic acids	二羧酸类	HNEGQIOMVPPMNR-IHWYPQMZSA-N	4.90011e+07	5.35615e+07	5.04358e+07	5.08367e+07	5.09476e+07	5.13893e+07	6.12648e+07	5.63319e+07	5.45955e+07	5.82601e+07	5.45959e+07	5.9004e+07	4.95549e+07	4.94711e+07	5.00634e+07	5.23583e+07	5.50645e+07	5.5612e+07	5.4919e+07	5.36102e+07	5.19309e+07	5.61537e+07	4.69125e+07	4.44121e+07	4.47338e+07	4.66018e+07	4.71198e+07	5.16436e+07
3-Hydroxyisovaleric acid	3.87	level1			117.056	19.2	C5H10O3	NEG	HMDB0000754	β -羟基异戊酸	625-08-1	C20827	Fatty acids	脂肪酸	Fatty Acids and Conjugates	脂肪酸及衍生物	Hydroxy fatty acids	羟基脂肪酸	AXFYFNCPONWUHW-UHFFFAOYSA-N	1.29752e+06	1.10579e+06	979438	1.13863e+06	987722	1.4921e+06	1.05899e+06	1.14911e+06	1.0081e+06	1.26271e+06	1.09971e+06	962686	1.13421e+06	1.25685e+06	1.14143e+06	1.13487e+06	1.29002e+06	1.00193e+06	1.02423e+06	982092	1.15398e+06	1.06048e+06	984610	942468	1.0097e+06	856440	1.36882e+06	1.07812e+06
Mono(2-ethylhexyl) phthalate	3.86	level1			277.144	277.6	C16H22O4	NEG	HMDB0013248	邻苯二甲酸单乙基己基酯	4376-20-9	C03343	Shikimates and Phenylpropanoids	莽草酸及苯丙酸类	Phenolic acids (C6-C1)	酚酸	Shikimic acids and derivatives	莽草酸及其衍生物	DJDSLBVSSOQSLW-UHFFFAOYSA-N	868576	739642	709955	707128	1.11699e+06	757935	1.09811e+06	1.15356e+06	950177	987755	797913	1.06707e+06	1.14471e+06	1.1433e+06	1.10332e+06	1.1042e+06	1.49426e+06	1.21326e+06	994174	1.16831e+06	1.04726e+06	1.02957e+06	988331	1.2129e+06	890478	1.21802e+06	1.06473e+06	932989
2-(3,4-dihydroxyphenyl)-5,7-dihydroxy-chroman-4-one	3.86	level1			269.046	225.2	C15H12O6	NEG		圣草酚	4049-38-1		Shikimates and Phenylpropanoids	莽草酸及苯丙酸类	Flavonoids	黄酮类	Flavanones	黄烷酮	SBHXYTNGIZCORC-UHFFFAOYSA-N	3.69076e+07	3.72606e+07	3.75217e+07	3.79383e+07	3.78726e+07	3.65758e+07	1.10341e+07	1.10473e+07	1.12792e+07	1.09303e+07	1.07402e+07	1.06071e+07	2.18892e+07	2.20412e+07	2.2186e+07	2.21871e+07	2.5812e+07	2.71186e+07	2.69965e+07	2.74322e+07	2.73446e+07	2.75846e+07	1.71276e+07	1.68421e+07	1.70208e+07	1.64576e+07	1.67629e+07	1.67152e+07
2-(3,4-dihydroxyphenyl)-7-hydroxy-5-[(2S,3R,4S,5S,6R)-3,4,5-trihydroxy-6-[[(2R,3R,4R,5R,6S)-3,4,5-trihydroxy-6-methyl-tetrahydropyran-2-yl]oxymethyl]tetrahydropyran-2-yl]oxy-chromen-4-one	3.86	level1			595.165	190.5	C27H30O15	POS		木犀草素- 5 - O - β -芸香糖苷			Shikimates and Phenylpropanoids	莽草酸及苯丙酸类	Flavonoids	黄酮类	Flavones	黄酮类	VMSNOYODYWRTOP-FOBVWLSUSA-N	7.53404e+07	7.59819e+07	7.67551e+07	7.91437e+07	7.40067e+07	7.93173e+07	7.75177e+07	7.05268e+07	7.57369e+07	7.79607e+07	7.0909e+07	7.24043e+07	9.06336e+07	9.14838e+07	9.67816e+07	9.06507e+07	1.09844e+08	1.08799e+08	1.07833e+08	1.00569e+08	1.05011e+08	1.07947e+08	1.14979e+08	1.07857e+08	1.17606e+08	1.1597e+08	1.14059e+08	1.20033e+08
Caplamin	3.86	level1			130.087	29.1	C6H13NO2	NEG	HMDB0001901	氨基己酸	60-32-2	C02378	Fatty acids	脂肪酸	Fatty Acids and Conjugates	脂肪酸及衍生物	Amino fatty acids	氨基脂肪酸	SLXKOJJOQWFEFD-UHFFFAOYSA-N	2.109e+07	2.44687e+07	2.34348e+07	2.29126e+07	2.1988e+07	2.18867e+07	9.1023e+07	8.49097e+07	8.8789e+07	8.87399e+07	8.70112e+07	9.36698e+07	4.88014e+07	4.72019e+07	4.91636e+07	4.9165e+07	2.0676e+07	2.12126e+07	2.08813e+07	2.0709e+07	1.95479e+07	1.99321e+07	6.86792e+07	6.48399e+07	6.88542e+07	6.74259e+07	6.70406e+07	6.6096e+07
4-(dimethylamino)butanoate	3.86	level1			130.087	29.1	C6H13NO2	NEG		4 - (二甲氨基)丁酸	693-11-8		Amino acids and Peptides	氨基酸及短肽	Small peptides	小肽	Aminoacids	氨基酸	OXOWTLDONRGYOT-UHFFFAOYSA-N	2.109e+07	2.44687e+07	2.34348e+07	2.29126e+07	2.1988e+07	2.18867e+07	9.1023e+07	8.49097e+07	8.8789e+07	8.87399e+07	8.70112e+07	9.36698e+07	4.88014e+07	4.72019e+07	4.91636e+07	4.9165e+07	2.0676e+07	2.12126e+07	2.08813e+07	2.0709e+07	1.95479e+07	1.99321e+07	6.86792e+07	6.48399e+07	6.88542e+07	6.74259e+07	6.70406e+07	6.6096e+07
2-Hydroxystearic acid	3.86	level1			299.259	299.4	C18H36O3	NEG	HMDB0062549	2 -羟基十八烷酸	26531-80-6	C03045	Fatty acids	脂肪酸	Fatty Acids and Conjugates	脂肪酸及衍生物	Hydroxy fatty acids	羟基脂肪酸	KIHBGTRZFAVZRV-UHFFFAOYSA-N	5.67534e+06	5.95998e+06	5.82888e+06	5.81144e+06	5.56842e+06	5.59954e+06	7.28131e+06	7.30861e+06	6.90872e+06	7.28469e+06	7.37003e+06	6.73248e+06	8.1785e+06	7.87337e+06	7.75025e+06	7.75414e+06	1.13195e+07	1.11096e+07	1.12494e+07	1.10778e+07	1.06225e+07	1.12289e+07	6.38954e+06	6.43113e+06	6.62675e+06	6.32075e+06	6.31026e+06	6.19824e+06
coumaroyl(3-OMe)(-2)Glc(a1-2b)L-Fruf	3.86	level1			517.157	158.3	C22H30O14	NEG		3-甲氧基香豆酰基(-2)葡萄糖(a1-2b)果糖			Shikimates and Phenylpropanoids	莽草酸及苯丙酸类	Phenylpropanoids (C6-C3)	苯丙素	Cinnamic acids and derivatives	肉桂酸及其衍生物	GFXQBGHEPGXJGM-KSLXGCCYSA-N	4.28704e+06	7.47548e+06	7.72108e+06	4.84006e+06	7.52294e+06	7.05698e+06	9.53114e+06	4.91599e+06	4.38286e+06	4.52695e+06	1.0033e+07	4.20887e+06	4.4866e+06	4.49628e+06	4.50618e+06	5.63543e+06	4.26807e+06	7.08801e+06	3.68309e+06	4.00793e+06	4.23779e+06	4.31996e+06	4.86692e+06	5.01594e+06	2.72186e+06	2.51053e+06	2.39323e+06	5.09476e+06
Betaine	3.86	level1			118.086	26.8	C5H11NO2	POS	HMDB0000043	甜菜碱	107-43-7	C00719	Amino acids and Peptides	氨基酸及短肽	Small peptides	小肽	Aminoacids	氨基酸	KWIUHFFTVRNATP-UHFFFAOYSA-N	5.07639e+07	5.19072e+07	5.13724e+07	5.25467e+07	5.43584e+07	5.48211e+07	1.74944e+08	1.71229e+08	1.7647e+08	1.76386e+08	1.83353e+08	1.78498e+08	7.36692e+07	7.36706e+07	7.43457e+07	7.43489e+07	3.80355e+07	3.72133e+07	3.77497e+07	3.65369e+07	3.93676e+07	3.84676e+07	6.11774e+07	6.6182e+07	6.27629e+07	6.27208e+07	6.3895e+07	6.29288e+07
3-Hydroxypyruvic acid	3.86	level1			103.004	26.5	C3H4O4	NEG	HMDB0001352	3 -羟基丙酮酸	1113-60-6	C00168	Fatty acids	脂肪酸	Fatty Acids and Conjugates	脂肪酸及衍生物			HHDDCCUIIUWNGJ-UHFFFAOYSA-N	2.45914e+07	2.56173e+07	2.46608e+07	3.28558e+07	3.42592e+07	2.41947e+07	2.96572e+07	3.11147e+07	3.70237e+07	3.81866e+07	3.57701e+07	3.60221e+07	6.28953e+07	6.34252e+07	6.15323e+07	6.34173e+07	7.89309e+07	7.76562e+07	7.69895e+07	7.76546e+07	8.08133e+07	7.63159e+07	9.14484e+07	9.3591e+07	9.24098e+07	9.07091e+07	8.57808e+07	9.45412e+07
4-[1-hydroxy-2-(methylamino)ethyl]benzene-1,2-diol	3.86	level1			164.072	37.1	C9H13NO3	NEG	HMDB0062515	消旋肾上腺素	329-65-7	D00095	Alkaloids	生物碱	Tyrosine alkaloids	酪氨酸系生物碱	Phenylethylamines	苯基乙胺	UCTWMZQNUQWSLP-UHFFFAOYSA-N	5.9303e+07	6.19661e+07	6.43739e+07	6.18351e+07	5.89375e+07	5.8439e+07	1.518e+08	1.50742e+08	1.45241e+08	1.43974e+08	1.66022e+08	1.80105e+08	9.3048e+07	9.30577e+07	9.3047e+07	9.86499e+07	6.12592e+07	5.05028e+07	6.03108e+07	6.11336e+07	5.02594e+07	4.84397e+07	1.28525e+08	1.03013e+08	1.0609e+08	1.27877e+08	1.2889e+08	1.27955e+08
Fructose 1-phosphate	3.86	level1			259.022	29.7	C6H13O9P	NEG	HMDB0060467	果糖-1-磷酸	15978-08-2	C01094	Carbohydrates	碳水化合物	Saccharides	糖类	Monosaccharides	单糖	ZKLLSNQJRLJIGT-UYFOZJQFSA-N	3.55751e+07	2.73085e+07	5.60237e+07	5.59078e+07	4.95555e+07	5.58115e+07	2.54621e+07	2.98003e+07	4.00875e+07	2.1617e+07	4.16273e+07	4.01966e+07	2.66295e+07	1.83468e+07	2.66702e+07	2.52579e+07	2.16334e+07	2.50898e+07	2.3341e+07	2.54672e+07	9.1139e+06	2.59745e+07	3.02171e+07	1.46302e+07	2.88983e+07	3.42271e+07	3.21076e+07	2.88848e+07
2-hexyl-3-methylene-butanedioic acid	3.86	level1			213.113	237.2	C11H18O4	NEG		2 -己基- 3 -亚甲基丁二酸	94513-51-6		Fatty acids	脂肪酸	Fatty Acids and Conjugates	脂肪酸及衍生物	Dicarboxylic acids	二羧酸类	HKMDCNSGDQBQLI-UHFFFAOYSA-N	1.24947e+06	1.2144e+06	1.17823e+06	1.20006e+06	1.13225e+06	1.29569e+06	1.15696e+06	1.285e+06	1.32342e+06	1.34763e+06	1.28731e+06	1.34721e+06	1.26622e+06	1.33403e+06	1.60632e+06	1.40897e+06	1.32484e+06	1.30613e+06	1.36097e+06	1.40054e+06	1.34825e+06	1.36777e+06	1.62018e+06	1.47641e+06	1.46454e+06	1.49341e+06	1.44104e+06	1.54018e+06
2,6-Dihydroxybenzoic acid	3.86	level1			153.019	176.1	C7H6O4	NEG	HMDB0013676	2,6-二羟基苯甲酸	303-07-1	C21298	Shikimates and Phenylpropanoids	莽草酸及苯丙酸类	Phenolic acids (C6-C1)	酚酸	Simple phenolic acids	简单酚酸	AKEUNCKRJATALU-UHFFFAOYSA-N	4.7959e+06	4.37728e+06	4.38394e+06	6.15056e+06	5.4322e+06	5.40479e+06	5.5164e+06	5.04893e+06	5.75351e+06	5.10461e+06	5.91055e+06	5.40285e+06	7.4496e+06	7.54567e+06	7.45129e+06	7.77416e+06	3.69958e+06	3.95339e+06	4.36267e+06	3.83598e+06	3.31114e+06	4.39234e+06	1.93571e+07	2.06839e+07	2.03477e+07	1.72458e+07	1.96711e+07	1.6986e+07
(2R,3R,4S,5S,6R)-2-benzyloxy-6-[[(2S,3R,4S,5R)-3,4,5-trihydroxytetrahydropyran-2-yl]oxymethyl]tetrahydropyran-3,4,5-triol	3.86	level1			401.145	157.7	C18H26O10	NEG		苄基- β -樱草苷	130622-31-0								WOGBNISMMIOPAZ-NWQIESHVSA-N	3.17227e+07	3.11915e+07	3.29674e+07	3.23803e+07	3.1274e+07	3.08284e+07	3.6267e+07	3.35549e+07	3.42887e+07	3.38265e+07	3.43443e+07	3.36696e+07	4.26822e+07	4.15938e+07	4.15981e+07	4.15955e+07	5.31974e+07	5.25014e+07	5.09537e+07	5.25267e+07	5.08055e+07	5.13916e+07	5.65395e+07	5.60503e+07	5.45668e+07	5.42466e+07	5.49155e+07	5.51299e+07
(2R,3R,4S,5S,6R)-2-benzyloxy-6-[[(2S,3R,4S,5S)-3,4,5-trihydroxytetrahydropyran-2-yl]oxymethyl]tetrahydropyran-3,4,5-triol	3.86	level1			401.145	157.7	C18H26O10	NEG		苄基-葡萄糖-阿拉伯糖									WOGBNISMMIOPAZ-WSRGYXCDSA-N	3.17227e+07	3.11915e+07	3.29674e+07	3.23803e+07	3.1274e+07	3.08284e+07	3.6267e+07	3.35549e+07	3.42887e+07	3.38265e+07	3.43443e+07	3.36696e+07	4.26822e+07	4.15938e+07	4.15981e+07	4.15955e+07	5.31974e+07	5.25014e+07	5.09537e+07	5.25267e+07	5.08055e+07	5.13916e+07	5.65395e+07	5.60503e+07	5.45668e+07	5.42466e+07	5.49155e+07	5.51299e+07
17-ODYA	3.86	level1			279.233	320	C18H32O2	NEG	HMDB0244776	17-十八炔酸	34450-18-5								DZIILFGADWDKMF-UHFFFAOYSA-N	1.0977e+09	1.1168e+09	1.1996e+09	1.02541e+09	1.11235e+09	1.02453e+09	1.64569e+09	1.61459e+09	1.67781e+09	1.48632e+09	1.54212e+09	1.60039e+09	1.54297e+09	1.54314e+09	1.51355e+09	1.51431e+09	1.88863e+09	1.73633e+09	1.63755e+09	1.77323e+09	1.71562e+09	1.61679e+09	1.85286e+09	1.85535e+09	1.97569e+09	1.8313e+09	1.84166e+09	1.78546e+09
Stearamide	3.86	level1			284.294	330.2	C18H37NO	POS	HMDB0034146	硬脂酸酰胺	124-26-5	C13846	Fatty acids	脂肪酸	Fatty amides	脂肪酰胺	Primary amides		LYRFLYHAGKPMFH-UHFFFAOYSA-N	1.38965e+08	1.3008e+08	1.48724e+08	1.4293e+08	2.92118e+08	1.63415e+08	1.41659e+08	8.47812e+07	1.20201e+08	1.08791e+08	9.79311e+07	9.34746e+07	1.38108e+08	1.35788e+08	1.44367e+08	1.44168e+08	1.58063e+08	1.05927e+08	1.34845e+08	8.52099e+07	9.3241e+07	8.71691e+07	4.93785e+08	3.55647e+08	3.54854e+08	3.73928e+08	3.94254e+08	4.37573e+08
(±)-Dihydroactinidiolide	3.86	level1			181.122	227.6	C11H16O2	POS	HMDB0035240		15356-74-8		Terpenoids	萜类	Apocarotenoids	脱辅基类胡萝卜素	Apocarotenoids (β-)	脱辅基类胡萝卜素	IMKHDCBNRDRUEB-UHFFFAOYSA-N	1.74771e+07	1.66463e+07	1.67625e+07	1.73614e+07	1.63885e+07	1.75369e+07	1.56294e+07	1.61524e+07	1.44485e+07	1.49663e+07	1.58587e+07	1.74814e+07	1.63198e+07	1.64271e+07	1.65192e+07	1.66991e+07	1.79019e+07	1.8316e+07	1.96255e+07	1.86578e+07	1.8629e+07	1.79543e+07	1.49021e+07	1.48019e+07	1.58232e+07	1.66183e+07	1.62811e+07	1.53682e+07
L-Azetidine-2-carboxylic acid	3.86	level1			102.055	28.1	C4H7NO2	POS		L-氮杂环丁烷-2-羧酸	2133-34-8	C08267	Amino acids and Peptides	氨基酸及短肽	Small peptides	小肽	Aminoacids	氨基酸	IADUEWIQBXOCDZ-VKHMYHEASA-N	1.11712e+07	1.10644e+07	1.24473e+07	1.10323e+07	1.86244e+07	1.19615e+07	3.91881e+07	5.76145e+07	9.37037e+07	1.10545e+08	6.06694e+07	9.19799e+07	4.54483e+07	3.86057e+07	4.52932e+07	3.501e+07	1.4063e+07	1.05805e+07	1.20445e+07	1.278e+07	1.5647e+07	5.08088e+07	1.26624e+07	1.78818e+07	1.39765e+07	1.19937e+07	3.29268e+07	1.16381e+07
Pyrrolidine	3.86	level1			72.0807	26.8	C4H9N	POS	HMDB0031641	吡咯烷	123-75-1		Alkaloids	生物碱	Lysine alkaloids	赖氨酸系生物碱			RWRDLPDLKQPQOW-UHFFFAOYSA-N	1.37051e+08	3.02783e+07	3.31008e+07	3.52021e+07	1.32979e+08	1.19821e+08	7.25437e+07	7.8339e+07	8.02276e+07	8.0174e+07	7.89075e+07	8.14181e+07	3.67094e+07	3.59903e+07	3.72199e+07	3.69584e+07	2.3162e+07	2.41536e+07	2.42055e+07	1.1718e+07	2.30704e+07	4.95625e+07	2.97762e+07	3.03952e+07	2.87316e+07	2.89416e+07	2.76701e+07	2.96287e+07
Sarcosine	3.86	level1			90.0548	26.8	C3H7NO2	POS	HMDB0000271	肌氨酸	107-97-1	C00213	Amino acids and Peptides	氨基酸及短肽	Small peptides	小肽	Aminoacids	氨基酸	FSYKKLYZXJSNPZ-UHFFFAOYSA-N	2.46859e+07	2.65057e+07	2.37857e+07	2.32496e+07	2.6837e+07	2.77818e+07	3.48762e+07	3.34174e+07	3.29147e+07	3.26536e+07	4.30801e+07	4.56251e+07	1.98562e+07	2.07006e+07	2.07048e+07	2.0427e+07	1.26216e+07	1.20077e+07	1.35772e+07	1.28392e+07	1.31888e+07	1.18662e+07	1.4843e+07	1.75094e+07	1.49437e+07	1.50941e+07	1.52508e+07	1.53713e+07
Choline	3.86	level1			104.107	24.8	C5H14NO	POS	HMDB0000097	胆碱	62-49-7	C00114							OEYIOHPDSNJKLS-UHFFFAOYSA-N	3.28766e+09	3.38611e+09	3.43281e+09	3.38982e+09	3.43196e+09	3.35125e+09	2.97295e+09	3.0539e+09	3.0778e+09	3.01733e+09	3.0638e+09	2.95594e+09	3.00755e+09	2.9451e+09	3.02508e+09	2.99285e+09	3.24903e+09	3.19775e+09	3.15211e+09	3.15602e+09	3.16393e+09	3.06558e+09	2.48891e+09	2.70347e+09	2.70147e+09	2.59798e+09	2.61757e+09	2.61054e+09
L-Arginine	3.86	level1			175.119	34.7	C6H14N4O2	POS	HMDB0000517	精氨酸	74-79-3	C00062	Amino acids and Peptides	氨基酸及短肽	Small peptides	小肽	Aminoacids	氨基酸	ODKSFYDXXFIFQN-BYPYZUCNSA-N	5.38341e+07	6.94671e+07	5.68784e+07	7.31035e+07	5.20193e+07	5.19983e+07	1.22712e+08	8.37832e+07	1.84564e+08	8.43019e+07	7.70412e+07	1.21631e+08	7.3003e+07	7.33766e+07	7.35828e+07	9.68707e+07	2.96246e+07	2.97106e+07	2.50174e+07	4.04497e+07	1.97043e+07	3.39534e+07	7.73008e+07	7.39149e+07	7.23405e+07	6.63734e+07	7.76476e+07	7.88572e+07
Proline	3.86	level1			116.07	26.8	C5H9NO2	POS	HMDB0000162	脯氨酸	147-85-3	C00148	Amino acids and Peptides	氨基酸及短肽	Small peptides	小肽	Aminoacids	氨基酸	ONIBWKKTOPOVIA-BYPYZUCNSA-N	3.26521e+07	3.19077e+07	3.23175e+07	3.10509e+07	3.63339e+07	3.61382e+07	1.47401e+08	1.43688e+08	1.54958e+08	1.55348e+08	1.57959e+08	1.56946e+08	5.44188e+07	5.46714e+07	5.44189e+07	5.45184e+07	1.86647e+07	1.88588e+07	1.89489e+07	1.83119e+07	1.89799e+07	1.789e+07	4.90599e+07	5.32782e+07	4.90774e+07	4.95749e+07	5.08475e+07	5.14841e+07
Pentadecanoic acid	3.86	level1			241.217	322.1	C15H30O2	NEG	HMDB0000826	十五烷酸	1002-84-2	C16537	Fatty acids	脂肪酸	Fatty Acids and Conjugates	脂肪酸及衍生物	Branched fatty acids	支链脂肪酸	WQEPLUUGTLDZJY-UHFFFAOYSA-N	9.21052e+06	9.79996e+06	9.56744e+06	7.73309e+06	8.9171e+06	7.9723e+06	8.64894e+06	7.98873e+06	7.35845e+06	7.92895e+06	8.00681e+06	8.77029e+06	8.70676e+06	8.54057e+06	8.28744e+06	8.29154e+06	1.5585e+07	1.27227e+07	1.18528e+07	1.27262e+07	1.17714e+07	1.29248e+07	9.50211e+06	1.01144e+07	1.0275e+07	8.87766e+06	9.27288e+06	9.29781e+06
(10E,15Z)-9,12,13-trihydroxyoctadeca-10,15-dienoic acid	3.86	level1			327.218	229.2	C18H32O5	NEG			185147-97-1		Fatty acids	脂肪酸	Octadecanoids	十八烷类	Other Octadecanoids	其他十八烷	MKYUCBXUUSZMQB-MKZMYESJSA-N	3.02602e+08	3.00832e+08	3.03175e+08	2.9983e+08	3.05476e+08	3.01491e+08	2.70913e+08	2.85214e+08	2.69942e+08	2.72913e+08	2.75476e+08	2.77658e+08	2.33942e+08	2.35881e+08	2.35148e+08	2.35885e+08	2.27015e+08	2.27656e+08	2.22956e+08	2.30182e+08	2.29259e+08	2.24706e+08	1.36339e+08	1.3452e+08	1.39406e+08	1.39337e+08	1.39276e+08	1.37848e+08
(2R,3R,4S,5S,6R)-2-[(2E)-3,7-dimethylocta-2,6-dienoxy]-6-[[(2S,3R,4S,5R)-3,4,5-trihydroxytetrahydropyran-2-yl]oxymethyl]tetrahydropyran-3,4,5-triol	3.86	level1			447.224	219.9	C21H36O10	NEG			150995-11-2		Terpenoids	萜类	Monoterpenoids	单萜类	Acyclic monoterpenoids	无环单萜	IEGFOTASSBZIBZ-QLPUMLPOSA-N	2.10853e+07	2.03052e+07	1.59868e+07	2.12552e+07	8.95726e+06	9.17856e+06	1.31194e+07	1.50455e+07	1.16309e+07	1.236e+07	1.40213e+07	1.30817e+07	1.60832e+07	1.29667e+07	1.29778e+07	1.29731e+07	1.90586e+07	9.79904e+06	9.61547e+06	8.76576e+06	1.02893e+07	1.73606e+07	9.80943e+06	8.65573e+06	8.28008e+06	9.39594e+06	9.33014e+06	9.75467e+06
(2R,3R,4S,5S,6R)-2-[(2E)-3,7-dimethylocta-2,6-dienoxy]-6-[[(2S,3R,4S,5S)-3,4,5-trihydroxytetrahydropyran-2-yl]oxymethyl]tetrahydropyran-3,4,5-triol	3.86	level1			447.224	219.9	C21H36O10	NEG		香叶基1 - O -阿拉伯糖基- 1 - 6 -葡萄糖苷	152520-94-0		Terpenoids	萜类	Monoterpenoids	单萜类	Acyclic monoterpenoids	无环单萜	IEGFOTASSBZIBZ-WRRPXPPESA-N	2.10853e+07	2.03052e+07	1.59868e+07	2.12552e+07	8.95726e+06	9.17856e+06	1.31194e+07	1.50455e+07	1.16309e+07	1.236e+07	1.40213e+07	1.30817e+07	1.60832e+07	1.29667e+07	1.29778e+07	1.29731e+07	1.90586e+07	9.79904e+06	9.61547e+06	8.76576e+06	1.02893e+07	1.73606e+07	9.80943e+06	8.65573e+06	8.28008e+06	9.39594e+06	9.33014e+06	9.75467e+06
6-hydroxy-1,5-dimethoxy-xanthen-9-one	3.86	level1			271.061	219.2	C15H12O5	NEG		6 -羟基- 1，5 -二甲氧基占吨酮	162441-68-1		Shikimates and Phenylpropanoids	莽草酸及苯丙酸类	Xanthones	氧杂蒽酮	Plant xanthones	植物氧杂蒽酮	NTMVXGVBFJZCFH-UHFFFAOYSA-N	5.5889e+06	5.46341e+06	5.70809e+06	5.59131e+06	5.84156e+06	5.59777e+06	1.65698e+06	1.60478e+06	1.66683e+06	1.59951e+06	1.57841e+06	1.61335e+06	4.10423e+06	4.10439e+06	4.1988e+06	4.10457e+06	6.97937e+06	6.46262e+06	6.7415e+06	6.82273e+06	6.84711e+06	7.04259e+06	2.71004e+06	2.72245e+06	2.80525e+06	2.66787e+06	2.53497e+06	2.73424e+06
Indole-3-carboxaldehyde	3.86	level1			144.046	197.9	C9H7NO	NEG	HMDB0029737	吲哚-3-甲醛	487-89-8	C08493	Alkaloids	生物碱	Tryptophan alkaloids	色氨酸系生物碱	Simple indole alkaloids	简单吲哚生物碱	OLNJUISKUQQNIM-UHFFFAOYSA-N	3.13835e+06	3.31424e+06	2.95782e+06	3.5187e+06	3.28717e+06	3.05395e+06	2.87159e+06	3.08998e+06	2.71994e+06	3.37624e+06	2.68514e+06	3.26087e+06	3.30075e+06	3.3129e+06	3.16183e+06	2.88179e+06	3.22045e+06	3.72777e+06	3.18597e+06	3.30172e+06	3.5207e+06	3.09886e+06	2.7142e+06	3.18936e+06	3.09444e+06	2.74872e+06	2.80336e+06	3.14952e+06
Rutin	3.86	level1			609.146	162.3	C27H30O16	NEG	HMDB0003249	芦丁	153-18-4	C05625	Shikimates and Phenylpropanoids	莽草酸及苯丙酸类	Flavonoids	黄酮类	Flavonols	黄酮醇类	IKGXIBQEEMLURG-NVPNHPEKSA-N	1.06399e+06	1.13602e+06	1.04322e+06	1.048e+06	1.10902e+06	980342	1.15831e+06	1.64387e+06	1.43674e+06	1.09437e+06	1.14257e+06	1.49919e+06	613903	758779	780479	783058	332851	522493	517148	547769	459611	415966	442001	301613	472420	486599	386845	365535
3-Hydroxybenzoic acid	3.86	level1			137.024	147.7	C7H6O3	NEG	HMDB0002466	3-羟基苯甲酸	99-06-9	C00587	Shikimates and Phenylpropanoids	莽草酸及苯丙酸类	Phenolic acids (C6-C1)	酚酸	Simple phenolic acids	简单酚酸	IJFXRHURBJZNAO-UHFFFAOYSA-N	9.05885e+06	5.64623e+06	9.20487e+06	8.78024e+06	5.55843e+06	6.0035e+06	6.23137e+06	6.68278e+06	6.91123e+06	6.56827e+06	3.75963e+06	3.89126e+06	4.1817e+06	5.66413e+06	4.19781e+06	4.24803e+06	3.50856e+06	3.61477e+06	3.5074e+06	2.6586e+06	3.61058e+06	3.6494e+06	4.26995e+06	4.07672e+06	4.13669e+06	4.29173e+06	4.48389e+06	4.16531e+06
5-ketocaproate	3.86	level1			129.056	60.6	C6H10O3	NEG	HMDB0061881	4 -乙酰丁酸	3128-06-1	C02129	Fatty acids	脂肪酸	Fatty Acids and Conjugates	脂肪酸及衍生物	Oxo fatty acids	含氧脂肪酸	MGTZCLMLSSAXLD-UHFFFAOYSA-N	1.97336e+07	2.15427e+07	4.84768e+07	4.74118e+07	1.97349e+07	4.76865e+07	2.44194e+07	1.95189e+07	2.37038e+07	2.21104e+07	2.12357e+07	5.11367e+07	4.57181e+07	4.70142e+07	4.78462e+07	4.78528e+07	3.43029e+07	1.88202e+07	3.51585e+07	1.83996e+07	3.43553e+07	1.47802e+07	5.25769e+07	2.31563e+07	5.25495e+07	5.18042e+07	5.23688e+07	2.31081e+07
3-methoxy-4-[3,4,5-trihydroxy-6-(hydroxymethyl)tetrahydropyran-2-yl]oxy-benzoic acid	3.86	level1			329.088	37.3	C14H18O9	NEG					Shikimates and Phenylpropanoids	莽草酸及苯丙酸类	Phenolic acids (C6-C1)	酚酸	Simple phenolic acids	简单酚酸	JYFOSWJYZIVJPO-UHFFFAOYSA-N	3.90541e+06	8.23098e+06	4.06617e+06	4.10928e+06	5.02682e+06	8.6345e+06	5.4095e+06	1.16375e+07	1.16193e+07	1.17729e+07	1.12194e+07	5.34517e+06	6.01104e+06	5.08197e+06	5.4654e+06	6.67625e+06	8.42189e+06	5.39413e+06	3.39821e+06	5.04928e+06	2.76945e+06	2.87641e+06	5.2495e+06	2.45435e+06	2.46595e+06	4.99114e+06	2.1996e+06	5.1188e+06
Alanine	3.86	level1			88.0403	28.4	C3H7NO2	NEG	HMDB0000161	丙氨酸	56-41-7	C00041	Amino acids and Peptides	氨基酸及短肽	Small peptides	小肽	Aminoacids	氨基酸	QNAYBMKLOCPYGJ-REOHCLBHSA-N	1.46633e+07	1.98673e+07	2.18427e+07	1.56792e+07	9.18251e+06	2.16126e+07	2.37993e+07	1.52951e+07	1.97324e+07	1.09603e+07	1.93767e+07	1.92423e+07	1.5532e+07	1.5497e+07	1.44888e+07	1.42084e+07	7.70668e+06	1.11073e+07	9.1161e+06	2.07737e+07	1.27584e+07	1.44307e+07	1.91296e+07	1.38295e+07	2.79891e+07	2.12999e+07	1.78161e+07	1.51674e+07
Valine	3.86	level1			116.072	28.1	C5H11NO2	NEG	HMDB0000883	缬氨酸	72-18-4	C00183	Amino acids and Peptides	氨基酸及短肽	Small peptides	小肽	Aminoacids	氨基酸	KZSNJWFQEVHDMF-BYPYZUCNSA-N	6.01534e+06	6.01292e+06	6.39016e+06	8.63874e+06	6.11507e+06	6.06934e+06	1.91562e+07	2.26811e+07	1.9252e+07	2.28968e+07	2.23442e+07	2.69675e+07	1.31261e+07	1.27679e+07	1.38045e+07	1.27479e+07	7.60177e+06	9.6926e+06	6.33432e+06	8.41534e+06	8.65308e+06	8.27715e+06	1.85332e+07	1.77797e+07	1.74928e+07	1.53796e+07	1.90759e+07	1.79187e+07
N-Acetylglutamic acid	3.86	level1			188.056	27.2	C7H11NO5	NEG	HMDB0001138	N -乙酰- L -谷氨酸	1188-37-0	C00624	Amino acids and Peptides	氨基酸及短肽	Small peptides	小肽	Dipeptides	二肽类	RFMMMVDNIPUKGG-YFKPBYRVSA-N	6.84096e+06	5.87129e+06	5.94259e+06	6.28341e+06	5.83968e+06	5.94935e+06	7.53764e+06	5.8361e+06	5.98581e+06	5.89797e+06	5.54515e+06	5.3041e+06	5.86416e+06	5.75506e+06	5.75607e+06	6.27922e+06	5.19028e+06	4.75172e+06	4.86892e+06	5.76651e+06	5.54649e+06	5.65003e+06	6.06331e+06	5.83844e+06	5.55082e+06	5.84246e+06	5.80853e+06	6.42638e+06
Gluconic acid	3.86	level1			195.051	26.5	C6H12O7	NEG	HMDB0000625	葡萄糖酸	526-95-4	C00257	Carbohydrates	碳水化合物	Saccharides	糖类	Monosaccharides	单糖	RGHNJXZEOKUKBD-SQOUGZDYSA-N	4.90207e+07	5.28102e+07	4.63097e+07	4.88974e+07	4.94896e+07	5.34707e+07	5.03899e+07	4.78509e+07	4.87999e+07	4.99889e+07	5.0845e+07	5.44404e+07	4.60395e+07	4.45428e+07	4.45377e+07	4.45359e+07	4.02149e+07	3.94452e+07	3.75425e+07	3.59155e+07	4.26708e+07	3.54768e+07	4.90594e+07	4.91324e+07	5.49844e+07	4.84534e+07	4.98613e+07	4.38476e+07
Choerospondin	3.85	level1			433.115	190.7	C21H22O10	NEG			81202-36-0		Shikimates and Phenylpropanoids	莽草酸及苯丙酸类	Flavonoids	黄酮类	Flavanones	黄烷酮	KSDSYIXRWHRPMN-SFTVRKLSSA-N	4.1427e+07	4.28015e+07	4.16127e+07	4.29158e+07	4.24083e+07	4.33519e+07	3.07204e+07	2.38573e+07	3.10459e+07	3.13741e+07	3.23559e+07	3.49711e+07	2.78039e+07	2.78176e+07	2.89179e+07	2.87397e+07	3.02652e+07	2.94607e+07	2.9231e+07	3.06699e+07	3.40349e+07	2.77359e+07	2.66778e+07	1.80974e+07	2.54569e+07	1.83819e+07	7.48608e+06	1.79342e+07
5,7-dihydroxy-2-[4-[3,4,5-trihydroxy-6-(hydroxymethyl)tetrahydropyran-2-yl]oxyphenyl]chroman-4-one	3.85	level1			433.115	190.7	C21H22O10	NEG					Shikimates and Phenylpropanoids	莽草酸及苯丙酸类	Flavonoids	黄酮类	Flavanones	黄烷酮	KSDSYIXRWHRPMN-UHFFFAOYSA-N	4.1427e+07	4.28015e+07	4.16127e+07	4.29158e+07	4.24083e+07	4.33519e+07	3.07204e+07	2.38573e+07	3.10459e+07	3.13741e+07	3.23559e+07	3.49711e+07	2.78039e+07	2.78176e+07	2.89179e+07	2.87397e+07	3.02652e+07	2.94607e+07	2.9231e+07	3.06699e+07	3.40349e+07	2.77359e+07	2.66778e+07	1.80974e+07	2.54569e+07	1.83819e+07	7.48608e+06	1.79342e+07
5,7-dihydroxy-2-(4-hydroxyphenyl)-6-[3,4,5-trihydroxy-6-(hydroxymethyl)tetrahydropyran-2-yl]-8-(3,4,5-trihydroxytetrahydropyran-2-yl)chromen-4-one	3.85	level1			565.154	170.5	C26H28O14	POS					Shikimates and Phenylpropanoids	莽草酸及苯丙酸类	Flavonoids	黄酮类	Flavones	黄酮类	MMDUKUSNQNWVET-UHFFFAOYSA-N	1.42021e+10	1.43549e+10	1.43987e+10	1.40619e+10	1.43542e+10	1.4485e+10	1.43951e+10	1.40227e+10	1.45962e+10	1.40313e+10	1.40042e+10	1.39314e+10	1.44497e+10	1.43949e+10	1.41082e+10	1.43312e+10	1.3864e+10	1.42148e+10	1.41441e+10	1.39926e+10	1.39301e+10	1.41e+10	1.5539e+10	1.53784e+10	1.52025e+10	1.53856e+10	1.49525e+10	1.53847e+10
Nipecotic acid	3.85	level1			130.086	26.8	C6H11NO2	POS	HMDB0255618	六氢烟酸	498-95-3		Alkaloids	生物碱	Lysine alkaloids	赖氨酸系生物碱			XJLSEXAGTJCILF-UHFFFAOYSA-N	2.80888e+07	2.91741e+07	3.07863e+07	2.81996e+07	3.07909e+07	3.09569e+07	3.26987e+07	3.18731e+07	3.308e+07	3.15806e+07	4.15419e+07	2.9739e+07	2.94057e+07	3.08945e+07	3.06463e+07	3.13783e+07	3.27464e+07	3.37563e+07	3.06929e+07	3.03828e+07	3.26875e+07	3.37799e+07	3.46429e+07	2.83913e+07	3.08687e+07	2.84761e+07	3.4161e+07	3.08045e+07
3-Hydroxypropionic acid (beta-lactic acid)	3.85	level1			89.0244	27.8	C3H6O3	NEG	HMDB0000700	3-羟基丙酸	503-66-2	C01013	Fatty acids	脂肪酸	Fatty Acids and Conjugates	脂肪酸及衍生物	Hydroxy fatty acids	羟基脂肪酸	ALRHLSYJTWAHJZ-UHFFFAOYSA-N	1.86439e+08	1.97029e+08	1.98122e+08	2.02534e+08	1.86561e+08	2.4957e+08	2.55314e+08	2.60603e+08	2.4614e+08	2.47485e+08	2.48854e+08	2.53004e+08	1.75153e+08	1.55515e+08	1.75124e+08	1.71739e+08	1.05018e+08	1.31901e+08	1.22773e+08	1.2613e+08	1.27916e+08	1.2718e+08	1.19837e+08	1.23436e+08	1.25828e+08	1.25147e+08	1.17449e+08	1.3842e+08
Ile-Leu	3.85	level1			245.186	81.1	C12H24N2O3	POS	HMDB0028911	异亮氨酸-亮氨酸	26462-22-6		Amino acids and Peptides	氨基酸及短肽	Small peptides	小肽	Dipeptides	二肽类	JWBXCSQZLLIOCI-GUBZILKMSA-N	1.15811e+07	1.27073e+07	1.07226e+07	1.19012e+07	1.31991e+07	7.08934e+06	3.02626e+06	2.15904e+06	3.86008e+06	3.49267e+06	2.88556e+06	3.61242e+06	5.53043e+06	5.96798e+06	5.3713e+06	6.07013e+06	6.74221e+06	6.34655e+06	9.49081e+06	1.61413e+07	9.93255e+06	9.67679e+06	2.27566e+06	4.42299e+06	2.25333e+06	3.87121e+06	3.42396e+06	3.89382e+06
Azetidine-2-carboxylic acid	3.85	level1			102.055	28.1	C4H7NO2	POS	HMDB0029615	吖丁啶-2-羧酸	2133-34-8		Amino acids and Peptides	氨基酸及短肽	Small peptides	小肽	Aminoacids	氨基酸	IADUEWIQBXOCDZ-UHFFFAOYSA-N	1.11712e+07	1.10644e+07	1.24473e+07	1.10323e+07	1.86244e+07	1.19615e+07	3.91881e+07	5.76145e+07	9.37037e+07	1.10545e+08	6.06694e+07	9.19799e+07	4.54483e+07	3.86057e+07	4.52932e+07	3.501e+07	1.4063e+07	1.05805e+07	1.20445e+07	1.278e+07	1.5647e+07	5.08088e+07	1.26624e+07	1.78818e+07	1.39765e+07	1.19937e+07	3.29268e+07	1.16381e+07
4-(Methylamino)butanoic acid	3.85	level1			116.072	28.1	C5H11NO2	NEG		4 - (甲氨基)丁酸	1119-48-8	C15987	Amino acids and Peptides	氨基酸及短肽	Small peptides	小肽	Aminoacids	氨基酸	AOKCDAVWJLOAHG-UHFFFAOYSA-N	6.01534e+06	6.01292e+06	6.39016e+06	8.63874e+06	6.11507e+06	6.06934e+06	1.91562e+07	2.26811e+07	1.9252e+07	2.28968e+07	2.23442e+07	2.69675e+07	1.31261e+07	1.27679e+07	1.38045e+07	1.27479e+07	7.60177e+06	9.6926e+06	6.33432e+06	8.41534e+06	8.65308e+06	8.27715e+06	1.85332e+07	1.77797e+07	1.74928e+07	1.53796e+07	1.90759e+07	1.79187e+07
Linoleamide	3.85	level1			280.263	306.6	C18H33NO	POS	HMDB0062656	亚油酰胺	3072-13-7		Fatty acids	脂肪酸	Fatty amides	脂肪酰胺	Primary amides		SFIHQZFZMWZOJV-HZJYTTRNSA-N	9.92955e+08	1.10486e+09	9.68293e+08	9.97063e+08	1.13933e+09	1.07333e+09	8.61966e+08	8.30622e+08	8.21406e+08	8.26427e+08	7.81455e+08	7.43558e+08	1.06498e+09	1.06918e+09	1.08259e+09	1.08231e+09	7.70456e+08	7.83816e+08	6.87191e+08	6.9491e+08	6.70145e+08	7.25537e+08	1.95426e+09	1.993e+09	1.85958e+09	1.9709e+09	1.83091e+09	1.85989e+09
Sph(t18:0)	3.85	level1			318.3	258.6	C18H39NO3	POS	HMDB0004610	植物鞘氨醇	554-62-1	C12144	Fatty acids	脂肪酸	Sphingolipids	鞘脂	Sphingoid bases	鞘氨基醇	AERBNCYCJBRYDG-KSZLIROESA-N	7.77713e+07	8.71093e+07	8.5952e+07	9.97673e+07	1.3435e+08	9.63297e+07	1.06881e+08	1.17923e+08	1.29931e+08	1.45958e+08	1.24813e+08	1.20285e+08	9.62744e+07	9.5019e+07	9.49994e+07	9.90809e+07	4.09456e+07	4.12696e+07	6.73469e+07	7.91159e+07	9.24412e+07	9.82332e+07	7.07782e+07	7.9223e+07	9.45679e+07	1.03445e+08	1.11578e+08	1.29425e+08
Propiverine (hydrochloride)	3.85	level1			368.222	210.6	C23H29NO3	POS	HMDB0041999	丙哌凡林	60569-19-9	C07852	Alkaloids	生物碱	Lysine alkaloids	赖氨酸系生物碱			QPCVHQBVMYCJOM-UHFFFAOYSA-N	1.05471e+07	1.08617e+07	1.04202e+07	1.0601e+07	9.80911e+06	1.05916e+07	6.51856e+06	6.76302e+06	6.15481e+06	6.45372e+06	6.61402e+06	6.21637e+06	1.15809e+07	1.1581e+07	1.17205e+07	1.16205e+07	1.51481e+07	1.58595e+07	1.56962e+07	1.60265e+07	1.54653e+07	1.68808e+07	1.24753e+07	1.26158e+07	1.31437e+07	1.32352e+07	1.31946e+07	1.30716e+07
Paullinic acid	3.85	level1			309.28	344.9	C20H38O2	NEG		顺- 13 -二十碳烯酸			Fatty acids	脂肪酸	Fatty Acids and Conjugates	脂肪酸及衍生物	Unsaturated fatty acids	不饱和脂肪酸	URXZXNYJPAJJOQ-FPLPWBNLSA-N	1.66942e+06	1.87697e+06	1.50055e+06	1.57888e+06	1.68555e+06	1.58934e+06	1.5873e+06	1.88884e+06	2.03695e+06	1.38302e+06	1.91969e+06	1.67257e+06	1.61426e+06	1.61553e+06	1.48497e+06	1.47093e+06	3.83453e+06	2.91799e+06	2.68147e+06	2.70905e+06	2.18298e+06	2.81762e+06	1.75869e+06	1.60164e+06	1.51957e+06	1.52263e+06	1.57496e+06	1.70802e+06
Hexadecanedioic acid	3.85	level1			267.197	268.3	C16H30O4	NEG	HMDB0000672	十六烷二酸	505-54-4	C19615	Fatty acids	脂肪酸	Fatty Acids and Conjugates	脂肪酸及衍生物	Dicarboxylic acids	二羧酸类	QQHJDPROMQRDLA-UHFFFAOYSA-N	3.92109e+06	3.66903e+06	4.38753e+06	4.02546e+06	3.51586e+06	4.04193e+06	3.54409e+06	3.72042e+06	3.65634e+06	3.59655e+06	3.66965e+06	3.5379e+06	3.52805e+06	3.5305e+06	3.58945e+06	3.75597e+06	2.95728e+06	3.55242e+06	3.49606e+06	3.83871e+06	3.49997e+06	3.80283e+06	3.1411e+06	3.24399e+06	3.38282e+06	3.2717e+06	3.38807e+06	3.42108e+06
GeloMulideN	3.85	level1			413.197	262.3	C24H32O7	NEG		白树二萜Gelomulide N			Terpenoids	萜类	Diterpenoids	二萜类	Briarane diterpenoids	Briarane型二萜	YOELDOOOBJSHSZ-SRFZOMHBSA-N	193568	276076	199954	165761	357401	201093	255502	277554	205736	215156	347389	290697	197562	173964	207308	207567	304537	269911	226630	237258	245223	235750	111800	109323	259212	264444	259083	223529
2-hexoxy-6-[(3,4,5-trihydroxytetrahydropyran-2-yl)oxymethyl]tetrahydropyran-3,4,5-triol	3.85	level1			395.193	193.9	C17H32O10	NEG					Fatty acids	脂肪酸	Fatty acyl glycosides	脂肪酰糖苷	Fatty acyl glycosides of mono- and disaccharides	脂肪酰糖苷	PSYNCYUUTFEJHA-UHFFFAOYSA-N	8.87766e+06	8.66663e+06	9.01486e+06	8.47615e+06	9.12846e+06	8.74448e+06	8.63676e+06	8.56696e+06	8.10063e+06	8.75147e+06	8.40266e+06	8.68872e+06	8.71387e+06	8.71369e+06	8.70431e+06	8.50592e+06	1.09995e+07	1.09624e+07	1.06994e+07	1.09496e+07	1.03496e+07	1.08469e+07	7.02706e+06	6.88056e+06	7.0804e+06	7.20127e+06	7.13582e+06	7.34145e+06
Vicenin-1	3.85	level1			563.141	170.8	C26H28O14	NEG		维采宁 1	35927-38-9		Shikimates and Phenylpropanoids	莽草酸及苯丙酸类	Flavonoids	黄酮类	Flavones	黄酮类	OVMFOVNOXASTPA-MCIQUCDDSA-N	1.05495e+10	1.00956e+10	1.03403e+10	1.02317e+10	1.01283e+10	1.01918e+10	1.02335e+10	1.01661e+10	1.00672e+10	9.91403e+09	1.03028e+10	1.0135e+10	1.03587e+10	1.02943e+10	1.02861e+10	1.02864e+10	1.09994e+10	1.01132e+10	1.0031e+10	9.97575e+09	1.02414e+10	1.03595e+10	1.01919e+10	1.04234e+10	1.03355e+10	1.02796e+10	1.03745e+10	1.0404e+10
Glutamate	3.85	level1			146.046	30.4	C5H9NO4	NEG	HMDB0000148	谷氨酸	56-86-0	C00025	Amino acids and Peptides	氨基酸及短肽	Small peptides	小肽	Aminoacids	氨基酸	WHUUTDBJXJRKMK-VKHMYHEASA-N	6.76394e+07	6.86746e+07	6.39057e+07	6.50451e+07	6.28854e+07	6.40757e+07	1.02975e+08	9.41716e+07	1.0253e+08	1.01882e+08	1.00373e+08	9.62885e+07	7.88233e+07	7.9547e+07	8.0439e+07	7.74527e+07	1.70489e+08	6.99563e+07	6.84831e+07	6.29983e+07	6.17113e+07	6.26193e+07	8.3737e+07	8.59167e+07	8.83325e+07	8.0921e+07	8.78898e+07	8.48945e+07
2-(1-hydroxypropan-2-yl)-3,3,6-trimethyl-5,6-dihydro-2H-1-benzofuran-7-carbaldehyde	3.84	level1			249.15	229.2	C15H22O3	NEG					Terpenoids	萜类	Sesquiterpenoids	倍半萜类	Botryane sesquiterpenoids	Botryane型倍半萜	BUOMUXLXLTWQRD-UHFFFAOYSA-N	1.10899e+06	1.09984e+06	1.19058e+06	1.15542e+06	1.13038e+06	1.09505e+06	991562	885701	926259	832428	924205	905198	902034	925988	901203	958079	770089	657735	696543	735355	758651	663869	817641	790586	707670	863174	769278	930378
[6-[3,4-dihydroxy-2,5-bis(hydroxymethyl)tetrahydrofuran-2-yl]oxy-3,4,5-trihydroxy-tetrahydropyran-2-yl]methyl (E)-3-(4-hydroxy-3-methoxy-phenyl)prop-2-enoate	3.84	level1			517.157	158.3	C22H30O14	NEG			137941-45-8		Shikimates and Phenylpropanoids	莽草酸及苯丙酸类	Phenylpropanoids (C6-C3)	苯丙素	Cinnamic acids and derivatives	肉桂酸及其衍生物	XMBZZLUIFFOAHR-HWKANZROSA-N	4.28704e+06	7.47548e+06	7.72108e+06	4.84006e+06	7.52294e+06	7.05698e+06	9.53114e+06	4.91599e+06	4.38286e+06	4.52695e+06	1.0033e+07	4.20887e+06	4.4866e+06	4.49628e+06	4.50618e+06	5.63543e+06	4.26807e+06	7.08801e+06	3.68309e+06	4.00793e+06	4.23779e+06	4.31996e+06	4.86692e+06	5.01594e+06	2.72186e+06	2.51053e+06	2.39323e+06	5.09476e+06
3-Phenylpropanoic acid	3.84	level1			149.061	234.8	C9H10O2	NEG	HMDB0000764	β-苯丙酸	501-52-0	C05629	Shikimates and Phenylpropanoids	莽草酸及苯丙酸类					XMIIGOLPHOKFCH-UHFFFAOYSA-N	710825	418868	732977	991208	760812	899528	733473	795964	679025	822740	459383	793698	788151	789687	842997	792584	813532	819762	821389	856047	733516	854875	681028	938611	806038	765450	805840	844499
Trehalose	3.84	level1			341.109	29.7	C12H22O11	NEG	HMDB0000975	海藻糖	99-20-7	C01083	Carbohydrates	碳水化合物	Saccharides	糖类	Disaccharides	双糖类	HDTRYLNUVZCQOY-LIZSDCNHSA-N	1.09287e+09	8.65083e+08	1.08371e+09	1.0847e+09	7.99251e+08	1.02596e+09	1.04201e+09	1.01755e+09	9.60443e+08	1.41108e+09	9.84028e+08	9.82026e+08	1.24787e+09	1.25726e+09	1.23222e+09	1.22434e+09	9.79333e+08	9.538e+08	1.05291e+09	1.06474e+09	1.13126e+09	1.0374e+09	1.43482e+09	1.27366e+09	1.27772e+09	1.28485e+09	1.55417e+09	1.28303e+09
D-Panose	3.84	level1			503.163	29.1	C18H32O16	NEG		潘糖			Carbohydrates	碳水化合物	Saccharides	糖类	Polysaccharides	多糖类	ZCLAHGAZPPEVDX-MQHGYYCBSA-N	1.98953e+06	1.64416e+06	1.47234e+06	1.3012e+06	1.57034e+06	1.17312e+06	3.59638e+06	3.34746e+06	2.97007e+06	3.77686e+06	2.06583e+06	2.90047e+06	2.91915e+06	2.82624e+06	2.92703e+06	2.63454e+06	1.64123e+06	1.286e+06	1.2219e+06	1.55519e+06	1.41879e+06	912780	2.89468e+06	2.36525e+06	2.70205e+06	3.4862e+06	3.39561e+06	2.70904e+06
(2R,3S,4S,5R,6R)-2-[[(2R,3R,4R)-3,4-dihydroxy-4-(hydroxymethyl)tetrahydrofuran-2-yl]oxymethyl]-6-[(2E)-3,7-dimethylocta-2,6-dienoxy]tetrahydropyran-3,4,5-triol	3.84	level1			447.224	219.9	C21H36O10	NEG			120163-17-9		Terpenoids	萜类	Monoterpenoids	单萜类	Acyclic monoterpenoids	无环单萜	RFFYIBOJHUSIGD-PHDUQKSESA-N	2.10853e+07	2.03052e+07	1.59868e+07	2.12552e+07	8.95726e+06	9.17856e+06	1.31194e+07	1.50455e+07	1.16309e+07	1.236e+07	1.40213e+07	1.30817e+07	1.60832e+07	1.29667e+07	1.29778e+07	1.29731e+07	1.90586e+07	9.79904e+06	9.61547e+06	8.76576e+06	1.02893e+07	1.73606e+07	9.80943e+06	8.65573e+06	8.28008e+06	9.39594e+06	9.33014e+06	9.75467e+06
5-Aminopentanoic acid	3.84	level1			116.072	28.1	C5H11NO2	NEG	HMDB0003355	5-氨基戊酸	660-88-8	C00431	Fatty acids	脂肪酸	Fatty Acids and Conjugates	脂肪酸及衍生物	Amino fatty acids	氨基脂肪酸	JJMDCOVWQOJGCB-UHFFFAOYSA-N	6.01534e+06	6.01292e+06	6.39016e+06	8.63874e+06	6.11507e+06	6.06934e+06	1.91562e+07	2.26811e+07	1.9252e+07	2.28968e+07	2.23442e+07	2.69675e+07	1.31261e+07	1.27679e+07	1.38045e+07	1.27479e+07	7.60177e+06	9.6926e+06	6.33432e+06	8.41534e+06	8.65308e+06	8.27715e+06	1.85332e+07	1.77797e+07	1.74928e+07	1.53796e+07	1.90759e+07	1.79187e+07
Isovaleramide	3.84	level1			102.091	336.4	C5H11NO	POS		异戊酰胺	541-46-8	D04637	Alkaloids	生物碱	Peptide alkaloids	肽类生物碱			SANOUVWGPVYVAV-UHFFFAOYSA-N	1.90251e+08	1.5131e+08	1.3674e+08	1.80525e+08	5.42237e+08	5.29825e+08	4.26535e+08	3.87291e+08	4.32928e+08	4.21369e+08	4.28926e+08	1.01716e+08	3.50476e+08	3.09873e+08	3.48935e+08	3.12754e+08	2.39983e+08	6.19379e+07	1.20559e+08	3.9471e+08	4.21945e+08	8.02685e+07	1.89143e+08	4.94893e+08	4.89686e+08	4.90576e+08	5.14212e+08	4.11882e+08
S-Adenosylmethionine	3.84	level1			399.144	26.8	C15H22N6O5S	POS	HMDB0001185	腺苷蛋氨酸	29908-03-0	C00019	Carbohydrates	碳水化合物	Nucleosides	核苷类	Purine nucleos(t)ides	嘌呤核苷	MEFKEPWMEQBLKI-AIRLBKTGSA-N	7.88987e+06	6.94252e+06	8.40023e+06	7.19556e+06	8.6621e+06	8.66989e+06	2.0142e+07	1.81542e+07	1.79594e+07	1.98461e+07	1.83071e+07	1.9078e+07	1.01117e+07	1.02637e+07	1.01081e+07	1.07364e+07	8.03426e+06	7.27839e+06	8.06303e+06	7.47344e+06	9.11795e+06	7.46402e+06	1.82941e+07	1.54586e+07	1.58294e+07	1.714e+07	1.61106e+07	1.58943e+07
trans-Vaccenic acid	3.84	level1			281.249	330.6	C18H34O2	NEG	HMDB0003231	反异油酸	693-72-1	C08367	Fatty acids	脂肪酸	Fatty Acids and Conjugates	脂肪酸及衍生物	Unsaturated fatty acids	不饱和脂肪酸	UWHZIFQPPBDJPM-BQYQJAHWSA-N	1.87404e+08	1.70966e+08	1.61503e+08	1.63997e+08	1.6732e+08	1.47819e+08	1.61779e+08	1.57265e+08	1.68801e+08	1.6904e+08	1.65309e+08	1.80659e+08	1.62032e+08	1.49929e+08	1.46731e+08	1.46282e+08	1.61669e+08	1.28778e+08	1.52002e+08	1.48084e+08	1.4513e+08	1.62557e+08	2.18429e+08	1.6938e+08	1.72429e+08	1.70192e+08	1.74259e+08	1.50648e+08
Oleic acid	3.84	level1			281.249	330.6	C18H34O2	NEG	HMDB0000207	油酸	112-80-1	C00712	Fatty acids	脂肪酸	Fatty Acids and Conjugates	脂肪酸及衍生物	Unsaturated fatty acids	不饱和脂肪酸	ZQPPMHVWECSIRJ-KTKRTIGZSA-N	1.87404e+08	1.70966e+08	1.61503e+08	1.63997e+08	1.6732e+08	1.47819e+08	1.61779e+08	1.57265e+08	1.68801e+08	1.6904e+08	1.65309e+08	1.80659e+08	1.62032e+08	1.49929e+08	1.46731e+08	1.46282e+08	1.61669e+08	1.28778e+08	1.52002e+08	1.48084e+08	1.4513e+08	1.62557e+08	2.18429e+08	1.6938e+08	1.72429e+08	1.70192e+08	1.74259e+08	1.50648e+08
Kermadecin H	3.84	level1			409.236	292.2	C26H34O4	NEG			1005328-81-3		Shikimates and Phenylpropanoids	莽草酸及苯丙酸类					FVFRWPLEBQLVDY-VURMDHGXSA-N	7.06832e+06	1.65395e+07	1.34338e+07	1.13348e+07	2.67772e+06	2.4286e+06	1.46757e+07	9.52711e+06	1.46126e+07	8.60748e+06	7.10309e+06	6.109e+06	1.34981e+07	7.86065e+06	1.496e+07	1.62422e+07	4.19447e+06	5.53645e+06	2.413e+07	1.07219e+07	8.97339e+06	1.11863e+07	2.87218e+06	1.38681e+07	2.44849e+07	1.05171e+07	1.66379e+07	1.86817e+07
(Z)-5,8,11-trihydroxyoctadec-9-enoic acid	3.84	level1			329.234	237.2	C18H34O5	NEG		( Z ) - 5，8，11 -三羟基十八碳- 9 -烯酸			Fatty acids	脂肪酸	Octadecanoids	十八烷类	Other Octadecanoids	其他十八烷	FITAKYVPWCVTII-QBFSEMIESA-N	3.06518e+08	3.0827e+08	3.10763e+08	2.96463e+08	3.06203e+08	3.0597e+08	2.66321e+08	2.64359e+08	2.64628e+08	2.60503e+08	2.5697e+08	2.63273e+08	2.19845e+08	2.1985e+08	2.1985e+08	2.21796e+08	1.89842e+08	1.88447e+08	1.87664e+08	1.91249e+08	1.88441e+08	1.88854e+08	1.32747e+08	1.32782e+08	1.3043e+08	1.31769e+08	1.34684e+08	1.35767e+08
(E)-9,12,13-trihydroxyoctadec-10-enoic acid	3.84	level1			329.234	237.2	C18H34O5	NEG		9，12，13 -三羟基- 10 -十八碳烯酸	29907-56-0|97134-11-7		Fatty acids	脂肪酸	Octadecanoids	十八烷类	Other Octadecanoids	其他十八烷	MDIUMSLCYIJBQC-BUHFOSPRSA-N	3.06518e+08	3.0827e+08	3.10763e+08	2.96463e+08	3.06203e+08	3.0597e+08	2.66321e+08	2.64359e+08	2.64628e+08	2.60503e+08	2.5697e+08	2.63273e+08	2.19845e+08	2.1985e+08	2.1985e+08	2.21796e+08	1.89842e+08	1.88447e+08	1.87664e+08	1.91249e+08	1.88441e+08	1.88854e+08	1.32747e+08	1.32782e+08	1.3043e+08	1.31769e+08	1.34684e+08	1.35767e+08
(Z)-9,12,13-trihydroxyoctadec-15-enoic acid	3.84	level1			329.234	237.2	C18H34O5	NEG		( 15Z ) - 9，12，13 -三羟基- 15 -十八碳烯酸			Fatty acids	脂肪酸	Fatty Acids and Conjugates	脂肪酸及衍生物	Hydroxy fatty acids	羟基脂肪酸	DNWUYCUUEGGVPR-CLTKARDFSA-N	3.06518e+08	3.0827e+08	3.10763e+08	2.96463e+08	3.06203e+08	3.0597e+08	2.66321e+08	2.64359e+08	2.64628e+08	2.60503e+08	2.5697e+08	2.63273e+08	2.19845e+08	2.1985e+08	2.1985e+08	2.21796e+08	1.89842e+08	1.88447e+08	1.87664e+08	1.91249e+08	1.88441e+08	1.88854e+08	1.32747e+08	1.32782e+08	1.3043e+08	1.31769e+08	1.34684e+08	1.35767e+08
(6E,8E)-3-hydroxy-4,9-dimethyl-10-oxo-10-[(2S,3R,4S,5S,6R)-3,4,5-trihydroxy-6-(hydroxymethyl)tetrahydropyran-2-yl]oxy-deca-6,8-dienoic acid	3.84	level1			403.161	174.8	C18H28O10	NEG											JWAGJGCOOSEMAU-CGSVZCSKSA-N	9.17383e+06	9.0755e+06	1.05812e+07	9.31462e+06	9.42231e+06	9.92042e+06	1.23965e+07	1.43735e+07	1.3261e+07	1.46847e+07	1.37364e+07	1.25355e+07	1.24873e+07	1.24697e+07	1.3415e+07	1.29642e+07	1.28688e+07	1.20167e+07	1.21513e+07	1.19131e+07	1.16494e+07	1.0161e+07	1.61494e+07	1.06463e+07	1.07548e+07	1.77242e+07	1.09978e+07	1.69544e+07
2-(hydroxymethyl)-6-[(E)-1-methyl-3-(1,2,4-trihydroxy-2,6,6-trimethyl-cyclohexyl)allyloxy]tetrahydropyran-3,4,5-triol	3.84	level1			387.203	166.2	C19H34O9	NEG					Terpenoids	萜类	Apocarotenoids	脱辅基类胡萝卜素	Megastigmanes		XZRJEYQBLXDNNU-AATRIKPKSA-N	6.78873e+06	7.47344e+06	6.07372e+06	7.55181e+06	7.05471e+06	5.9193e+06	1.12802e+07	1.07808e+07	1.06156e+07	1.03943e+07	1.04497e+07	1.03681e+07	6.82674e+06	6.90619e+06	6.90581e+06	6.90608e+06	4.7118e+06	5.02326e+06	4.43341e+06	4.18183e+06	4.95113e+06	4.7425e+06	4.53171e+06	4.76445e+06	5.15981e+06	4.70103e+06	4.74267e+06	3.94508e+06
Dephospho-CoA	3.84	level1			686.142	145.1	C21H35N7O13P2S	NEG	HMDB0001373		3633-59-8	C00882	Fatty acids	脂肪酸	Fatty esters	脂肪酸酯	Fatty acyl CoAs	脂酰辅酶A	KDTSHFARGAKYJN-DRCCLKDXSA-N	910395	984365	1.14077e+06	1.18167e+06	1.04143e+06	1.2261e+06	801583	806401	828883	807745	733214	691510	1.19269e+06	1.20361e+06	1.19682e+06	1.31044e+06	1.1589e+06	1.2686e+06	1.27088e+06	1.33017e+06	1.21636e+06	1.35149e+06	1.76544e+06	1.79631e+06	1.94843e+06	1.82531e+06	1.95755e+06	1.9112e+06
(Z)-2-hydroxyoctadec-9-enoic acid	3.83	level1			297.243	290.2	C18H34O3	NEG		2 -羟基油酸	56472-29-8		Fatty acids	脂肪酸	Fatty Acids and Conjugates	脂肪酸及衍生物	Hydroxy fatty acids	羟基脂肪酸	JBSOOFITVPOOSY-KTKRTIGZSA-N	8.16957e+07	8.35768e+07	8.58694e+07	8.31031e+07	8.54667e+07	8.80063e+07	1.01007e+08	9.85546e+07	1.02057e+08	1.00363e+08	9.74672e+07	9.67122e+07	9.28684e+07	8.99685e+07	8.99628e+07	8.99537e+07	1.00248e+08	9.73062e+07	9.62902e+07	9.86661e+07	9.40268e+07	9.51587e+07	8.41046e+07	8.46945e+07	8.35726e+07	8.25355e+07	8.31575e+07	8.21574e+07
myo-Inositol	3.83	level1			179.056	25.8	C6H12O6	NEG	HMDB0000211	肌醇	87-89-8	C00137	Carbohydrates	碳水化合物	Polyols	多元醇	Cyclitols	环醇	CDAISMWEOUEBRE-UHFFFAOYSA-N	5.45201e+08	4.34784e+08	4.67869e+08	5.70842e+08	4.5721e+08	4.23975e+08	5.86476e+08	5.89357e+08	5.84895e+08	5.92309e+08	5.91521e+08	6.0671e+08	4.05447e+08	4.0121e+08	4.05369e+08	3.92081e+08	3.35571e+08	2.94637e+08	2.61911e+08	2.89775e+08	3.29785e+08	2.87802e+08	3.65965e+08	2.98129e+08	2.93924e+08	3.02606e+08	2.97687e+08	2.967e+08
Isocitric acid	3.83	level1			191.02	27.1	C6H8O7	NEG	HMDB0000193	异柠檬酸	320-77-4	C00311	Fatty acids	脂肪酸	Fatty Acids and Conjugates	脂肪酸及衍生物	Dicarboxylic acids	二羧酸类	ODBLHEXUDAPZAU-UHFFFAOYSA-N	4.42011e+07	5.31214e+07	4.75561e+07	5.52227e+07	6.79013e+07	4.60948e+07	6.79253e+07	5.05039e+07	5.66652e+07	5.13968e+07	5.23809e+07	5.10087e+07	5.74278e+07	5.71085e+07	5.35857e+07	5.7368e+07	7.53199e+07	7.88025e+07	7.17808e+07	7.76067e+07	7.74668e+07	7.77889e+07	6.35067e+07	6.99176e+07	7.12877e+07	6.85319e+07	6.93769e+07	6.82124e+07
(2R,3S,4S,5R,6R)-2-(hydroxymethyl)-6-[(2S,3R,4S,5S,6R)-3,4,5-trihydroxy-6-(hydroxymethyl)tetrahydropyran-2-yl]oxy-tetrahydropyran-3,4,5-triol	3.83	level1			341.109	29.7	C12H22O11	NEG		α，β -海藻糖	585-91-1		Carbohydrates	碳水化合物	Saccharides	糖类	Disaccharides	双糖类	HDTRYLNUVZCQOY-BTLHAWITSA-N	1.09287e+09	8.65083e+08	1.08371e+09	1.0847e+09	7.99251e+08	1.02596e+09	1.04201e+09	1.01755e+09	9.60443e+08	1.41108e+09	9.84028e+08	9.82026e+08	1.24787e+09	1.25726e+09	1.23222e+09	1.22434e+09	9.79333e+08	9.538e+08	1.05291e+09	1.06474e+09	1.13126e+09	1.0374e+09	1.43482e+09	1.27366e+09	1.27772e+09	1.28485e+09	1.55417e+09	1.28303e+09
Palmitic acid	3.83	level1			255.233	329.4	C16H32O2	NEG	HMDB0000220	棕榈酸	57-10-3	C00249	Fatty acids	脂肪酸	Fatty Acids and Conjugates	脂肪酸及衍生物	Branched fatty acids	支链脂肪酸	IPCSVZSSVZVIGE-UHFFFAOYSA-N	1.02977e+08	9.85329e+07	9.48461e+07	9.64701e+07	1.00841e+08	7.46281e+07	8.56133e+07	8.9016e+07	1.03111e+08	1.14663e+08	8.89541e+07	8.96254e+07	9.5095e+07	8.51933e+07	8.4264e+07	8.43823e+07	2.23943e+08	1.03211e+08	1.22051e+08	1.17482e+08	1.13986e+08	1.38143e+08	1.16459e+08	8.16702e+07	8.14921e+07	8.02812e+07	7.82925e+07	7.8484e+07
Manninotriose	3.83	level1			503.163	29.1	C18H32O16	NEG	HMDB0247628	葡聚糖	13382-86-0		Carbohydrates	碳水化合物	Saccharides	糖类	Polysaccharides	多糖类	FZWBNHMXJMCXLU-UHFFFAOYSA-N	1.98953e+06	1.64416e+06	1.47234e+06	1.3012e+06	1.57034e+06	1.17312e+06	3.59638e+06	3.34746e+06	2.97007e+06	3.77686e+06	2.06583e+06	2.90047e+06	2.91915e+06	2.82624e+06	2.92703e+06	2.63454e+06	1.64123e+06	1.286e+06	1.2219e+06	1.55519e+06	1.41879e+06	912780	2.89468e+06	2.36525e+06	2.70205e+06	3.4862e+06	3.39561e+06	2.70904e+06
(E,9S,12S,13S)-9,12,13-trihydroxyoctadec-10-enoic acid	3.83	level1			329.234	237.2	C18H34O5	NEG		9S，12S，13S -三羟基- 10E -十八碳烯酸	97134-11-7	C14833	Fatty acids	脂肪酸	Octadecanoids	十八烷类	Other Octadecanoids	其他十八烷	MDIUMSLCYIJBQC-MVFSOIOZSA-N	3.06518e+08	3.0827e+08	3.10763e+08	2.96463e+08	3.06203e+08	3.0597e+08	2.66321e+08	2.64359e+08	2.64628e+08	2.60503e+08	2.5697e+08	2.63273e+08	2.19845e+08	2.1985e+08	2.1985e+08	2.21796e+08	1.89842e+08	1.88447e+08	1.87664e+08	1.91249e+08	1.88441e+08	1.88854e+08	1.32747e+08	1.32782e+08	1.3043e+08	1.31769e+08	1.34684e+08	1.35767e+08
PC(16:0/18:1(9Z))	3.83	level1			742.568	324.6	C42H82NO8P	POS	HMDB0007972	2 -油酰基- 1 -棕榈酰基- sn -甘油-3 -磷酸胆碱		C13875	Fatty acids	脂肪酸	Glycerophospholipids	甘油磷脂	Glycerophosphocholines		WTJKGGKOPKCXLL-RYDYYDTQSA-N	1.43105e+07	1.55138e+07	1.531e+07	1.57045e+07	1.80924e+07	1.70454e+07	2.1894e+07	1.84785e+07	1.87573e+07	1.98566e+07	1.82454e+07	1.87692e+07	1.82766e+07	1.78417e+07	1.84212e+07	1.8087e+07	2.04855e+07	1.72367e+07	1.66388e+07	1.75419e+07	1.67751e+07	1.90349e+07	1.03583e+07	1.63307e+07	1.61147e+07	1.51419e+07	1.56826e+07	1.57658e+07
Retinal	3.83	level1			285.221	313.6	C20H28O	POS	HMDB0001358	视黄醛	116-31-4	C00376	Terpenoids	萜类	Diterpenoids	二萜类	Apocarotenoids (β-)	脱辅基类胡萝卜素	NCYCYZXNIZJOKI-OVSJKPMPSA-N	746331	944882	977979	950425	1.18886e+06	1.39289e+06	704605	862729	891829	379194	651776	694880	559190	562948	565846	295827	1.17957e+06	1.4879e+06	790138	773970	850034	1.26065e+06	881039	741216	702664	704783	635966	696573
Sph(d18:0)	3.83	level1			284.294	246.1	C18H39NO2	POS	HMDB0000269	二羟神经鞘氨醇	764-22-7	C00836	Fatty acids	脂肪酸	Sphingolipids	鞘脂	Sphingoid bases	鞘氨基醇	OTKJDMGTUTTYMP-ZWKOTPCHSA-N	8.29269e+06	8.28707e+06	8.74914e+06	8.68653e+06	7.32001e+06	8.40539e+06	6.9521e+06	7.65788e+06	7.84986e+06	7.58831e+06	7.7683e+06	8.16293e+06	1.43419e+07	1.43438e+07	1.44659e+07	1.44922e+07	5.08375e+06	5.63855e+06	6.38086e+06	6.17398e+06	5.95816e+06	6.18686e+06	3.11921e+07	3.38399e+07	3.34675e+07	3.54822e+07	3.4577e+07	3.51431e+07
Glucose 1-phosphate	3.83	level1			261.036	27.8	C6H13O9P	POS	HMDB0001586	1 -磷酸葡萄糖	59-56-3	C00103	Carbohydrates	碳水化合物	Saccharides	糖类	Monosaccharides	单糖	HXXFSFRBOHSIMQ-GASJEMHNSA-N	3.58939e+06	4.29156e+06	3.95612e+06	4.14621e+06	3.1523e+06	3.39497e+06	2.24516e+06	3.09489e+06	3.56415e+06	2.91212e+06	5.84641e+06	2.9761e+06	3.59764e+06	3.64893e+06	3.57786e+06	3.91529e+06	3.09139e+06	3.04761e+06	2.9264e+06	2.81398e+06	3.22374e+06	2.72894e+06	2.64546e+06	3.09812e+06	2.82447e+06	2.63166e+06	3.16043e+06	2.69688e+06
9-Methyluric acid	3.83	level1			183.05	26.1	C6H6N4O3	POS	HMDB0001973	9 -甲基尿酸	55441-71-9		Alkaloids	生物碱	Pseudoalkaloids	假生物碱	Purine alkaloids	嘌呤生物碱	XJEJWDFDVPDMAS-UHFFFAOYSA-N	2.75392e+07	2.81861e+07	2.79685e+07	2.63144e+07	2.72742e+07	1.88546e+07	3.36361e+07	3.01795e+07	2.76694e+07	2.76335e+07	3.46534e+07	2.7136e+07	3.44587e+07	3.44864e+07	3.18403e+07	3.25171e+07	2.93654e+07	5.84848e+07	3.29196e+07	3.11679e+07	2.84172e+07	3.99762e+07	2.95172e+07	1.32972e+07	2.7312e+07	1.33842e+07	4.32192e+07	4.2229e+07
cis-11.14-Eicosadienoic acid	3.83	level1			307.264	332.2	C20H36O2	NEG	HMDB0005060	二十碳二烯酸	2091-39-6	C16525	Fatty acids	脂肪酸	Fatty Acids and Conjugates	脂肪酸及衍生物	Unsaturated fatty acids	不饱和脂肪酸	XSXIVVZCUAHUJO-HZJYTTRNSA-N	1.63485e+06	1.31427e+06	1.30018e+06	1.07633e+06	1.24575e+06	1.34198e+06	1.62321e+06	1.45284e+06	1.55162e+06	1.41939e+06	1.4312e+06	1.34191e+06	1.37903e+06	1.21034e+06	1.33498e+06	1.16184e+06	2.93744e+06	1.95339e+06	2.43947e+06	1.53721e+06	1.67667e+06	1.56738e+06	1.54297e+06	1.32946e+06	1.38646e+06	1.11082e+06	1.39844e+06	1.12448e+06
3-Hydroxyoctanoic acid	3.83	level1			141.092	241.8	C8H16O3	NEG	HMDB0001954	3 -羟基辛酸	14292-27-4	C20793	Fatty acids	脂肪酸	Fatty Acids and Conjugates	脂肪酸及衍生物	Hydroxy fatty acids	羟基脂肪酸	NDPLAKGOSZHTPH-UHFFFAOYSA-N	775282	770370	1.26148e+06	1.65051e+06	694827	1.39933e+06	821776	1.44361e+06	892386	821855	878098	877937	1.09717e+06	1.10049e+06	1.11822e+06	1.14698e+06	1.38812e+06	816147	889117	1.41099e+06	973939	983147	1.21451e+06	1.24411e+06	1.12556e+06	1.16763e+06	1.70031e+06	1.10135e+06
[(5R)-5-hydroxy-1,1-dimethyl-4-oxo-5-[(2S,3S,9R,13R,14S,16R)-2,3,16-trihydroxy-4,4,9,13,14-pentamethyl-11-oxo-1,2,3,7,8,10,12,15,16,17-decahydrocyclopenta[a]phenanthren-17-yl]hexyl] acetate	3.83	level1			543.332	225.2	C32H50O8	NEG					Terpenoids	萜类	Triterpenoids	三萜类	Cucurbitane triterpenoids	葫芦烷型三萜	LKYNAQSYQLFTCM-KGCOOEROSA-N	2.10916e+06	2.60191e+06	2.56051e+06	2.58248e+06	2.48057e+06	2.51749e+06	1.75707e+06	1.76989e+06	1.80395e+06	1.67848e+06	1.77088e+06	1.79502e+06	2.34728e+06	2.34963e+06	2.39505e+06	2.41529e+06	2.62567e+06	2.70749e+06	2.42411e+06	2.95258e+06	2.83524e+06	2.89437e+06	3.09905e+06	2.92669e+06	3.02128e+06	3.05482e+06	3.12766e+06	2.95925e+06
Cucurbitacin IIa	3.83	level1			543.332	225.2	C32H50O8	NEG		葫芦素Ⅱa	58546-34-2		Terpenoids	萜类	Triterpenoids	三萜类	Cucurbitane triterpenoids	葫芦烷型三萜	LKYNAQSYQLFTCM-GYXNDICUSA-N	2.10916e+06	2.60191e+06	2.56051e+06	2.58248e+06	2.48057e+06	2.51749e+06	1.75707e+06	1.76989e+06	1.80395e+06	1.67848e+06	1.77088e+06	1.79502e+06	2.34728e+06	2.34963e+06	2.39505e+06	2.41529e+06	2.62567e+06	2.70749e+06	2.42411e+06	2.95258e+06	2.83524e+06	2.89437e+06	3.09905e+06	2.92669e+06	3.02128e+06	3.05482e+06	3.12766e+06	2.95925e+06
Kaempferol	3.83	level1			285.041	215.3	C15H10O6	NEG	HMDB0005801	山奈酚	520-18-3	C05903	Shikimates and Phenylpropanoids	莽草酸及苯丙酸类	Flavonoids	黄酮类	Flavonols	黄酮醇类	IYRMWMYZSQPJKC-UHFFFAOYSA-N	1.65351e+06	1.77577e+06	1.53341e+06	1.46177e+06	1.5171e+06	1.52907e+06	1.33483e+06	1.25045e+06	1.2502e+06	1.18116e+06	1.13513e+06	1.32468e+06	1.42331e+06	1.36371e+06	1.3638e+06	1.36358e+06	1.12632e+06	1.15973e+06	1.21654e+06	1.26647e+06	1.17101e+06	1.24765e+06	1.58468e+06	1.56086e+06	1.58715e+06	1.60456e+06	1.50179e+06	1.58051e+06
Valeric acid	3.83	level1			101.061	203.3	C5H10O2	NEG	HMDB0000892	戊酸	109-52-4	C00803	Fatty acids	脂肪酸	Fatty Acids and Conjugates	脂肪酸及衍生物	Branched fatty acids	支链脂肪酸	NQPDZGIKBAWPEJ-UHFFFAOYSA-N	3.18612e+06	2.23152e+06	2.04997e+06	2.05359e+06	1.98624e+06	2.05928e+06	2.04495e+06	2.51161e+06	2.44061e+06	2.21421e+06	2.3847e+06	2.07721e+06	2.59479e+06	3.20944e+06	2.75615e+06	2.56368e+06	3.68698e+06	2.44745e+06	2.14175e+06	4.58525e+06	2.30204e+06	2.04294e+06	2.60677e+06	2.4451e+06	2.3517e+06	2.25329e+06	3.59604e+06	2.31919e+06
(2S,3R,4S,5S,6R)-2-[(2R,3R,4S,5S,6R)-4,5-dihydroxy-6-(hydroxymethyl)-2-(3-hydroxy-6-methyl-heptoxy)tetrahydropyran-3-yl]oxy-6-(hydroxymethyl)tetrahydropyran-3,4,5-triol	3.83	level1			469.23	163.5	C20H38O12	NEG											OCLJUQSRRLIINU-CBMLQZBESA-N	1.85978e+06	2.00452e+06	2.0721e+06	2.07844e+06	2.21099e+06	2.09219e+06	2.551e+06	2.45173e+06	3.29518e+06	2.47147e+06	2.54103e+06	2.51233e+06	2.52188e+06	2.52023e+06	2.54704e+06	2.6768e+06	2.51364e+06	2.52428e+06	2.66378e+06	2.4095e+06	2.58151e+06	2.75265e+06	2.38733e+06	2.74941e+06	2.79658e+06	2.86171e+06	2.57929e+06	2.94786e+06
Sibiricose A1	3.83	level1			547.168	156.9	C23H32O15	NEG		西伯利亚远志糖A1	139726-40-2		Shikimates and Phenylpropanoids	莽草酸及苯丙酸类					DJBWDHVUJCXYBH-IBVGEFGBSA-N	8.77686e+06	4.39302e+06	4.72404e+06	5.00024e+06	5.2163e+06	5.16531e+06	1.12736e+07	5.4737e+06	5.69812e+06	1.09723e+07	5.27671e+06	5.25118e+06	5.15324e+06	4.96386e+06	5.60512e+06	5.60169e+06	3.48594e+06	3.94379e+06	3.1152e+06	4.98624e+06	5.92743e+06	3.38849e+06	1.21456e+06	1.73497e+06	1.69077e+06	1.13843e+06	2.90757e+06	1.01503e+06
2-Aminoadipic acid	3.83	level1			160.061	27.1	C6H11NO4	NEG	HMDB0000510	2 -氨基己二酸	542-32-5	C00956	Amino acids and Peptides	氨基酸及短肽	Small peptides	小肽	Aminoacids	氨基酸	OYIFNHCXNCRBQI-UHFFFAOYSA-N	7.65125e+06	6.86701e+06	6.62703e+06	6.66469e+06	7.03324e+06	7.52196e+06	9.38033e+06	9.87695e+06	9.59274e+06	1.00048e+07	9.48405e+06	9.51486e+06	6.55851e+06	6.45268e+06	6.45128e+06	6.91549e+06	4.14675e+06	4.80275e+06	5.16389e+06	4.65126e+06	4.75572e+06	5.03963e+06	5.33969e+06	6.45426e+06	6.20321e+06	5.48753e+06	6.2852e+06	5.58634e+06
3-Methyluric acid	3.82	level1			183.05	26.1	C6H6N4O3	POS	HMDB0001970	3 -甲基尿酸	605-99-2		Alkaloids	生物碱	Pseudoalkaloids	假生物碱	Purine alkaloids	嘌呤生物碱	ODCYDGXXCHTFIR-UHFFFAOYSA-N	2.75392e+07	2.81861e+07	2.79685e+07	2.63144e+07	2.72742e+07	1.88546e+07	3.36361e+07	3.01795e+07	2.76694e+07	2.76335e+07	3.46534e+07	2.7136e+07	3.44587e+07	3.44864e+07	3.18403e+07	3.25171e+07	2.93654e+07	5.84848e+07	3.29196e+07	3.11679e+07	2.84172e+07	3.99762e+07	2.95172e+07	1.32972e+07	2.7312e+07	1.33842e+07	4.32192e+07	4.2229e+07
Sphingosine	3.82	level1			282.279	247.4	C18H37NO2	POS	HMDB0000252	鞘氨醇	123-78-4	C00319	Fatty acids	脂肪酸	Sphingolipids	鞘脂	Sphingoid bases	鞘氨基醇	WWUZIQQURGPMPG-KRWOKUGFSA-N	1.56236e+07	1.69611e+07	1.65742e+07	1.78392e+07	5.99942e+07	1.65402e+07	1.40107e+07	3.68105e+07	1.65236e+07	4.01057e+07	1.43583e+07	1.56514e+07	1.70788e+07	1.7096e+07	1.77143e+07	1.83264e+07	8.47893e+06	2.25562e+07	1.00877e+07	1.03168e+07	1.10721e+07	1.11244e+07	1.70339e+07	2.63746e+07	2.60446e+07	3.36256e+07	2.81194e+07	2.7872e+07
Telmisartan	3.82	level1			515.245	225.8	C33H30N4O2	POS	HMDB0015101	替米沙坦	144701-48-4	C07710	Alkaloids	生物碱	Anthranilic acid alkaloids	邻氨基苯甲酸生物碱	Phenazine alkaloids	酚嗪生物碱	RMMXLENWKUUMAY-UHFFFAOYSA-N	3.96764e+06	4.05375e+06	3.63563e+06	4.18673e+06	4.66128e+06	4.37502e+06	3.34965e+06	3.42226e+06	3.64255e+06	3.72727e+06	3.22343e+06	3.74236e+06	5.67948e+06	5.25079e+06	5.24688e+06	5.32383e+06	5.27604e+06	4.72112e+06	5.1145e+06	5.40833e+06	4.63066e+06	5.17705e+06	6.57037e+06	6.80742e+06	6.38857e+06	6.61009e+06	6.66726e+06	7.00517e+06
Scutellarein	3.82	level1			287.055	195.7	C15H10O6	POS		野黄芩黄素	529-53-3	C10184	Shikimates and Phenylpropanoids	莽草酸及苯丙酸类	Flavonoids	黄酮类	Flavones	黄酮类	JVXZRQGOGOXCEC-UHFFFAOYSA-N	3.56626e+06	3.83374e+06	3.37165e+06	3.7501e+06	3.43286e+06	3.58064e+06	3.40619e+06	2.90529e+06	2.93206e+06	3.13137e+06	3.22949e+06	3.07367e+06	2.10738e+06	2.05509e+06	2.05542e+06	2.22677e+06	856419	885166	1.80059e+06	1.66601e+06	1.48401e+06	1.50197e+06	834367	815946	821720	947847	1.00353e+06	786087
Rivastigmine	3.82	level1			251.175	181.5	C14H22N2O2	POS	HMDB0015124	卡巴拉汀	123441-03-2	C11766	Alkaloids	生物碱					XSVMFMHYUFZWBK-NSHDSACASA-N	2.13437e+07	2.1555e+07	2.08585e+07	1.96864e+07	2.23204e+07	2.25224e+07	1.29554e+07	1.24595e+07	1.22049e+07	1.18732e+07	1.13086e+07	1.27046e+07	1.55261e+07	1.57744e+07	1.58725e+07	1.59295e+07	1.79915e+07	1.85164e+07	1.79905e+07	1.77921e+07	1.84152e+07	1.8241e+07	1.36935e+07	1.14922e+07	1.15085e+07	1.09957e+07	1.04172e+07	1.14535e+07
2-hydroxy-5,9,13-trimethyl-13-[2-[3,4,5-trihydroxy-6-(hydroxymethyl)tetrahydropyran-2-yl]oxyethyl]-15-oxatetracyclo[8.5.0.01,14.04,9]pentadecane-5-carboxylic acid	3.82	level1			513.271	243.8	C26H42O10	NEG					Terpenoids	萜类	Diterpenoids	二萜类	Pimarane and Isopimarane diterpenoids	海松烷型二萜及异海松烷型二萜	CKUNWXACQFRRKB-UHFFFAOYSA-N	6.32228e+06	5.91066e+06	5.96293e+06	6.13637e+06	6.18092e+06	6.56963e+06	3.83177e+06	3.70741e+06	3.67333e+06	3.5431e+06	3.68029e+06	3.61433e+06	4.55175e+06	4.51878e+06	4.54223e+06	4.55168e+06	6.58225e+06	6.70777e+06	6.32292e+06	6.57008e+06	6.56687e+06	6.52943e+06	1.8584e+06	1.99243e+06	1.83006e+06	1.89401e+06	1.14343e+06	1.76454e+06
(Z)-2-oct-7-enylpent-2-enedioic acid	3.82	level1			239.129	241.8	C13H20O4	NEG					Fatty acids	脂肪酸	Fatty Acids and Conjugates	脂肪酸及衍生物	Dicarboxylic acids	二羧酸类	IQDBNCDDNJCNDB-LUAWRHEFSA-N	1.47586e+07	1.47753e+07	1.49508e+07	1.47093e+07	1.45389e+07	1.55518e+07	9.7558e+06	1.63369e+07	1.00758e+07	9.44891e+06	9.84977e+06	9.87793e+06	1.04676e+07	1.10183e+07	1.11791e+07	1.13016e+07	1.00069e+07	1.08695e+07	1.04867e+07	1.09803e+07	1.069e+07	1.10752e+07	7.59245e+06	7.41206e+06	7.539e+06	7.29089e+06	7.52999e+06	7.27777e+06
3-[(3S,8R,10R,13R,14S,17R)-14-hydroxy-10,13-dimethyl-3-[(2R,3R,4S,5S,6R)-3,4,5-trihydroxy-6-(hydroxymethyl)tetrahydropyran-2-yl]oxy-1,2,3,4,7,8,9,11,12,15,16,17-dodecahydrocyclopenta[a]phenanthren-17-yl]-2H-furan-5-one	3.82	level1			515.262	212.1	C29H42O9	NEG					Terpenoids	萜类	Steroids	甾体	Cardenolides	强心甾	ZSBANYQFXZZUDM-ZNIFQBPJSA-N	1.58215e+07	1.5425e+07	1.50849e+07	1.4846e+07	1.59952e+07	1.55316e+07	1.57881e+07	1.70763e+07	1.59276e+07	1.60724e+07	1.50751e+07	1.60991e+07	1.85326e+07	1.8127e+07	1.82464e+07	1.81253e+07	1.6863e+07	1.57765e+07	1.65044e+07	1.63185e+07	1.67645e+07	1.60442e+07	2.3836e+07	2.51192e+07	2.5624e+07	2.4906e+07	2.58419e+07	2.58519e+07
(2R,3S,4S,5R,6R)-2-[[(2S,3R,4S,5S)-3,4,5-trihydroxytetrahydropyran-2-yl]oxymethyl]-6-(1-vinylhexoxy)tetrahydropyran-3,4,5-triol	3.82	level1			421.209	207.9	C19H34O10	NEG			244775-53-9		Fatty acids	脂肪酸	Fatty acyl glycosides	脂肪酰糖苷	Fatty acyl glycosides of mono- and disaccharides	脂肪酰糖苷	VXNMHZVTDWLWRX-XYUIXPILSA-N	2.85193e+06	2.80895e+06	2.64719e+06	2.91235e+06	2.82548e+06	2.74098e+06	8.73457e+06	4.57091e+06	8.75967e+06	4.5017e+06	8.37509e+06	5.09052e+06	4.39838e+06	4.54405e+06	4.39794e+06	4.39762e+06	1.09096e+07	3.64112e+06	4.02369e+06	3.96181e+06	1.1427e+07	4.1631e+06	5.49338e+06	5.46425e+06	5.91327e+06	5.63084e+06	6.61374e+06	6.22591e+06
(E)-4-hydroxydodec-2-enedioic acid	3.82	level1			243.124	203.9	C12H20O5	NEG		( e ) - 4 -羟基-十二碳- 2 -烯二酸			Fatty acids	脂肪酸	Fatty Acids and Conjugates	脂肪酸及衍生物	Dicarboxylic acids	二羧酸类	UHLUIRZFRDVZGV-CMDGGOBGSA-N	6.68363e+06	6.37329e+06	6.49517e+06	6.40757e+06	6.45455e+06	6.45588e+06	5.80864e+06	6.25091e+06	6.53705e+06	6.16828e+06	6.41409e+06	6.52025e+06	8.82731e+06	8.70281e+06	8.60339e+06	8.75756e+06	9.94276e+06	1.00444e+07	1.0036e+07	1.05585e+07	1.00297e+07	1.01598e+07	1.06731e+07	1.04475e+07	1.06173e+07	1.05561e+07	1.0461e+07	1.06448e+07
(2S,3R,4S,5S,6R)-2-[4-[(1R,2S)-1,3-dihydroxy-2-[4-(3-hydroxypropyl)-2-methoxy-phenoxy]propyl]-2-methoxy-phenoxy]-6-(hydroxymethyl)tetrahydropyran-3,4,5-triol	3.82	level1			521.203	180	C26H36O12	NEG					Shikimates and Phenylpropanoids	莽草酸及苯丙酸类	Lignans	木脂素	Neolignans	新木脂素类	VHHJRIJKJTYYIZ-BSPORCGRSA-N	4.86791e+07	4.86047e+07	4.82181e+07	4.91964e+07	4.86157e+07	4.74844e+07	4.39327e+07	4.42816e+07	4.40542e+07	4.21638e+07	4.30347e+07	4.33316e+07	4.18713e+07	4.10295e+07	4.07505e+07	4.07538e+07	3.8465e+07	3.59853e+07	1.8549e+07	3.53118e+07	3.71184e+07	3.60606e+07	1.79533e+07	3.5839e+07	3.5854e+07	3.57835e+07	3.5198e+07	3.4325e+07
Ala-Gly	3.82	level1			145.062	32.4	C5H10N2O3	NEG	HMDB0006899	L -丙氨酰甘氨酸	687-69-4		Amino acids and Peptides	氨基酸及短肽	Small peptides	小肽	Aminoacids	氨基酸	CXISPYVYMQWFLE-VKHMYHEASA-N	8.01963e+06	7.94781e+06	6.26408e+06	4.60929e+06	4.85957e+06	5.63509e+06	1.01918e+07	2.27975e+07	2.09337e+07	1.65186e+07	1.39282e+07	2.0368e+07	8.59946e+06	8.516e+06	8.51642e+06	9.89543e+06	4.92797e+06	5.00767e+06	6.82423e+06	8.02049e+06	3.82155e+06	7.89528e+06	1.0949e+07	7.30581e+06	6.9919e+06	9.72194e+06	7.34959e+06	7.32753e+06
(2S,3R,4S,5S,6R)-2-[4-allyl-2-[(2S,3R,4S,5S,6R)-3,4,5-trihydroxy-6-(hydroxymethyl)tetrahydropyran-2-yl]oxy-phenoxy]-6-(hydroxymethyl)tetrahydropyran-3,4,5-triol	3.81	level1			455.156	197.3	C21H30O12	NEG		4-Allyl-o-phenylenebis(beta-D-glucopyranoside)			Shikimates and Phenylpropanoids	莽草酸及苯丙酸类	Phenylpropanoids (C6-C3)	苯丙素	Cinnamic acids and derivatives	肉桂酸及其衍生物	SFQLDKSMEHBZRN-LWZURRPWSA-N	3.25509e+06	3.18175e+06	3.16959e+06	3.03418e+06	3.17379e+06	3.00206e+06	2.96722e+06	3.10209e+06	2.84552e+06	3.14188e+06	3.01814e+06	3.14829e+06	2.25529e+06	2.2553e+06	2.27542e+06	2.41613e+06	1.16592e+06	1.00473e+06	1.24353e+06	1.30361e+06	1.12969e+06	1.12104e+06	1.75589e+06	1.56847e+06	1.65195e+06	1.81805e+06	1.812e+06	1.64992e+06
3-Hydroxycinnamic acid	3.81	level1			163.04	185.3	C9H8O3	NEG	HMDB0001713	3 ' -羟基肉桂酸	14755-02-3	C12621	Shikimates and Phenylpropanoids	莽草酸及苯丙酸类	Phenylpropanoids (C6-C3)	苯丙素	Cinnamic acids and derivatives	肉桂酸及其衍生物	KKSDGJDHHZEWEP-SNAWJCMRSA-N	5.33386e+08	5.46571e+08	5.41662e+08	5.39677e+08	5.42832e+08	5.40584e+08	2.93003e+08	2.96548e+08	2.93788e+08	2.92493e+08	2.93221e+08	2.88126e+08	3.11212e+08	3.0922e+08	3.13307e+08	3.13142e+08	3.03032e+08	3.06985e+08	3.02328e+08	3.15917e+08	3.05134e+08	3.05171e+08	1.244e+08	1.23952e+08	1.24768e+08	1.25836e+08	1.26873e+08	1.27214e+08
(3R,4S,5S,6R)-6-[[(2S,3R,4S,5R,6R)-3,4,5-trihydroxy-6-[[(2S,3R,4S,5R,6R)-3,4,5-trihydroxy-6-(hydroxymethyl)tetrahydropyran-2-yl]oxymethyl]tetrahydropyran-2-yl]oxymethyl]tetrahydropyran-2,3,4,5-tetrol	3.81	level1			503.163	29.1	C18H32O16	NEG		半乳糖(a1-6)半乳糖(a1-6)葡萄糖	13382-86-0	C05404	Carbohydrates	碳水化合物	Saccharides	糖类	Polysaccharides	多糖类	FBJQEBRMDXPWNX-SMGIPPFUSA-N	1.98953e+06	1.64416e+06	1.47234e+06	1.3012e+06	1.57034e+06	1.17312e+06	3.59638e+06	3.34746e+06	2.97007e+06	3.77686e+06	2.06583e+06	2.90047e+06	2.91915e+06	2.82624e+06	2.92703e+06	2.63454e+06	1.64123e+06	1.286e+06	1.2219e+06	1.55519e+06	1.41879e+06	912780	2.89468e+06	2.36525e+06	2.70205e+06	3.4862e+06	3.39561e+06	2.70904e+06
3-Amino-3-(4-hydroxyphenyl)propanoic acid	3.81	level1			182.081	28.4	C9H11NO3	POS	HMDB0003831	3 -氨基- 3 - ( 4 -羟基苯基)丙酸	6049-54-3	C04368	Amino acids and Peptides	氨基酸及短肽	Small peptides	小肽	Aminoacids	氨基酸	JYPHNHPXFNEZBR-UHFFFAOYSA-N	1.9676e+07	2.00624e+07	2.11607e+07	1.8643e+07	2.27457e+07	2.25815e+07	7.28393e+07	5.71265e+07	6.93746e+07	5.99683e+07	6.2759e+07	6.27958e+07	2.80941e+07	3.14951e+07	2.80865e+07	2.86356e+07	1.53719e+07	1.38959e+07	1.43546e+07	1.61025e+07	1.44155e+07	1.57001e+07	2.86032e+07	3.02471e+07	3.52411e+07	3.03678e+07	3.04822e+07	2.94338e+07
PC(18:0/14:0)	3.81	level1			734.568	309.6	C40H80NO8P	POS	HMDB0008031	1 -硬脂酰- 2 -肉豆蔻酰- sn -甘油-3 -磷酸胆碱	20664-02-2		Fatty acids	脂肪酸	Glycerophospholipids	甘油磷脂	Glycerophosphocholines		MZWGYEJOZNRLQE-KXQOOQHDSA-N	6.12557e+06	6.97385e+06	7.9926e+06	1.11527e+07	5.64456e+06	1.71984e+07	4.62202e+06	3.38498e+06	2.00144e+07	7.67391e+06	1.00391e+07	7.61409e+06	8.3252e+06	6.28615e+06	6.39125e+06	8.80613e+06	5.24203e+06	8.50023e+06	1.02574e+06	3.99384e+06	3.22887e+06	9.8004e+06	1.76332e+06	8.53902e+06	1.12947e+07	1.95981e+07	1.14945e+07	1.5167e+07
5,11,17,19-tetrahydroxy-15-methyl-2-oxapentacyclo[9.8.0.01,3.04,9.012,17]nonadeca-4(9),5,7-triene-10,13-dione	3.81	level1			343.117	182.7	C19H20O7	POS					Polyketides	聚酮	Polycyclic aromatic polyketides	多环芳香族聚酮	Angucyclines		FXOBIDROVMXPBW-UHFFFAOYSA-N	6.50106e+06	6.84839e+06	6.41937e+06	6.89057e+06	6.92022e+06	7.2523e+06	6.89961e+06	6.77433e+06	7.20275e+06	6.98504e+06	7.3835e+06	6.15483e+06	4.48776e+06	4.52006e+06	4.58816e+06	4.64354e+06	3.33791e+06	3.81865e+06	3.72018e+06	3.69409e+06	3.79186e+06	3.78202e+06	2.43499e+06	2.91631e+06	3.75928e+06	2.12145e+06	3.39508e+06	2.93953e+06
Gly-Gly-Leu	3.81	level1			246.145	34.7	C10H19N3O4	POS		甘氨酸-甘氨酸-亮氨酸	14857-82-0		Amino acids and Peptides	氨基酸及短肽	Small peptides	小肽	Tripeptides	三肽类	XPJBQTCXPJNIFE-ZETCQYMHSA-N	2.41594e+07	1.42235e+07	1.49053e+07	1.38737e+07	1.37682e+07	2.49778e+07	1.35333e+07	1.22422e+07	2.2197e+07	2.22333e+07	2.27716e+07	1.36022e+07	1.52817e+07	1.59524e+07	1.17476e+07	1.59334e+07	1.5582e+07	7.06584e+06	7.80208e+06	7.7473e+06	7.30008e+06	7.96436e+06	4.26021e+06	4.1182e+06	7.5757e+06	4.30458e+06	4.75445e+06	7.38242e+06
4-[4-hydroxy-2,6,6-trimethyl-3-[(2R,3R,4S,5S,6R)-3,4,5-trihydroxy-6-(hydroxymethyl)tetrahydropyran-2-yl]oxy-cyclohexen-1-yl]butan-2-one	3.81	level1			387.203	194.6	C19H32O8	NEG					Terpenoids	萜类	Apocarotenoids	脱辅基类胡萝卜素	Megastigmanes		JVIDANAJZDBKRL-FJUMDGKUSA-N	4.84366e+06	4.72219e+06	4.69884e+06	4.80472e+06	4.95658e+06	5.10253e+06	6.17504e+06	6.00276e+06	5.91273e+06	5.87248e+06	6.2114e+06	5.70672e+06	4.7985e+06	4.79872e+06	4.74588e+06	4.74511e+06	3.73486e+06	4.20856e+06	3.88781e+06	4.19651e+06	4.1879e+06	3.85553e+06	4.39705e+06	4.66348e+06	4.8179e+06	4.95547e+06	4.39995e+06	4.74262e+06
Hydroxyisocaproic acid	3.81	level1			131.071	158.3	C6H12O3	NEG	HMDB0000665	2 -羟基- 4 -甲基戊酸	498-36-2	C03264	Fatty acids	脂肪酸	Fatty Acids and Conjugates	脂肪酸及衍生物	Branched fatty acids	支链脂肪酸	LVRFTAZAXQPQHI-UHFFFAOYSA-N	6.44839e+06	2.20708e+06	2.29458e+06	2.50309e+06	3.15505e+06	3.50584e+06	6.18547e+06	6.00587e+06	4.75631e+06	4.78553e+06	2.9881e+06	5.14442e+06	3.01682e+06	3.08681e+06	3.33832e+06	3.33629e+06	4.4578e+06	4.59203e+06	3.65888e+06	3.63423e+06	3.6935e+06	3.8352e+06	2.18162e+06	3.90575e+06	3.09507e+06	2.95756e+06	2.84784e+06	4.31454e+06
7-Methylxanthine	3.81	level1			165.04	25.8	C6H6N4O2	NEG	HMDB0001991	7 -甲基黄嘌呤	552-62-5	C16353	Alkaloids	生物碱	Pseudoalkaloids	假生物碱	Purine alkaloids	嘌呤生物碱	PFWLFWPASULGAN-UHFFFAOYSA-N	1.04257e+08	9.63042e+07	1.02266e+08	9.5769e+07	1.13547e+08	1.13385e+08	1.3965e+08	1.38307e+08	1.36674e+08	1.41757e+08	1.38416e+08	1.41151e+08	8.51573e+07	8.51612e+07	8.67493e+07	8.51619e+07	6.90461e+07	7.42459e+07	6.40589e+07	6.99236e+07	6.18212e+07	6.41212e+07	7.59753e+07	7.53994e+07	7.84844e+07	7.81193e+07	8.15144e+07	7.72159e+07
Allopurinol	3.8	level1			135.03	25.8	C5H4N4O	NEG	HMDB0014581		315-30-0		Alkaloids	生物碱	Pseudoalkaloids	假生物碱	pteridine alkaloids	蝶啶类生物碱	OFCNXPDARWKPPY-UHFFFAOYSA-N	1.83683e+08	1.92964e+08	1.89069e+08	1.86913e+08	1.90776e+08	1.97756e+08	2.57654e+08	2.55766e+08	2.57422e+08	2.59431e+08	2.63113e+08	2.67012e+08	1.79016e+08	1.87376e+08	1.88036e+08	1.85416e+08	1.54493e+08	1.56892e+08	1.53509e+08	1.63397e+08	1.46578e+08	1.54935e+08	1.66582e+08	1.69047e+08	1.75035e+08	1.68578e+08	1.67602e+08	1.63782e+08
(Z)-9,10,11-trihydroxyoctadec-12-enoic acid	3.8	level1			329.234	237.2	C18H34O5	NEG		9，10，11 -三羟基- ( 12z ) - 12 -十八碳烯酸			Fatty acids	脂肪酸	Octadecanoids	十八烷类	Other Octadecanoids	其他十八烷	JHGVFGJXFVIYSM-XFXZXTDPSA-N	3.06518e+08	3.0827e+08	3.10763e+08	2.96463e+08	3.06203e+08	3.0597e+08	2.66321e+08	2.64359e+08	2.64628e+08	2.60503e+08	2.5697e+08	2.63273e+08	2.19845e+08	2.1985e+08	2.1985e+08	2.21796e+08	1.89842e+08	1.88447e+08	1.87664e+08	1.91249e+08	1.88441e+08	1.88854e+08	1.32747e+08	1.32782e+08	1.3043e+08	1.31769e+08	1.34684e+08	1.35767e+08
PC(16:0/16:0)	3.8	level1			734.568	309.6	C40H80NO8P	POS	HMDB0000564	棕榈胆磷	63-89-8								KILNVBDSWZSGLL-KXQOOQHDSA-N	6.12557e+06	6.97385e+06	7.9926e+06	1.11527e+07	5.64456e+06	1.71984e+07	4.62202e+06	3.38498e+06	2.00144e+07	7.67391e+06	1.00391e+07	7.61409e+06	8.3252e+06	6.28615e+06	6.39125e+06	8.80613e+06	5.24203e+06	8.50023e+06	1.02574e+06	3.99384e+06	3.22887e+06	9.8004e+06	1.76332e+06	8.53902e+06	1.12947e+07	1.95981e+07	1.14945e+07	1.5167e+07
Caprolactam	3.8	level1			114.091	75.8	C6H11NO	POS	HMDB0062769	己内酰胺	105-60-2	C06593	Alkaloids	生物碱	Lysine alkaloids	赖氨酸系生物碱	Piperidine alkaloids	哌啶生物碱	JBKVHLHDHHXQEQ-UHFFFAOYSA-N	2.21346e+08	2.4671e+08	2.48988e+08	2.28493e+08	2.69595e+08	2.20298e+08	4.26282e+08	4.13374e+08	4.07925e+08	3.9082e+08	4.17048e+08	4.12393e+08	4.15597e+08	4.15585e+08	4.12181e+08	4.12163e+08	2.91776e+08	2.91646e+08	2.89884e+08	2.76504e+08	2.63811e+08	2.92559e+08	5.75778e+08	5.75539e+08	5.43161e+08	5.82309e+08	5.767e+08	5.71502e+08
Aspartate	3.8	level1			134.045	35.4	C4H7NO4	POS	HMDB0000191	天冬氨酸	56-84-8	C00049	Amino acids and Peptides	氨基酸及短肽	Small peptides	小肽	Aminoacids	氨基酸	CKLJMWTZIZZHCS-REOHCLBHSA-N	3.22416e+07	3.17155e+07	3.36565e+07	2.79152e+07	3.87147e+07	2.54532e+07	5.61663e+07	4.65157e+07	4.65535e+07	6.23224e+07	5.02613e+07	2.76798e+07	2.56831e+07	2.55231e+07	3.72426e+07	2.81747e+07	4.20187e+07	3.62303e+07	2.86426e+07	5.54869e+07	4.95164e+07	4.49887e+07	4.28051e+07	4.21819e+07	2.64515e+07	3.42244e+07	3.71284e+07	4.18485e+07
Spermidine	3.8	level1			146.165	27.5	C7H19N3	POS	HMDB0001257	亚精胺	124-20-9	C00315	Alkaloids	生物碱	Ornithine alkaloids	鸟氨酸系生物碱	Polyamines	多胺	ATHGHQPFGPMSJY-UHFFFAOYSA-N	6.38794e+06	7.68967e+06	7.50375e+06	7.3225e+06	7.8769e+06	6.2688e+06	1.22779e+07	1.18073e+07	1.11399e+07	1.12429e+07	2.02484e+07	1.18199e+07	7.77731e+06	7.77678e+06	7.504e+06	7.68428e+06	6.50316e+06	7.06694e+06	7.9638e+06	6.82737e+06	7.81305e+06	6.27083e+06	3.11365e+06	4.5436e+06	5.22828e+06	5.40389e+06	5.28645e+06	5.39546e+06
Melibiose	3.8	level1			365.105	26.2	C12H22O11	POS	HMDB0000048	6 - O - α - D -半乳吡喃糖基- α - D -吡喃葡萄糖	60033-03-6	C05402	Carbohydrates	碳水化合物	Saccharides	糖类	Disaccharides	双糖类	DLRVVLDZNNYCBX-CQHUIXDMSA-N	7.6728e+07	7.51455e+07	7.01194e+07	7.49401e+07	7.76991e+07	7.43859e+07	1.30003e+08	1.13559e+08	1.17402e+08	1.18762e+08	1.23341e+08	1.27809e+08	8.97233e+07	9.17513e+07	8.97295e+07	8.97252e+07	5.88288e+07	6.13664e+07	6.32048e+07	5.93743e+07	6.43606e+07	6.1678e+07	6.45399e+07	7.98369e+07	7.9354e+07	8.12591e+07	8.01797e+07	8.33189e+07
Maltose	3.8	level1			365.105	26.2	C12H22O11	POS	HMDB0000163		69-79-4	C00208	Carbohydrates	碳水化合物	Saccharides	糖类	Disaccharides	双糖类	GUBGYTABKSRVRQ-DKBJLJRDSA-N	7.6728e+07	7.51455e+07	7.01194e+07	7.49401e+07	7.76991e+07	7.43859e+07	1.30003e+08	1.13559e+08	1.17402e+08	1.18762e+08	1.23341e+08	1.27809e+08	8.97233e+07	9.17513e+07	8.97295e+07	8.97252e+07	5.88288e+07	6.13664e+07	6.32048e+07	5.93743e+07	6.43606e+07	6.1678e+07	6.45399e+07	7.98369e+07	7.9354e+07	8.12591e+07	8.01797e+07	8.33189e+07
Heptadecanoic acid	3.8	level1			269.248	336	C17H34O2	NEG	HMDB0002259	十七烷酸	506-12-7		Fatty acids	脂肪酸	Fatty Acids and Conjugates	脂肪酸及衍生物	Branched fatty acids	支链脂肪酸	KEMQGTRYUADPNZ-UHFFFAOYSA-N	2.23372e+06	1.77729e+06	1.77515e+06	1.84685e+06	2.34378e+06	1.54186e+06	1.6192e+06	2.23542e+06	1.86035e+06	1.81878e+06	1.59788e+06	2.19057e+06	1.61795e+06	1.613e+06	1.44317e+06	1.43794e+06	4.41595e+06	2.48206e+06	2.47698e+06	2.10581e+06	1.81193e+06	1.95428e+06	1.42526e+06	1.97258e+06	2.23433e+06	1.95151e+06	2.17066e+06	1.77383e+06
7-Hydroxydihydrobotrydial	3.8	level1			327.182	190	C17H28O6	NEG		7 -羟基二氢葡双醛霉素			Terpenoids	萜类	Sesquiterpenoids	倍半萜类	Botryane sesquiterpenoids	Botryane型倍半萜	QFIZHIXXEOCVCR-QKWFZOGPSA-N	418999	475249	449280	502231	459287	607166	382024	353713	504793	325695	339138	458392	491019	631419	630636	598699	974692	1.07814e+06	884734	859032	938593	756295	594943	832733	781070	928256	1.09964e+06	650172
Acetylleucine	3.8	level1			172.098	164.2	C8H15NO3	NEG	HMDB0011756	N-乙酰-L-亮氨酸	1188-21-2	C02710	Amino acids and Peptides	氨基酸及短肽	Small peptides	小肽	Dipeptides	二肽类	WXNXCEHXYPACJF-ZETCQYMHSA-N	5.44822e+06	6.21479e+06	6.17443e+06	9.3918e+06	6.90971e+06	9.1724e+06	6.52161e+06	7.74154e+06	8.73211e+06	4.91717e+06	8.89543e+06	6.15925e+06	5.08357e+06	9.93018e+06	9.86432e+06	9.08334e+06	5.89383e+06	5.34368e+06	6.14227e+06	7.70826e+06	8.33182e+06	9.10555e+06	1.27437e+07	4.26087e+06	1.2128e+07	3.92588e+06	1.0089e+07	4.54612e+06
Dimethylglycine	3.79	level1			102.056	29	C4H9NO2	NEG	HMDB0000092	N，N -二甲基甘氨酸	1118-68-9	C01026	Amino acids and Peptides	氨基酸及短肽	Small peptides	小肽	Aminoacids	氨基酸	FFDGPVCHZBVARC-UHFFFAOYSA-N	2.64016e+07	2.47687e+07	2.57675e+07	2.6051e+07	1.38515e+07	1.30525e+07	1.76815e+07	1.20198e+07	2.05407e+07	1.90287e+07	2.14837e+07	9.3465e+06	1.22717e+07	1.73471e+07	1.72557e+07	1.72273e+07	1.33819e+07	1.57194e+07	1.13742e+07	1.809e+07	7.77441e+06	1.32687e+07	1.42948e+07	1.78008e+07	1.80037e+07	1.69955e+07	1.68051e+07	1.74578e+07
1-[2-hydroxy-6-methyl-4-[(2S,3R,4S,5S,6R)-3,4,5-trihydroxy-6-(hydroxymethyl)tetrahydropyran-2-yl]oxy-phenyl]ethanone	3.79	level1			327.109	143.3	C15H20O8	NEG					Polyketides	聚酮	Phloroglucinols	间苯三酚类	Acyl phloroglucinols	酰基间苯三酚	CFJLERBDXYGARW-TVKJYDDYSA-N	3.22007e+07	3.30732e+07	4.64404e+07	2.13604e+07	4.6504e+07	2.39342e+07	3.03223e+07	2.8283e+07	5.20896e+07	2.85605e+07	5.14443e+07	5.1921e+07	2.7533e+07	2.53572e+07	2.63234e+07	2.74284e+07	2.71977e+07	2.79705e+07	2.43639e+07	2.51154e+07	2.68411e+07	2.60001e+07	3.06326e+07	2.58247e+07	2.82103e+07	1.76949e+07	2.6082e+07	1.68447e+07
Purine	3.79	level1			119.035	26.5	C5H4N4	NEG	HMDB0001366	嘌呤	120-73-0	C15587	Alkaloids	生物碱	Pseudoalkaloids	假生物碱	Purine alkaloids	嘌呤生物碱	KDCGOANMDULRCW-UHFFFAOYSA-N	5.09707e+07	4.76759e+07	5.30448e+07	5.35635e+07	4.4494e+07	4.57613e+07	6.35603e+07	6.3966e+07	5.81434e+07	7.65098e+07	6.48625e+07	6.66628e+07	4.4854e+07	4.35242e+07	4.35377e+07	4.3785e+07	2.91083e+07	3.25029e+07	2.91213e+07	3.06166e+07	2.76775e+07	3.03461e+07	3.7859e+07	3.17362e+07	3.69959e+07	3.54036e+07	3.16638e+07	3.83298e+07
Pinobanksin	3.79	level1			271.061	219.2	C15H12O5	NEG		短叶松素	96335-75-0	C09826	Shikimates and Phenylpropanoids	莽草酸及苯丙酸类	Flavonoids	黄酮类	Dihydroflavonols	二氢黄酮醇	SUYJZKRQHBQNCA-LSDHHAIUSA-N	5.5889e+06	5.46341e+06	5.70809e+06	5.59131e+06	5.84156e+06	5.59777e+06	1.65698e+06	1.60478e+06	1.66683e+06	1.59951e+06	1.57841e+06	1.61335e+06	4.10423e+06	4.10439e+06	4.1988e+06	4.10457e+06	6.97937e+06	6.46262e+06	6.7415e+06	6.82273e+06	6.84711e+06	7.04259e+06	2.71004e+06	2.72245e+06	2.80525e+06	2.66787e+06	2.53497e+06	2.73424e+06
PC(P-18:0/18:1(9Z))	3.79	level1			772.614	333.2	C44H86NO7P	POS	HMDB0011243	1- ( 1Z -十八烯基) -2- ( 9Z -十八烯酰基) -sn-甘油-3 -磷酸胆碱	799268-63-6		Fatty acids	脂肪酸	Glycerophospholipids	甘油磷脂	Glycerophosphocholines		DSWOVBIRJNAJAF-NVJOKYTBSA-N	2.12067e+07	2.18513e+07	2.12353e+07	2.17232e+07	2.5871e+07	2.72834e+07	2.12119e+07	2.10285e+07	2.28303e+07	2.03693e+07	2.06578e+07	2.258e+07	2.25725e+07	2.21141e+07	2.30515e+07	2.30473e+07	2.05652e+07	2.4239e+07	2.15252e+07	2.11893e+07	2.16104e+07	2.20401e+07	2.15905e+07	2.15163e+07	1.92139e+07	2.03892e+07	1.95944e+07	2.37695e+07
Monobutyl phthalate	3.79	level1			223.096	214.3	C12H14O4	POS	HMDB0013247	邻苯二甲酸单丁酯	131-70-4		Shikimates and Phenylpropanoids	莽草酸及苯丙酸类	Phenolic acids (C6-C1)	酚酸	Shikimic acids and derivatives	莽草酸及其衍生物	YZBOVSFWWNVKRJ-UHFFFAOYSA-N	4.75808e+06	4.49013e+06	4.4751e+06	4.58142e+06	4.88061e+06	4.48969e+06	1.10413e+07	1.09379e+07	7.25606e+06	7.419e+06	7.52715e+06	4.25351e+06	5.58503e+06	5.89419e+06	5.543e+06	5.66203e+06	4.0618e+06	4.09606e+06	4.19589e+06	4.34574e+06	4.24955e+06	3.97281e+06	5.67217e+06	5.68505e+06	6.03165e+06	5.80673e+06	5.98785e+06	5.65691e+06
4-[(E)-3-[4,5-dihydroxy-6-(hydroxymethyl)-3-[3,4,5-trihydroxy-6-(hydroxymethyl)tetrahydropyran-2-yl]oxy-tetrahydropyran-2-yl]oxybut-1-enyl]-4-hydroxy-3,5,5-trimethyl-cyclohex-2-en-1-one	3.79	level1			529.23	178.1	C25H40O13	NEG					Terpenoids	萜类	Apocarotenoids	脱辅基类胡萝卜素	Megastigmanes		IVORNVLYHQXABJ-AATRIKPKSA-N	1.88614e+07	1.86381e+07	1.90092e+07	1.83549e+07	1.84968e+07	1.87174e+07	1.87351e+07	1.96322e+07	2.00392e+07	1.89353e+07	1.83189e+07	1.92125e+07	4.10899e+07	4.17981e+07	4.09169e+07	4.13023e+07	1.04901e+08	1.01818e+08	1.03176e+08	1.04485e+08	1.04087e+08	1.06601e+08	2.87429e+07	2.87328e+07	2.74718e+07	2.78584e+07	2.7808e+07	2.80156e+07
1-[2,3-dihydroxy-4-[(2S,3R,4S,5S,6R)-3,4,5-trihydroxy-6-(hydroxymethyl)tetrahydropyran-2-yl]oxy-phenyl]ethanone	3.78	level1			329.088	175.4	C14H18O9	NEG		Coretinphencone	1631711-77-7		Polyketides	聚酮	Phloroglucinols	间苯三酚类	Acyl phloroglucinols	酰基间苯三酚	IYOWHSWFFIPSDK-LNNRFACYSA-N	9.91452e+06	9.53131e+06	1.00236e+07	9.34843e+06	9.31097e+06	1.0125e+07	1.0914e+07	1.09668e+07	1.08897e+07	1.02703e+07	1.05175e+07	1.06857e+07	9.63533e+06	9.63528e+06	9.60988e+06	9.60334e+06	9.46651e+06	7.96571e+06	9.27421e+06	8.99861e+06	9.70028e+06	8.70784e+06	8.30287e+06	8.47158e+06	8.38231e+06	9.16601e+06	8.46405e+06	9.18732e+06
4'-Hydroxy-3'-methylacetophenone	3.78	level1			149.061	234.8	C9H10O2	NEG	HMDB0059824	4 ' -羟基- 3 ' -甲基苯乙酮	876-02-8		Shikimates and Phenylpropanoids	莽草酸及苯丙酸类					LXBHHIZIQVZGFN-UHFFFAOYSA-N	710825	418868	732977	991208	760812	899528	733473	795964	679025	822740	459383	793698	788151	789687	842997	792584	813532	819762	821389	856047	733516	854875	681028	938611	806038	765450	805840	844499
4-Hydroxybenzaldehyde	3.78	level1			121.029	165.5	C7H6O2	NEG	HMDB0011718	4-羟基苯甲醛	123-08-0	C00633	Shikimates and Phenylpropanoids	莽草酸及苯丙酸类	Phenolic acids (C6-C1)	酚酸	Shikimic acids and derivatives	莽草酸及其衍生物	RGHHSNMVTDWUBI-UHFFFAOYSA-N	4.54155e+06	6.11494e+06	4.46941e+06	4.74431e+06	6.13367e+06	5.70486e+06	5.47182e+06	5.56905e+06	5.11041e+06	4.87452e+06	5.70226e+06	6.15736e+06	4.69688e+06	4.71198e+06	4.82596e+06	5.29116e+06	7.08167e+06	5.36932e+06	6.74548e+06	4.48303e+06	4.23844e+06	4.2259e+06	6.28733e+06	6.41523e+06	4.54823e+06	4.43226e+06	4.31766e+06	4.62164e+06
(2R,3S,4S,5R,6R)-2-[[(2R,3R,4R)-3,4-dihydroxy-4-(hydroxymethyl)tetrahydrofuran-2-yl]oxymethyl]-6-(1-vinylhexoxy)tetrahydropyran-3,4,5-triol	3.78	level1			421.209	207.9	C19H34O10	NEG					Fatty acids	脂肪酸	Fatty acyl glycosides	脂肪酰糖苷	Fatty acyl glycosides of mono- and disaccharides	脂肪酰糖苷	MUPQSGHACLOUTE-PARKKQJRSA-N	2.85193e+06	2.80895e+06	2.64719e+06	2.91235e+06	2.82548e+06	2.74098e+06	8.73457e+06	4.57091e+06	8.75967e+06	4.5017e+06	8.37509e+06	5.09052e+06	4.39838e+06	4.54405e+06	4.39794e+06	4.39762e+06	1.09096e+07	3.64112e+06	4.02369e+06	3.96181e+06	1.1427e+07	4.1631e+06	5.49338e+06	5.46425e+06	5.91327e+06	5.63084e+06	6.61374e+06	6.22591e+06
5-[(Z)-14-(3,5-dihydroxyphenyl)tetradec-10-enyl]benzene-1,3-diol	3.78	level1			413.268	261.3	C26H36O4	POS					Polyketides	聚酮	Aromatic polyketides	芳香聚酮	Catechols with side chains	儿茶酚	PFIQXUYXVYYERO-ALCCZGGFSA-N	1.47017e+06	1.90128e+06	2.12886e+06	1.9615e+06	3.73609e+06	2.01394e+06	2.65e+06	2.55716e+06	2.70673e+06	3.49256e+06	2.25728e+06	2.5232e+06	1.75803e+06	2.26116e+06	1.74885e+06	1.8381e+06	3.3684e+06	1.80148e+06	1.79009e+06	1.94623e+06	1.50929e+06	1.76445e+06	1.6897e+06	1.87564e+06	1.54231e+06	1.84719e+06	1.72579e+06	1.77421e+06
3-hydroxy-3-methyl-5-oxo-5-[[3,4,5-trihydroxy-6-[6-methoxy-2-oxo-3-(2-oxochromen-7-yl)oxy-chromen-7-yl]oxy-tetrahydropyran-2-yl]methoxy]pentanoic acid	3.78	level1			657.145	190	C31H30O16	NEG		Rutarensin	119179-04-3		Shikimates and Phenylpropanoids	莽草酸及苯丙酸类	Coumarins	香豆素类	Simple coumarins	简单香豆素类	ZTLZGWDERZVHNS-UHFFFAOYSA-N	9.51554e+06	9.63185e+06	9.69675e+06	9.46627e+06	9.65631e+06	9.50177e+06	9.67779e+06	9.95806e+06	9.55077e+06	9.74408e+06	9.9882e+06	9.07285e+06	1.08137e+07	1.08131e+07	1.07145e+07	1.03006e+07	1.17632e+07	1.13175e+07	1.15342e+07	2.09648e+07	1.14218e+07	1.03082e+07	1.06131e+07	1.03689e+07	1.06668e+07	1.34524e+07	1.11864e+07	1.03134e+07
(2R)-7-methoxy-2-[(2S,3R,4S,5S,6R)-3,4,5-trihydroxy-6-(hydroxymethyl)tetrahydropyran-2-yl]oxy-4H-1,4-benzoxazin-3-one	3.78	level1			356.099	189.3	C15H19NO9	NEG					Alkaloids	生物碱					PMBZSEOAOIYRMW-XFWGRBSCSA-N	2.86918e+07	2.83396e+07	2.8348e+07	2.81284e+07	2.92345e+07	2.89644e+07	2.67517e+07	2.76379e+07	2.7875e+07	2.72134e+07	2.65165e+07	2.7247e+07	2.96522e+07	2.96516e+07	2.98533e+07	2.98523e+07	3.09911e+07	3.06902e+07	3.05889e+07	3.10847e+07	3.00941e+07	3.01899e+07	3.15183e+07	3.22485e+07	3.40288e+07	3.2765e+07	3.19532e+07	3.15268e+07
Suberic acid	3.78	level1			173.082	184.7	C8H14O4	NEG	HMDB0000893	辛二酸	505-48-6	C08278	Fatty acids	脂肪酸	Fatty Acids and Conjugates	脂肪酸及衍生物	Dicarboxylic acids	二羧酸类	TYFQFVWCELRYAO-UHFFFAOYSA-N	2.37078e+06	2.57959e+06	2.66846e+06	2.43075e+06	2.65575e+06	2.43219e+06	2.95576e+06	3.04441e+06	2.72162e+06	2.77745e+06	2.8366e+06	2.99169e+06	3.62176e+06	3.47709e+06	3.62443e+06	3.48299e+06	4.20277e+06	2.8899e+06	2.86993e+06	4.55318e+06	2.71751e+06	2.92719e+06	3.44961e+06	3.28353e+06	3.35918e+06	3.17127e+06	3.37821e+06	2.9457e+06
(1S,4aR,10aR)-1,4a,7-trimethyl-7-vinyl-3,4,4b,5,6,9,10,10a-octahydro-2H-phenanthrene-1-carboxylic acid	3.77	level1			301.217	308.8	C20H30O2	NEG			471-74-9		Terpenoids	萜类	Diterpenoids	二萜类	Pimarane and Isopimarane diterpenoids	海松烷型二萜及异海松烷型二萜	MHVJRKBZMUDEEV-KGQMWYBFSA-N	3.28218e+06	3.78337e+06	1.87038e+06	2.87488e+06	1.75215e+06	1.62601e+06	2.30371e+06	4.19562e+06	2.20176e+06	4.16865e+06	2.20125e+06	2.08333e+06	1.04102e+07	9.91179e+06	1.00496e+07	9.90875e+06	2.07212e+07	1.99374e+07	1.88752e+07	1.90782e+07	1.96581e+07	1.95282e+07	1.71051e+07	1.65464e+07	1.65864e+07	1.69718e+07	1.72027e+07	1.7094e+07
Continentalic acid	3.77	level1			301.217	308.8	C20H30O2	NEG		长白楤木酸	19889-23-7		Terpenoids	萜类	Diterpenoids	二萜类	Pimarane and Isopimarane diterpenoids	海松烷型二萜及异海松烷型二萜	MHVJRKBZMUDEEV-UHFFFAOYSA-N	3.28218e+06	3.78337e+06	1.87038e+06	2.87488e+06	1.75215e+06	1.62601e+06	2.30371e+06	4.19562e+06	2.20176e+06	4.16865e+06	2.20125e+06	2.08333e+06	1.04102e+07	9.91179e+06	1.00496e+07	9.90875e+06	2.07212e+07	1.99374e+07	1.88752e+07	1.90782e+07	1.96581e+07	1.95282e+07	1.71051e+07	1.65464e+07	1.65864e+07	1.69718e+07	1.72027e+07	1.7094e+07
Maltol	3.77	level1			127.039	41.3	C6H6O3	POS	HMDB0030776	麦芽酚	118-71-8	C11918	Polyketides	聚酮	Cyclic polyketides	环状聚酮	4-pyrone derivatives	4-吡喃酮衍生物	XPCTZQVDEJYUGT-UHFFFAOYSA-N	1.05462e+08	3.54862e+08	1.96507e+08	2.08953e+08	2.10475e+08	3.79359e+08	4.56382e+08	4.67997e+08	4.50547e+08	4.81302e+08	9.6189e+07	4.69027e+08	1.49446e+08	1.28176e+08	1.28124e+08	1.28336e+08	2.14488e+08	2.21846e+08	9.94145e+07	9.94406e+07	1.36839e+08	8.90679e+07	9.18659e+07	2.27767e+08	1.38767e+08	1.58307e+08	8.55742e+07	1.06954e+08
(E)-3-(3,4-dihydroxyphenyl)-1-[2-hydroxy-4-[(2S,3R,4S,5S,6R)-3,4,5-trihydroxy-6-(hydroxymethyl)tetrahydropyran-2-yl]oxy-phenyl]prop-2-en-1-one	3.77	level1			435.128	176.3	C21H22O10	POS		金鸡菊苷	499-29-6		Shikimates and Phenylpropanoids	莽草酸及苯丙酸类	Flavonoids	黄酮类	Chalcones	查耳酮类	QMVODIKHHIRSGI-RWGOFXMDSA-N	2.09253e+08	2.08921e+08	2.14611e+08	2.11092e+08	2.16446e+08	2.13758e+08	2.08608e+08	1.99151e+08	2.11558e+08	2.10134e+08	2.03848e+08	2.03347e+08	1.4203e+08	1.41719e+08	1.41183e+08	1.41181e+08	6.90692e+07	6.7499e+07	7.05629e+07	7.00018e+07	6.90841e+07	6.86696e+07	9.54362e+07	9.7361e+07	9.24901e+07	9.81119e+07	9.72005e+07	9.40412e+07
2,6-Dimethyl-4-hydroxybenzaldehyde	3.77	level1			149.061	234.8	C9H10O2	NEG		2,6-二甲基-4-羟基苯甲醛	70547-87-4								XXTRGLCPRZQPHJ-UHFFFAOYSA-N	710825	418868	732977	991208	760812	899528	733473	795964	679025	822740	459383	793698	788151	789687	842997	792584	813532	819762	821389	856047	733516	854875	681028	938611	806038	765450	805840	844499
4′-Hydroxy-2′-methylacetophenone	3.77	level1			149.061	234.8	C9H10O2	NEG		4 -羟基-2-甲基苯乙酮	875-59-2								IAMNVCJECQWBLZ-UHFFFAOYSA-N	710825	418868	732977	991208	760812	899528	733473	795964	679025	822740	459383	793698	788151	789687	842997	792584	813532	819762	821389	856047	733516	854875	681028	938611	806038	765450	805840	844499
(Z)-6,9,10-trihydroxyoctadec-7-enoic acid	3.77	level1			329.234	237.2	C18H34O5	NEG		( Z ) - 6，9，10 -三羟基十八碳- 7 -烯酸			Fatty acids	脂肪酸	Octadecanoids	十八烷类	Other Octadecanoids	其他十八烷	KFPLVZLISLBBSJ-YPKPFQOOSA-N	3.06518e+08	3.0827e+08	3.10763e+08	2.96463e+08	3.06203e+08	3.0597e+08	2.66321e+08	2.64359e+08	2.64628e+08	2.60503e+08	2.5697e+08	2.63273e+08	2.19845e+08	2.1985e+08	2.1985e+08	2.21796e+08	1.89842e+08	1.88447e+08	1.87664e+08	1.91249e+08	1.88441e+08	1.88854e+08	1.32747e+08	1.32782e+08	1.3043e+08	1.31769e+08	1.34684e+08	1.35767e+08
2-[(1S,2S,4aR,8aS)-1-hydroxy-4a-methyl-8-methylene-decalin-2-yl]prop-2-enoic acid	3.77	level1			233.153	235.5	C15H22O3	POS			58728-37-3		Terpenoids	萜类	Sesquiterpenoids	倍半萜类	Eudesmane sesquiterpenoids	桉叶烷倍半萜	QTSQCCVLTMKKDP-SFDCQRBFSA-N	4.60662e+06	4.33337e+06	4.31902e+06	5.06919e+06	4.6404e+06	4.30872e+06	4.66714e+06	5.05664e+06	5.34351e+06	4.99725e+06	4.23065e+06	4.37326e+06	4.26013e+06	4.26169e+06	4.34577e+06	4.53326e+06	4.2178e+06	4.57726e+06	4.12786e+06	4.26343e+06	6.38111e+06	3.23168e+06	7.80909e+06	3.83565e+06	3.74737e+06	3.89679e+06	4.0758e+06	3.81126e+06
methyl (E)-8-(4-hydroxy-6-methoxy-7-methyl-3-oxo-1H-2-benzofuran-5-yl)-2,6-dimethyloct-6-enoate	3.77	level1			375.185	266.3	C21H28O6	NEG					Polyketides	聚酮	Cyclic polyketides	环状聚酮	Phthalide derivatives	苯酞衍生物	WTKBSOWHEPFXEG-FMIVXFBMSA-N	2.56336e+06	2.65854e+06	2.96899e+06	2.18471e+06	2.0886e+06	3.3245e+06	2.55952e+06	2.41466e+06	2.48792e+06	2.51163e+06	1.78022e+06	2.21112e+06	3.05619e+06	3.05835e+06	3.13085e+06	3.12937e+06	2.63349e+06	3.32904e+06	2.9611e+06	3.11342e+06	2.40462e+06	3.35763e+06	3.56526e+06	4.33709e+06	4.45367e+06	4.59048e+06	4.1737e+06	4.45935e+06
(2R,3S,4S,5R,6R)-2-(hydroxymethyl)-6-[[(2R,3S,4S,5R,6R)-3,4,5-trihydroxy-6-[(1R)-4-(3-hydroxybutyl)-3,5,5-trimethyl-cyclohex-3-en-1-yl]oxy-tetrahydropyran-2-yl]methoxy]tetrahydropyran-3,4,5-triol	3.77	level1			535.277	197.3	C25H44O12	NEG					Terpenoids	萜类	Apocarotenoids	脱辅基类胡萝卜素	Megastigmanes		JPFKTKCDYZBLOK-KDBLSNNFSA-N	9.27195e+06	3.65909e+06	3.48935e+06	3.49094e+06	4.07851e+06	3.58505e+06	4.1749e+06	3.55458e+06	4.35014e+06	4.2467e+06	4.0128e+06	3.53129e+06	5.82189e+06	5.81851e+06	5.82265e+06	7.42874e+06	7.89316e+06	1.46452e+07	7.70277e+06	6.00359e+06	7.49491e+06	7.72669e+06	4.21097e+06	6.80206e+06	6.53791e+06	9.83508e+06	6.38822e+06	6.0479e+06
3,5-dihydroxy-2-(4-hydroxyphenyl)-7-[3,4,5-trihydroxy-6-(hydroxymethyl)tetrahydropyran-2-yl]oxy-chroman-4-one	3.77	level1			449.113	158.3	C21H22O11	NEG					Shikimates and Phenylpropanoids	莽草酸及苯丙酸类	Flavonoids	黄酮类	Dihydroflavonols	二氢黄酮醇	UDIXYHJHYVDNOG-UHFFFAOYSA-N	2.54061e+07	2.5656e+07	2.48126e+07	2.55809e+07	2.57124e+07	2.47977e+07	2.74524e+07	2.67693e+07	2.76355e+07	2.77616e+07	2.78154e+07	2.70072e+07	2.01682e+07	1.968e+07	1.99981e+07	2.03264e+07	1.12228e+07	1.11344e+07	1.15949e+07	1.18411e+07	1.08015e+07	1.2536e+07	1.23124e+07	1.15787e+07	1.14217e+07	1.1851e+07	1.16749e+07	1.29401e+07
Dehydroascorbic acid (Oxidized vitamin C)	3.77	level1			173.009	28.4	C6H6O6	NEG	HMDB0001264	脱氢异抗坏血酸	490-83-5	C05422	Polyketides	聚酮					SBJKKFFYIZUCET-DUZGATOHSA-N	1.19365e+08	1.17724e+08	1.18628e+08	1.17104e+08	1.17066e+08	1.2251e+08	1.23873e+08	1.2348e+08	1.21488e+08	1.23735e+08	1.21301e+08	1.22687e+08	1.09491e+08	1.11428e+08	1.11426e+08	1.10889e+08	1.13088e+08	1.16687e+08	1.17344e+08	1.16002e+08	1.1439e+08	1.13792e+08	9.70198e+07	9.15217e+07	9.74812e+07	9.64365e+07	9.19589e+07	9.15198e+07
Allopurinol-1-ribonucleoside	3.77	level1			267.072	25.2	C10H12N4O5	NEG	HMDB0000481	别嘌醇核苷	16220-07-8		Carbohydrates	碳水化合物	Nucleosides	核苷类	Purine nucleos(t)ides	嘌呤核苷	KFQUAMTWOJHPEJ-DAGMQNCNSA-N	3.01195e+07	2.61898e+07	3.0829e+07	2.56435e+07	3.01259e+07	2.35621e+07	3.06462e+07	2.65219e+07	2.22502e+07	2.39444e+07	2.42484e+07	2.53929e+07	2.21842e+07	2.21888e+07	2.03666e+07	2.21727e+07	1.54893e+07	1.69181e+07	2.01934e+07	1.61123e+07	1.42876e+07	1.59838e+07	1.28901e+07	1.6565e+07	1.64528e+07	1.52979e+07	1.29469e+07	1.62335e+07
(1R,2R,6R,9R)-2,11,11-trimethyl-3-oxo-tricyclo[4.3.2.01,5]undecane-9-carboxylic acid	3.76	level1			249.15	229.2	C15H22O3	NEG		Dihydroterrecyclic acid			Terpenoids	萜类	Sesquiterpenoids	倍半萜类	Quadrane sesquiterpenoids	Quadrane型倍半萜	UFLSHMKXGZOAQP-OJYGZCDVSA-N	1.10899e+06	1.09984e+06	1.19058e+06	1.15542e+06	1.13038e+06	1.09505e+06	991562	885701	926259	832428	924205	905198	902034	925988	901203	958079	770089	657735	696543	735355	758651	663869	817641	790586	707670	863174	769278	930378
2'-Hydroxy-4'-methylacetophenone	3.76	level1			149.061	234.8	C9H10O2	NEG		2 ' -羟基- 4-甲基苯乙酮	6921-64-8								LYKDOWJROLHYOT-UHFFFAOYSA-N	710825	418868	732977	991208	760812	899528	733473	795964	679025	822740	459383	793698	788151	789687	842997	792584	813532	819762	821389	856047	733516	854875	681028	938611	806038	765450	805840	844499
1-[4-hydroxy-2-methyl-6-[(2S,3R,4S,5S,6R)-3,4,5-trihydroxy-6-(hydroxymethyl)tetrahydropyran-2-yl]oxy-phenyl]ethanone	3.76	level1			327.109	143.3	C15H20O8	NEG					Polyketides	聚酮	Phloroglucinols	间苯三酚类	Acyl phloroglucinols	酰基间苯三酚	GXLXFBBEKMNRQK-TVKJYDDYSA-N	3.22007e+07	3.30732e+07	4.64404e+07	2.13604e+07	4.6504e+07	2.39342e+07	3.03223e+07	2.8283e+07	5.20896e+07	2.85605e+07	5.14443e+07	5.1921e+07	2.7533e+07	2.53572e+07	2.63234e+07	2.74284e+07	2.71977e+07	2.79705e+07	2.43639e+07	2.51154e+07	2.68411e+07	2.60001e+07	3.06326e+07	2.58247e+07	2.82103e+07	1.76949e+07	2.6082e+07	1.68447e+07
trans-11-Eicosenoic acid	3.76	level1			309.28	344.9	C20H38O2	NEG	HMDB0034296	反式- 11 -二十碳烯酸	2462-94-4		Fatty acids	脂肪酸	Fatty Acids and Conjugates	脂肪酸及衍生物	Unsaturated fatty acids	不饱和脂肪酸	BITHHVVYSMSWAG-MDZDMXLPSA-N	1.66942e+06	1.87697e+06	1.50055e+06	1.57888e+06	1.68555e+06	1.58934e+06	1.5873e+06	1.88884e+06	2.03695e+06	1.38302e+06	1.91969e+06	1.67257e+06	1.61426e+06	1.61553e+06	1.48497e+06	1.47093e+06	3.83453e+06	2.91799e+06	2.68147e+06	2.70905e+06	2.18298e+06	2.81762e+06	1.75869e+06	1.60164e+06	1.51957e+06	1.52263e+06	1.57496e+06	1.70802e+06
(4aR,5S,8aS,9aR)-9a-hydroxy-3,4a,5-trimethyl-5,6,7,8,8a,9-hexahydro-4H-benzo[f]benzofuran-2-one	3.76	level1			233.153	235.5	C15H22O3	POS					Terpenoids	萜类	Sesquiterpenoids	倍半萜类	Eremophilane sesquiterpenoids	艾里莫芬烷型倍半萜	QKYLNUXCPSRUNA-YZENIEGJSA-N	4.60662e+06	4.33337e+06	4.31902e+06	5.06919e+06	4.6404e+06	4.30872e+06	4.66714e+06	5.05664e+06	5.34351e+06	4.99725e+06	4.23065e+06	4.37326e+06	4.26013e+06	4.26169e+06	4.34577e+06	4.53326e+06	4.2178e+06	4.57726e+06	4.12786e+06	4.26343e+06	6.38111e+06	3.23168e+06	7.80909e+06	3.83565e+06	3.74737e+06	3.89679e+06	4.0758e+06	3.81126e+06
1-(2,3-dihydroxypropyl)tetradec-13-ynyl acetate	3.76	level1			309.242	297.1	C19H34O4	POS		1，2 -二羟基十七烷- 16 -炔- 4 -基乙酸酯	28884-46-0		Fatty acids	脂肪酸	Fatty acyls	脂肪酰类	Fatty alcohols	脂肪醇	FHGZOCAZNHYWAL-UHFFFAOYSA-N	2.33499e+06	1.87903e+06	2.24489e+06	2.03252e+06	2.23325e+06	2.23287e+06	3.52063e+06	3.06108e+06	3.36797e+06	3.2688e+06	3.32205e+06	2.71009e+06	2.13881e+06	2.02455e+06	2.0249e+06	2.02492e+06	1.77088e+06	2.26461e+06	2.44843e+06	2.02725e+06	1.47269e+06	1.21056e+06	1.52715e+06	1.94839e+06	2.11757e+06	1.53954e+06	1.51004e+06	1.69342e+06
2,4-dihydroxyheptadec-16-ynyl acetate	3.76	level1			309.242	297.1	C19H34O4	POS		十七碳- 16 -烯- 1，2，4 -三醇乙酯	24607-06-5		Fatty acids	脂肪酸	Fatty acyls	脂肪酰类	Fatty alcohols	脂肪醇	JAKAZHIACKJNNB-UHFFFAOYSA-N	2.33499e+06	1.87903e+06	2.24489e+06	2.03252e+06	2.23325e+06	2.23287e+06	3.52063e+06	3.06108e+06	3.36797e+06	3.2688e+06	3.32205e+06	2.71009e+06	2.13881e+06	2.02455e+06	2.0249e+06	2.02492e+06	1.77088e+06	2.26461e+06	2.44843e+06	2.02725e+06	1.47269e+06	1.21056e+06	1.52715e+06	1.94839e+06	2.11757e+06	1.53954e+06	1.51004e+06	1.69342e+06
2-(1-hydroxy-1-methyl-ethyl)-4-methoxy-7-[[(2R,3R,4S,5S,6R)-3,4,5-trihydroxy-6-(hydroxymethyl)tetrahydropyran-2-yl]oxymethyl]-2,3-dihydrofuro[3,2-g]chromen-5-one	3.76	level1			469.168	161.8	C22H28O11	POS			80681-45-4		Polyketides	聚酮	Chromanes	色酮类	Chromones	色酮	XIUVHOSBSDYXRG-RZMKGNTASA-N	1.62893e+07	1.63559e+07	1.638e+07	1.59491e+07	1.6465e+07	1.62663e+07	1.56429e+07	1.51299e+07	1.57829e+07	1.64994e+07	1.59068e+07	1.65681e+07	1.35043e+07	1.39227e+07	1.39225e+07	1.39205e+07	1.08993e+07	9.9417e+06	1.05681e+07	1.00946e+07	9.82441e+06	1.04618e+07	1.4033e+07	1.42184e+07	1.41717e+07	1.4627e+07	1.4134e+07	1.47177e+07
Diethanolamine	3.76	level1			88.0757	38.7	C4H11NO2	POS	HMDB0004437	二乙醇胺	111-42-2	C06772	Alkaloids	生物碱					ZBCBWPMODOFKDW-UHFFFAOYSA-N	3.92295e+07	3.97011e+07	4.19239e+07	3.99922e+07	4.0656e+07	3.99859e+07	4.38126e+07	4.28911e+07	4.3276e+07	4.34363e+07	4.34907e+07	4.404e+07	5.27077e+07	5.2819e+07	5.34881e+07	5.27099e+07	6.62955e+07	6.44674e+07	6.69973e+07	6.50698e+07	6.24398e+07	6.44095e+07	5.64574e+07	5.65215e+07	5.69028e+07	5.67809e+07	5.78532e+07	5.69612e+07
Tetraethylene glycol	3.76	level1			195.123	37.4	C8H18O5	POS	HMDB0094708	四甘醇	112-60-7								UWHCKJMYHZGTIT-UHFFFAOYSA-N	1.13983e+07	1.19477e+07	1.02061e+07	8.0298e+06	8.74721e+06	7.95163e+06	1.14084e+07	1.03303e+07	1.51428e+07	1.49135e+07	1.0747e+07	1.13309e+07	9.53858e+06	1.04728e+07	9.88461e+06	9.53871e+06	7.79732e+06	6.64703e+06	7.22331e+06	6.81333e+06	9.37777e+06	6.85656e+06	6.63122e+06	6.11838e+06	6.79014e+06	6.79229e+06	7.45772e+06	6.83452e+06
Glutamine	3.76	level1			147.076	35.4	C5H10N2O3	POS	HMDB0000641	谷氨酰胺	56-85-9	C00064	Amino acids and Peptides	氨基酸及短肽	Small peptides	小肽	Aminoacids	氨基酸	ZDXPYRJPNDTMRX-VKHMYHEASA-N	1.22e+08	1.19426e+08	1.15338e+08	1.21942e+08	1.25925e+08	1.24889e+08	1.52387e+08	1.82912e+08	1.81918e+08	1.75267e+08	1.31046e+08	1.4788e+08	1.48257e+08	1.48306e+08	1.50065e+08	1.5257e+08	8.64409e+07	8.82117e+07	8.56472e+07	8.38523e+07	9.08766e+07	8.95516e+07	7.5613e+07	7.5305e+07	7.05824e+07	6.74253e+07	7.49069e+07	7.39232e+07
(E)-2-(hydroxymethyl)-3-[(1R,6R)-3-(hydroxymethyl)-6-isopropyl-cyclohex-2-en-1-yl]prop-2-enoic acid	3.76	level1			253.145	209.3	C14H22O4	NEG		Gliocladic acid	82425-48-7		Terpenoids	萜类	Sesquiterpenoids	倍半萜类	Cadinane sesquiterpenoids	杜松烷型倍半萜	SLVSUVFUFJKMCV-URFGDBDFSA-N	1.88918e+06	1.92384e+06	1.8271e+06	1.59213e+06	1.77396e+06	1.80974e+06	1.71473e+06	1.45093e+06	1.6773e+06	1.42273e+06	1.3955e+06	1.66047e+06	1.33456e+06	1.42486e+06	1.42463e+06	1.40718e+06	1.3115e+06	1.41145e+06	1.33032e+06	1.31724e+06	2.17105e+06	1.22101e+06	1.57835e+06	1.49283e+06	1.21205e+06	1.40035e+06	1.5609e+06	1.1921e+06
methyl 8-hydroxy-9-oxo-xanthene-1-carboxylate	3.75	level1			269.046	225.2	C15H10O5	NEG		8 -羟基- 9 -占吨酮- 1 -羧酸甲酯			Polyketides	聚酮	Xanthones	氧杂蒽酮	Methyl xanthones	甲基氧杂蒽酮	HXAFEJLAMMEJCI-UHFFFAOYSA-N	3.69076e+07	3.72606e+07	3.75217e+07	3.79383e+07	3.78726e+07	3.65758e+07	1.10341e+07	1.10473e+07	1.12792e+07	1.09303e+07	1.07402e+07	1.06071e+07	2.18892e+07	2.20412e+07	2.2186e+07	2.21871e+07	2.5812e+07	2.71186e+07	2.69965e+07	2.74322e+07	2.73446e+07	2.75846e+07	1.71276e+07	1.68421e+07	1.70208e+07	1.64576e+07	1.67629e+07	1.67152e+07
Hypoxanthine	3.75	level1			135.03	25.8	C5H4N4O	NEG	HMDB0000157		68-94-0	C00262	Alkaloids	生物碱	Pseudoalkaloids	假生物碱	Purine alkaloids	嘌呤生物碱	FDGQSTZJBFJUBT-UHFFFAOYSA-N	1.83683e+08	1.92964e+08	1.89069e+08	1.86913e+08	1.90776e+08	1.97756e+08	2.57654e+08	2.55766e+08	2.57422e+08	2.59431e+08	2.63113e+08	2.67012e+08	1.79016e+08	1.87376e+08	1.88036e+08	1.85416e+08	1.54493e+08	1.56892e+08	1.53509e+08	1.63397e+08	1.46578e+08	1.54935e+08	1.66582e+08	1.69047e+08	1.75035e+08	1.68578e+08	1.67602e+08	1.63782e+08
2-Hydroxy-2-methylbutyric acid	3.75	level1			117.056	19.2	C5H10O3	NEG	HMDB0001987	2 -羟基- 2 -甲基丁酸	3739-30-8		Fatty acids	脂肪酸	Fatty Acids and Conjugates	脂肪酸及衍生物	Hydroxy fatty acids	羟基脂肪酸	MBIQENSCDNJOIY-UHFFFAOYSA-N	1.29752e+06	1.10579e+06	979438	1.13863e+06	987722	1.4921e+06	1.05899e+06	1.14911e+06	1.0081e+06	1.26271e+06	1.09971e+06	962686	1.13421e+06	1.25685e+06	1.14143e+06	1.13487e+06	1.29002e+06	1.00193e+06	1.02423e+06	982092	1.15398e+06	1.06048e+06	984610	942468	1.0097e+06	856440	1.36882e+06	1.07812e+06
PC(16:0/18:0)	3.75	level1			744.583	320.7	C42H84NO8P	POS	HMDB0007970	1-十六碳酰-2-十八碳酰-sn-甘油-3-磷酸胆碱	59403-51-9		Fatty acids	脂肪酸	Glycerophospholipids	甘油磷脂	Glycerophosphocholines		PZNPLUBHRSSFHT-RRHRGVEJSA-N	8.7212e+07	9.62479e+07	9.53732e+07	9.80627e+07	1.02156e+08	9.54076e+07	9.66333e+07	9.59625e+07	9.83101e+07	9.65515e+07	9.78264e+07	8.9902e+07	9.8327e+07	9.53511e+07	9.5377e+07	9.63211e+07	1.05531e+08	9.80029e+07	9.81135e+07	1.00065e+08	9.50212e+07	9.66414e+07	9.30705e+07	8.84425e+07	8.73412e+07	8.33319e+07	9.03097e+07	9.1652e+07
Lappaconine	3.75	level1			424.269	191	C23H37NO6	POS		20 -乙基- 1，14，16 -三甲氧基乌头烷- 4，6，8 -三醇	23943-93-3		Alkaloids	生物碱	Pseudoalkaloids	假生物碱	Terpenoid alkaloids	萜类生物碱	ZBSZKFYYJKXUHF-ORKWHGSKSA-N	1.94653e+06	2.17451e+06	1.96768e+06	2.13073e+06	1.988e+06	1.83452e+06	3.5005e+06	3.60687e+06	3.69691e+06	3.95447e+06	3.36186e+06	3.67067e+06	3.21419e+06	3.22482e+06	3.26636e+06	3.20462e+06	5.10254e+06	5.12161e+06	5.22638e+06	5.39375e+06	5.30443e+06	5.49461e+06	1.83835e+06	1.68077e+06	1.75972e+06	2.08695e+06	1.50523e+06	1.61369e+06
AZ-5104	3.75	level1			468.248	172.4	C27H31N7O2	POS	HMDB0248754		1421373-98-9		Alkaloids	生物碱					IQNVEOMHJHBNHC-UHFFFAOYSA-N	3.01641e+07	3.06121e+07	3.13188e+07	3.24773e+07	2.94453e+07	2.97835e+07	7.46064e+07	7.53816e+07	7.66861e+07	7.46342e+07	7.3525e+07	7.21625e+07	3.93663e+07	4.05336e+07	3.93737e+07	3.93743e+07	3.79951e+07	4.22452e+07	3.79722e+07	4.03537e+07	4.07691e+07	4.19019e+07	1.81005e+07	1.7979e+07	1.9316e+07	1.87683e+07	1.82945e+07	1.75651e+07
3alpha-Hydroxy-5alpha-androstan-17-one (Androsterone)	3.75	level1			289.217	313.4	C19H30O2	NEG	HMDB0000031	雄酮	53-41-8	C00523	Terpenoids	萜类	Steroids	甾体	Androstane steroids	雄甾烷	QGXBDMJGAMFCBF-HLUDHZFRSA-N	3.74168e+07	4.27241e+07	3.93856e+07	3.83847e+07	4.24306e+07	4.2448e+07	3.21111e+07	3.29155e+07	3.09287e+07	3.07013e+07	2.71979e+07	2.70304e+07	2.26522e+07	2.16237e+07	2.2458e+07	2.03775e+07	3.46928e+07	3.40962e+07	2.97249e+07	3.23043e+07	3.03367e+07	3.20651e+07	2.38387e+07	2.37167e+07	2.22801e+07	2.26694e+07	2.34152e+07	2.1595e+07
4'-Hydroxyacetophenone	3.75	level1			135.045	220.6	C8H8O2	NEG		4 ' -羟基苯乙酮	99-93-4	C10700	Shikimates and Phenylpropanoids	莽草酸及苯丙酸类					TXFPEBPIARQUIG-UHFFFAOYSA-N	2.10026e+06	2.12942e+06	2.12418e+06	2.04899e+06	1.99914e+06	2.12357e+06	1.84756e+06	2.0651e+06	1.97424e+06	2.04716e+06	1.90885e+06	2.02514e+06	2.10629e+06	2.28524e+06	2.24719e+06	2.28309e+06	1.90718e+06	2.04224e+06	1.93008e+06	2.14096e+06	1.9388e+06	1.93453e+06	2.33326e+06	2.28732e+06	2.49157e+06	2.25639e+06	2.30338e+06	2.47625e+06
3-Hydroxyacetophenone	3.75	level1			135.045	220.6	C8H8O2	NEG		3 ' -羟基苯乙酮	121-71-1		Shikimates and Phenylpropanoids	莽草酸及苯丙酸类					LUJMEECXHPYQOF-UHFFFAOYSA-N	2.10026e+06	2.12942e+06	2.12418e+06	2.04899e+06	1.99914e+06	2.12357e+06	1.84756e+06	2.0651e+06	1.97424e+06	2.04716e+06	1.90885e+06	2.02514e+06	2.10629e+06	2.28524e+06	2.24719e+06	2.28309e+06	1.90718e+06	2.04224e+06	1.93008e+06	2.14096e+06	1.9388e+06	1.93453e+06	2.33326e+06	2.28732e+06	2.49157e+06	2.25639e+06	2.30338e+06	2.47625e+06
6-[(2S,3R,4S,5S,6R)-6-[[(2R,3R,4R)-3,4-dihydroxy-4-(hydroxymethyl)tetrahydrofuran-2-yl]oxymethyl]-3,4,5-trihydroxy-tetrahydropyran-2-yl]oxy-5-hydroxy-8-methoxy-2-methyl-benzo[g]chromen-4-one	3.75	level1			565.156	160.9	C26H30O14	NEG		决明子苷B	119170-51-3		Polyketides	聚酮	Xanthones	氧杂蒽酮	Methyl xanthones	甲基氧杂蒽酮	NIVCJAYDAMQSJO-PAMAHNMISA-N	1.01008e+07	1.46958e+07	1.03414e+07	1.57411e+07	9.80174e+06	9.66135e+06	1.12951e+07	1.09441e+07	1.13704e+07	1.11365e+07	1.16795e+07	1.03601e+07	1.42552e+07	1.42534e+07	1.43915e+07	1.45771e+07	1.73617e+07	1.40204e+07	1.39363e+07	1.45238e+07	1.77039e+07	1.80521e+07	1.97931e+07	2.2544e+07	1.95396e+07	1.93595e+07	2.00599e+07	2.24468e+07
Phenylpyruvic acid	3.75	level1			163.04	140	C9H8O3	NEG	HMDB0000205	苯丙酮酸	156-06-9	C00166	Shikimates and Phenylpropanoids	莽草酸及苯丙酸类	Phenylpropanoids (C6-C3)	苯丙素	Cinnamic acids and derivatives	肉桂酸及其衍生物	BTNMPGBKDVTSJY-UHFFFAOYSA-N	1.22366e+07	1.24728e+07	1.20435e+07	1.26218e+07	1.15012e+07	1.2151e+07	6.24176e+06	6.82412e+06	6.93011e+06	7.3775e+06	7.15772e+06	7.34307e+06	8.24145e+06	8.90754e+06	9.06024e+06	8.77865e+06	4.07269e+06	6.35329e+06	6.40926e+06	5.9111e+06	5.96307e+06	6.33505e+06	8.45343e+06	8.13896e+06	7.92643e+06	7.26217e+06	7.54458e+06	7.40738e+06
Stearic acid	3.75	level1			283.264	344.9	C18H36O2	NEG	HMDB0000827	硬脂酸	57-11-4	C01530	Fatty acids	脂肪酸	Fatty Acids and Conjugates	脂肪酸及衍生物	Unsaturated fatty acids	不饱和脂肪酸	QIQXTHQIDYTFRH-UHFFFAOYSA-N	7.03603e+07	7.22496e+07	6.66137e+07	6.58445e+07	6.23048e+07	5.3915e+07	8.19138e+07	8.25518e+07	7.97476e+07	6.01435e+07	9.65834e+07	8.32974e+07	4.76832e+07	4.95659e+07	4.27958e+07	4.48902e+07	1.51049e+08	1.07464e+08	9.23679e+07	9.10965e+07	7.52674e+07	9.40725e+07	5.24839e+07	5.97445e+07	5.32549e+07	4.50516e+07	6.35855e+07	7.17095e+07
Emodin	3.74	level1			269.046	225.2	C15H10O5	NEG	HMDB0035214	大黄素	518-82-1	C10343	Polyketides	聚酮	Polycyclic aromatic polyketides	多环芳香族聚酮	Anthraquinones and anthrones	蒽醌和蒽酮	RHMXXJGYXNZAPX-UHFFFAOYSA-N	3.69076e+07	3.72606e+07	3.75217e+07	3.79383e+07	3.78726e+07	3.65758e+07	1.10341e+07	1.10473e+07	1.12792e+07	1.09303e+07	1.07402e+07	1.06071e+07	2.18892e+07	2.20412e+07	2.2186e+07	2.21871e+07	2.5812e+07	2.71186e+07	2.69965e+07	2.74322e+07	2.73446e+07	2.75846e+07	1.71276e+07	1.68421e+07	1.70208e+07	1.64576e+07	1.67629e+07	1.67152e+07
N-Tigloylglycine	3.74	level1			156.067	36.9	C7H11NO3	NEG	HMDB0000959	N-顺芷酰基甘氨酸	35842-45-6		Amino acids and Peptides	氨基酸及短肽	Small peptides	小肽	Aminoacids	氨基酸	WRUSVQOKJIDBLP-HWKANZROSA-N	1.61135e+06	1.33706e+06	1.89282e+06	1.18661e+06	5.04649e+06	2.2042e+06	8.74823e+06	2.78716e+06	8.39586e+06	7.86074e+06	8.34346e+06	2.77725e+06	3.43455e+06	5.02069e+06	3.44651e+06	3.43079e+06	3.07341e+06	2.59049e+06	2.9881e+06	2.62222e+06	3.09539e+06	2.73258e+06	1.23588e+07	4.31746e+06	4.1817e+06	4.00642e+06	3.67361e+06	4.09712e+06
4-Hydroxybenzoic acid	3.74	level1			137.024	147.7	C7H6O3	NEG	HMDB0000500	4-羟基苯甲酸	99-96-7	C00156	Shikimates and Phenylpropanoids	莽草酸及苯丙酸类	Phenolic acids (C6-C1)	酚酸	Simple phenolic acids	简单酚酸	FJKROLUGYXJWQN-UHFFFAOYSA-N	9.05885e+06	5.64623e+06	9.20487e+06	8.78024e+06	5.55843e+06	6.0035e+06	6.23137e+06	6.68278e+06	6.91123e+06	6.56827e+06	3.75963e+06	3.89126e+06	4.1817e+06	5.66413e+06	4.19781e+06	4.24803e+06	3.50856e+06	3.61477e+06	3.5074e+06	2.6586e+06	3.61058e+06	3.6494e+06	4.26995e+06	4.07672e+06	4.13669e+06	4.29173e+06	4.48389e+06	4.16531e+06
3-Methyl-2-oxovaleric acid	3.74	level1			129.056	60.6	C6H10O3	NEG	HMDB0000491	3 -甲基- 2 -氧代戊酸	1460-34-0	C03465	Fatty acids	脂肪酸	Fatty Acids and Conjugates	脂肪酸及衍生物	Branched fatty acids	支链脂肪酸	JVQYSWDUAOAHFM-UHFFFAOYSA-N	1.97336e+07	2.15427e+07	4.84768e+07	4.74118e+07	1.97349e+07	4.76865e+07	2.44194e+07	1.95189e+07	2.37038e+07	2.21104e+07	2.12357e+07	5.11367e+07	4.57181e+07	4.70142e+07	4.78462e+07	4.78528e+07	3.43029e+07	1.88202e+07	3.51585e+07	1.83996e+07	3.43553e+07	1.47802e+07	5.25769e+07	2.31563e+07	5.25495e+07	5.18042e+07	5.23688e+07	2.31081e+07
3,7-Dimethyluric acid	3.74	level1			195.051	26.5	C7H8N4O3	NEG	HMDB0001982	3，7 -二甲基尿酸	13087-49-5	C16360	Alkaloids	生物碱	Pseudoalkaloids	假生物碱	Purine alkaloids	嘌呤生物碱	HMLZLHKHNBLLJD-UHFFFAOYSA-N	4.90207e+07	5.28102e+07	4.63097e+07	4.88974e+07	4.94896e+07	5.34707e+07	5.03899e+07	4.78509e+07	4.87999e+07	4.99889e+07	5.0845e+07	5.44404e+07	4.60395e+07	4.45428e+07	4.45377e+07	4.45359e+07	4.02149e+07	3.94452e+07	3.75425e+07	3.59155e+07	4.26708e+07	3.54768e+07	4.90594e+07	4.91324e+07	5.49844e+07	4.84534e+07	4.98613e+07	4.38476e+07
1-Methyluric acid	3.74	level1			183.05	26.1	C6H6N4O3	POS	HMDB0003099	1-甲基尿酸	708-79-2	C16359	Alkaloids	生物碱	Pseudoalkaloids	假生物碱	Purine alkaloids	嘌呤生物碱	QFDRTQONISXGJA-UHFFFAOYSA-N	2.75392e+07	2.81861e+07	2.79685e+07	2.63144e+07	2.72742e+07	1.88546e+07	3.36361e+07	3.01795e+07	2.76694e+07	2.76335e+07	3.46534e+07	2.7136e+07	3.44587e+07	3.44864e+07	3.18403e+07	3.25171e+07	2.93654e+07	5.84848e+07	3.29196e+07	3.11679e+07	2.84172e+07	3.99762e+07	2.95172e+07	1.32972e+07	2.7312e+07	1.33842e+07	4.32192e+07	4.2229e+07
methyl 3,8-dihydroxy-9-oxo-xanthene-1-carboxylate	3.74	level1			285.041	215.3	C15H10O6	NEG		3，8 -二羟基- 9 -呫吨酮- 1 -羧酸甲酯			Polyketides	聚酮	Xanthones	氧杂蒽酮	Methyl xanthones	甲基氧杂蒽酮	YBQTVIMCHXORHO-UHFFFAOYSA-N	1.65351e+06	1.77577e+06	1.53341e+06	1.46177e+06	1.5171e+06	1.52907e+06	1.33483e+06	1.25045e+06	1.2502e+06	1.18116e+06	1.13513e+06	1.32468e+06	1.42331e+06	1.36371e+06	1.3638e+06	1.36358e+06	1.12632e+06	1.15973e+06	1.21654e+06	1.26647e+06	1.17101e+06	1.24765e+06	1.58468e+06	1.56086e+06	1.58715e+06	1.60456e+06	1.50179e+06	1.58051e+06
1,3,5,6-tetrahydroxy-2-methyl-anthracene-9,10-dione	3.74	level1			285.041	215.3	C15H10O6	NEG		3-羟基巴戟醌	80368-74-7		Polyketides	聚酮	Polycyclic aromatic polyketides	多环芳香族聚酮	Anthraquinones and anthrones	蒽醌和蒽酮	JCZGUFVZKUDRMM-UHFFFAOYSA-N	1.65351e+06	1.77577e+06	1.53341e+06	1.46177e+06	1.5171e+06	1.52907e+06	1.33483e+06	1.25045e+06	1.2502e+06	1.18116e+06	1.13513e+06	1.32468e+06	1.42331e+06	1.36371e+06	1.3638e+06	1.36358e+06	1.12632e+06	1.15973e+06	1.21654e+06	1.26647e+06	1.17101e+06	1.24765e+06	1.58468e+06	1.56086e+06	1.58715e+06	1.60456e+06	1.50179e+06	1.58051e+06
Isovaleric acid	3.74	level1			101.061	203.3	C5H10O2	NEG	HMDB0000718	异戊酸	503-74-2	C08262	Fatty acids	脂肪酸	Fatty Acids and Conjugates	脂肪酸及衍生物	Branched fatty acids	支链脂肪酸	GWYFCOCPABKNJV-UHFFFAOYSA-N	3.18612e+06	2.23152e+06	2.04997e+06	2.05359e+06	1.98624e+06	2.05928e+06	2.04495e+06	2.51161e+06	2.44061e+06	2.21421e+06	2.3847e+06	2.07721e+06	2.59479e+06	3.20944e+06	2.75615e+06	2.56368e+06	3.68698e+06	2.44745e+06	2.14175e+06	4.58525e+06	2.30204e+06	2.04294e+06	2.60677e+06	2.4451e+06	2.3517e+06	2.25329e+06	3.59604e+06	2.31919e+06
Gly-Ala	3.74	level1			145.062	32.4	C5H10N2O3	NEG	HMDB0252875	甘氨酰- L -丙氨酸	3695-73-6		Amino acids and Peptides	氨基酸及短肽	Small peptides	小肽	Dipeptides	二肽类	VPZXBVLAVMBEQI-VKHMYHEASA-N	8.01963e+06	7.94781e+06	6.26408e+06	4.60929e+06	4.85957e+06	5.63509e+06	1.01918e+07	2.27975e+07	2.09337e+07	1.65186e+07	1.39282e+07	2.0368e+07	8.59946e+06	8.516e+06	8.51642e+06	9.89543e+06	4.92797e+06	5.00767e+06	6.82423e+06	8.02049e+06	3.82155e+06	7.89528e+06	1.0949e+07	7.30581e+06	6.9919e+06	9.72194e+06	7.34959e+06	7.32753e+06
3-Methylxanthine	3.74	level1			165.04	25.8	C6H6N4O2	NEG	HMDB0001886	3-甲基黄嘌呤	1076-22-8	C16357	Alkaloids	生物碱	Pseudoalkaloids	假生物碱	Purine alkaloids	嘌呤生物碱	GMSNIKWWOQHZGF-UHFFFAOYSA-N	1.04257e+08	9.63042e+07	1.02266e+08	9.5769e+07	1.13547e+08	1.13385e+08	1.3965e+08	1.38307e+08	1.36674e+08	1.41757e+08	1.38416e+08	1.41151e+08	8.51573e+07	8.51612e+07	8.67493e+07	8.51619e+07	6.90461e+07	7.42459e+07	6.40589e+07	6.99236e+07	6.18212e+07	6.41212e+07	7.59753e+07	7.53994e+07	7.84844e+07	7.81193e+07	8.15144e+07	7.72159e+07
Neantine	3.74	level1			223.096	214.3	C12H14O4	POS	HMDB0094660	邻苯二甲酸二乙酯	84-66-2	C14175	Shikimates and Phenylpropanoids	莽草酸及苯丙酸类	Phenolic acids (C6-C1)	酚酸	Shikimic acids and derivatives	莽草酸及其衍生物	FLKPEMZONWLCSK-UHFFFAOYSA-N	4.75808e+06	4.49013e+06	4.4751e+06	4.58142e+06	4.88061e+06	4.48969e+06	1.10413e+07	1.09379e+07	7.25606e+06	7.419e+06	7.52715e+06	4.25351e+06	5.58503e+06	5.89419e+06	5.543e+06	5.66203e+06	4.0618e+06	4.09606e+06	4.19589e+06	4.34574e+06	4.24955e+06	3.97281e+06	5.67217e+06	5.68505e+06	6.03165e+06	5.80673e+06	5.98785e+06	5.65691e+06
2-Hydroxycinnamic acid	3.74	level1			163.04	140	C9H8O3	NEG	HMDB0002641	2 -羟基肉桂酸	583-17-5	C01772	Shikimates and Phenylpropanoids	莽草酸及苯丙酸类	Phenylpropanoids (C6-C3)	苯丙素	Cinnamic acids and derivatives	肉桂酸及其衍生物	PMOWTIHVNWZYFI-AATRIKPKSA-N	1.22366e+07	1.24728e+07	1.20435e+07	1.26218e+07	1.15012e+07	1.2151e+07	6.24176e+06	6.82412e+06	6.93011e+06	7.3775e+06	7.15772e+06	7.34307e+06	8.24145e+06	8.90754e+06	9.06024e+06	8.77865e+06	4.07269e+06	6.35329e+06	6.40926e+06	5.9111e+06	5.96307e+06	6.33505e+06	8.45343e+06	8.13896e+06	7.92643e+06	7.26217e+06	7.54458e+06	7.40738e+06
9-hydroxy-7-isopropyl-1,4a-dimethyl-2,3,4,9,10,10a-hexahydrophenanthrene-1-carboxylic acid	3.74	level1			317.208	283.4	C20H28O3	POS					Terpenoids	萜类	Diterpenoids	二萜类	Podocarpane diterpenoids	罗汉松烷型二萜	GPFVBJYXFRIOFB-UHFFFAOYSA-N	6.55461e+06	7.31889e+06	5.91248e+06	6.51695e+06	1.20521e+07	7.46084e+06	6.41055e+06	5.9988e+06	8.17877e+06	7.99129e+06	7.23211e+06	6.56632e+06	6.964e+06	6.86755e+06	6.5659e+06	6.56256e+06	1.12694e+07	6.64227e+06	7.1822e+06	6.75659e+06	6.81244e+06	6.89342e+06	3.82763e+06	5.14944e+06	3.47606e+06	4.7843e+06	3.5723e+06	4.79984e+06
Adenosine	3.74	level1			268.104	37.4	C10H13N5O4	POS	HMDB0000050	腺苷	58-61-7	C00212	Carbohydrates	碳水化合物	Nucleosides	核苷类	Purine nucleos(t)ides	嘌呤核苷	OIRDTQYFTABQOQ-UHFFFAOYSA-N	5.02054e+08	5.15301e+08	5.38109e+08	3.86282e+08	5.45998e+08	3.85067e+08	1.11384e+08	1.07734e+08	1.07021e+08	1.10864e+08	1.05762e+08	1.09089e+08	3.01674e+08	3.16497e+08	3.25123e+08	3.0279e+08	4.26806e+08	3.96503e+08	4.11823e+08	4.02021e+08	5.29531e+08	3.94417e+08	1.70625e+08	1.63703e+08	1.95833e+08	1.68605e+08	1.72585e+08	1.66751e+08
Kojic acid	3.74	level1			143.034	4.4	C6H6O4	POS	HMDB0032923	曲酸	501-30-4	C14516	Polyketides	聚酮	Cyclic polyketides	环状聚酮	4-pyrone derivatives	4-吡喃酮衍生物	BEJNERDRQOWKJM-UHFFFAOYSA-N	0	0	0	7.57621e+06	7.4268e+06	0	5.81356e+06	1.10024e+07	9.97437e+06	0	0	7.68314e+06	0	3.32375e+06	3.33163e+06	0	4.44037e+06	4.2553e+06	6.45572e+06	5.95039e+06	4.70431e+06	6.01834e+06	0	5.04258e+06	5.11417e+06	0	5.05408e+06	6.41325e+06
[3-[ethoxy(hydroxy)phosphoryl]oxy-2-hydroxypropyl] (9Z,12Z,15Z)-octadeca-9,12,15-trienoate	3.74	level1			459.252	344.3	C23H41O7P	NEG					Fatty acids	脂肪酸	Glycerophospholipids	甘油磷脂	Glycerophosphoethanolamines	甘油磷酰乙醇胺	TYYVFSWHVWLNIP-AGRJPVHOSA-N	1.79849e+07	7.70939e+06	6.92837e+06	6.89705e+06	7.53593e+06	7.27471e+06	6.04587e+06	1.24604e+07	1.02675e+07	7.52372e+06	7.52104e+06	9.35648e+06	1.77316e+07	1.87098e+07	1.75288e+07	2.02374e+07	1.19248e+07	1.95655e+07	1.01566e+07	8.4412e+06	2.7583e+07	3.25805e+07	1.82619e+07	2.42742e+07	1.3438e+07	1.48537e+07	1.49516e+07	3.2682e+07
Polyporenic acid C	3.74	level1			481.333	320.7	C31H46O4	NEG			465-18-9		Terpenoids	萜类	Triterpenoids	三萜类	Lanostane, Tirucallane and Euphane triterpenoids	羊毛脂烷型三萜、甘遂烷型三萜及大戟烷类三萜	KPKYWYZPIVAHKU-WMNQUVFJSA-N	842348	1.0702e+06	1.07857e+06	809321	818042	564072	777152	875158	831268	911989	902519	911130	873519	926428	925830	909356	1.21099e+06	866306	937895	1.17645e+06	882618	813380	735241	891396	996905	970356	679635	857979
2-[(2S,4aR,8aS)-2-hydroxy-4a-methyl-8-methylene-decalin-2-yl]prop-2-enoic acid	3.74	level1			249.149	303.1	C15H22O3	NEG					Terpenoids	萜类	Sesquiterpenoids	倍半萜类	Eudesmane sesquiterpenoids	桉叶烷倍半萜	WQMBCGHXXVLQTE-CFVMTHIKSA-N	1.85445e+06	2.2887e+06	1.94351e+06	2.19805e+06	2.27246e+06	2.15175e+06	1.93547e+06	2.13974e+06	2.08123e+06	2.01119e+06	2.14022e+06	1.87229e+06	2.21718e+06	2.2331e+06	2.28547e+06	2.21971e+06	1.84868e+06	1.61837e+06	2.17595e+06	1.97935e+06	2.15585e+06	1.97892e+06	2.05075e+06	2.18795e+06	2.17272e+06	2.23861e+06	2.25793e+06	2.15386e+06
4-Vinylphenol	3.74	level1			119.05	185.3	C8H8O	NEG	HMDB0004072	4 -乙烯基苯酚	2628-17-3	C05627	Shikimates and Phenylpropanoids	莽草酸及苯丙酸类	Phenolic acids (C6-C1)	酚酸	Cinnamic acids and derivatives	肉桂酸及其衍生物	FUGYGGDSWSUORM-UHFFFAOYSA-N	2.85199e+07	2.79339e+07	2.89982e+07	2.83188e+07	2.84265e+07	2.8097e+07	1.5838e+07	1.58228e+07	1.55278e+07	1.58811e+07	1.60105e+07	1.612e+07	1.63381e+07	1.62495e+07	1.64273e+07	1.65122e+07	1.64063e+07	1.62151e+07	1.58448e+07	1.61464e+07	1.61628e+07	1.54068e+07	6.99443e+06	6.8833e+06	7.22361e+06	7.01117e+06	6.96578e+06	6.69795e+06
3-Cresol	3.74	level1			107.05	164.9	C7H8O	NEG	HMDB0002048	间甲酚	108-39-4	C01467							RLSSMJSEOOYNOY-UHFFFAOYSA-N	2.24817e+06	2.22271e+06	4.08007e+06	2.15694e+06	3.93948e+06	3.60747e+06	3.03527e+06	2.89379e+06	3.13101e+06	2.84803e+06	3.40188e+06	2.92864e+06	3.64806e+06	3.64404e+06	3.81187e+06	4.0816e+06	4.01375e+06	3.58947e+06	3.84996e+06	3.66393e+06	3.02097e+06	3.93772e+06	6.04712e+06	3.10802e+06	3.91113e+06	3.58914e+06	3.79248e+06	6.01221e+06
2-Methylphenol	3.74	level1			107.05	164.9	C7H8O	NEG	HMDB0002055	邻甲酚	95-48-7	C01542	Shikimates and Phenylpropanoids	莽草酸及苯丙酸类					QWVGKYWNOKOFNN-UHFFFAOYSA-N	2.24817e+06	2.22271e+06	4.08007e+06	2.15694e+06	3.93948e+06	3.60747e+06	3.03527e+06	2.89379e+06	3.13101e+06	2.84803e+06	3.40188e+06	2.92864e+06	3.64806e+06	3.64404e+06	3.81187e+06	4.0816e+06	4.01375e+06	3.58947e+06	3.84996e+06	3.66393e+06	3.02097e+06	3.93772e+06	6.04712e+06	3.10802e+06	3.91113e+06	3.58914e+06	3.79248e+06	6.01221e+06
3-Methyladipic acid	3.74	level1			159.066	159	C7H12O4	NEG	HMDB0000555	( 3S ) - 3 -甲基己二酸	3058-01-3		Fatty acids	脂肪酸	Fatty Acids and Conjugates	脂肪酸及衍生物	Dicarboxylic acids	二羧酸类	SYEOWUNSTUDKGM-YFKPBYRVSA-N	1.68894e+06	937817	3.10085e+06	1.58415e+06	1.48602e+06	1.27536e+06	801045	2.30017e+06	1.64911e+06	2.00015e+06	1.54377e+06	1.087e+06	1.63891e+06	1.63467e+06	1.84633e+06	1.64137e+06	2.25612e+06	2.00989e+06	1.46793e+06	1.60616e+06	1.55491e+06	2.06042e+06	2.36776e+06	2.66006e+06	2.34579e+06	2.41684e+06	2.53609e+06	2.60831e+06
Leu-Leu	3.74	level1			243.172	143.3	C12H24N2O3	NEG	HMDB0028933	亮氨酰基亮氨酸	3303-31-9	C11332	Amino acids and Peptides	氨基酸及短肽	Small peptides	小肽	Dipeptides	二肽类	LCPYQJIKPJDLLB-UWVGGRQHSA-N	1.3537e+07	1.2898e+07	1.32663e+07	1.32923e+07	1.29601e+07	1.34128e+07	6.11912e+06	5.97604e+06	6.02298e+06	5.93768e+06	5.9416e+06	5.92766e+06	1.07138e+07	1.11211e+07	1.11214e+07	1.10545e+07	1.77487e+07	1.74229e+07	1.70213e+07	1.75722e+07	1.73232e+07	1.72307e+07	6.91474e+06	6.76435e+06	6.63432e+06	6.79579e+06	6.52244e+06	6.89869e+06
2-Hydroxyoctanoic acid	3.73	level1			159.103	188	C8H16O3	NEG	HMDB0000711	2 -羟基辛酸	617-73-2		Fatty acids	脂肪酸	Fatty Acids and Conjugates	脂肪酸及衍生物	Hydroxy fatty acids	羟基脂肪酸	JKRDADVRIYVCCY-UHFFFAOYSA-N	2.29931e+06	2.52051e+06	2.48263e+06	2.45015e+06	2.48675e+06	2.68201e+06	2.11322e+06	2.09108e+06	2.19365e+06	2.02643e+06	2.25081e+06	1.88533e+06	2.35374e+06	2.4836e+06	2.48379e+06	2.44477e+06	2.11162e+06	1.85375e+06	1.79895e+06	2.04021e+06	2.0353e+06	1.77586e+06	1.65198e+06	1.98329e+06	1.64427e+06	1.71491e+06	1.95918e+06	1.72931e+06
Dimethadione	3.73	level1			128.035	27.1	C5H7NO3	NEG	HMDB0061093	二甲双酮	695-53-4	D03838	Alkaloids	生物碱					JYJFNDQBESEHJQ-UHFFFAOYSA-N	1.48955e+07	1.35511e+07	1.49559e+07	1.47595e+07	1.37719e+07	1.09039e+07	2.42608e+07	2.24847e+07	2.03472e+07	2.24931e+07	2.49185e+07	2.53252e+07	1.53532e+07	1.57762e+07	1.57579e+07	1.31474e+07	1.05792e+07	7.92002e+06	6.26958e+06	7.43196e+06	9.81674e+06	1.04582e+07	1.34496e+07	1.58055e+07	1.69606e+07	1.82104e+07	1.5752e+07	1.71193e+07
(±)-Naringenin	3.73	level1			273.075	190.5	C15H12O5	POS	HMDB0242579		67604-48-2|480-41-1		Shikimates and Phenylpropanoids	莽草酸及苯丙酸类	Flavonoids	黄酮类	Flavanones	黄烷酮	FTVWIRXFELQLPI-UHFFFAOYSA-N	1.64108e+07	1.58288e+07	6.97154e+06	6.24304e+06	1.67865e+07	1.59968e+07	6.26912e+06	1.09468e+07	6.49844e+06	6.23644e+06	1.56386e+07	1.5126e+07	9.00568e+06	8.90764e+06	1.04538e+07	8.92519e+06	1.17641e+07	1.12086e+07	1.13015e+07	1.09819e+07	1.17406e+07	1.08762e+07	7.77038e+06	8.3368e+06	1.71226e+07	1.16756e+07	8.12081e+06	7.78739e+06
4-Oxohexanoic acid	3.73	level1			129.056	60.6	C6H10O3	NEG		4 -氧代己酸	1117-74-4		Fatty acids	脂肪酸	Fatty Acids and Conjugates	脂肪酸及衍生物	Oxo fatty acids	含氧脂肪酸	CLJBDOUIEHLLEN-UHFFFAOYSA-N	1.97336e+07	2.15427e+07	4.84768e+07	4.74118e+07	1.97349e+07	4.76865e+07	2.44194e+07	1.95189e+07	2.37038e+07	2.21104e+07	2.12357e+07	5.11367e+07	4.57181e+07	4.70142e+07	4.78462e+07	4.78528e+07	3.43029e+07	1.88202e+07	3.51585e+07	1.83996e+07	3.43553e+07	1.47802e+07	5.25769e+07	2.31563e+07	5.25495e+07	5.18042e+07	5.23688e+07	2.31081e+07
Demethoxycapillarisin	3.73	level1			287.055	195.7	C15H10O6	POS		6-去甲氧基茵陈色原酮	61854-36-2	C17786	Shikimates and Phenylpropanoids	莽草酸及苯丙酸类	Coumarins	香豆素类	Simple coumarins	简单香豆素类	UBSCDKPKWHYZNX-UHFFFAOYSA-N	3.56626e+06	3.83374e+06	3.37165e+06	3.7501e+06	3.43286e+06	3.58064e+06	3.40619e+06	2.90529e+06	2.93206e+06	3.13137e+06	3.22949e+06	3.07367e+06	2.10738e+06	2.05509e+06	2.05542e+06	2.22677e+06	856419	885166	1.80059e+06	1.66601e+06	1.48401e+06	1.50197e+06	834367	815946	821720	947847	1.00353e+06	786087
Apiin	3.73	level1			565.154	156.3	C26H28O14	POS		芹菜苷	26544-34-3		Shikimates and Phenylpropanoids	莽草酸及苯丙酸类	Flavonoids	黄酮类	Flavones	黄酮类	NTDLXWMIWOECHG-UHFFFAOYSA-N	4.85769e+07	4.36386e+07	4.49031e+07	4.38196e+07	5.2263e+07	4.81337e+07	4.52166e+07	6.00044e+07	5.09896e+07	4.7874e+07	4.11478e+07	3.82531e+07	5.01045e+07	4.93012e+07	5.21485e+07	5.29017e+07	3.06813e+07	3.71819e+07	3.03568e+07	3.9392e+07	3.21013e+07	3.05299e+07	2.82175e+07	3.60222e+07	5.62249e+07	6.18353e+07	3.51781e+07	5.62408e+07
3,3-Dimethylcyclohexanone	3.73	level1			109.101	221.2	C8H14O	POS		3,3-二甲基环己酮	2979-19-3								ZVJQBBYAVPAFLX-UHFFFAOYSA-N	2.40546e+06	2.62767e+06	2.34857e+06	2.95895e+06	2.81669e+06	3.60432e+06	2.19055e+06	2.79576e+06	3.09719e+06	2.71877e+06	2.65308e+06	4.25237e+06	1.02471e+07	1.2513e+07	1.14268e+07	1.30571e+07	2.40596e+06	3.73488e+06	4.30034e+06	2.99503e+06	6.38266e+06	3.07212e+06	2.74175e+06	2.7151e+06	3.35996e+06	9.27028e+06	2.69974e+06	3.57399e+06
(Z)-3-(4-oxo-5-propan-2-ylidene-2-propylfuran-3-yl)prop-2-enoic acid	3.73	level1			219.101	180.4	C13H16O4	POS					Polyketides	聚酮					NPEVDKHQEYSYTP-SREVYHEPSA-N	6.60569e+07	6.66355e+07	6.76559e+07	6.74657e+07	6.73611e+07	6.85065e+07	5.88593e+07	5.40605e+07	5.78782e+07	6.05271e+07	5.69125e+07	5.56832e+07	4.68892e+07	4.68883e+07	4.68886e+07	4.75221e+07	3.45816e+07	3.46266e+07	3.58252e+07	3.55416e+07	3.58267e+07	3.55632e+07	3.68433e+07	3.51557e+07	3.65041e+07	3.74193e+07	3.73731e+07	3.59909e+07
Riboflavin	3.73	level1			377.145	162.6	C17H20N4O6	POS	HMDB0000244	核黄素	83-88-5	C00255	Alkaloids	生物碱	Pseudoalkaloids	假生物碱	pteridine alkaloids	蝶啶类生物碱	AUNGANRZJHBGPY-SCRDCRAPSA-N	5.38161e+06	5.80584e+06	5.66104e+06	5.86404e+06	5.77135e+06	5.55348e+06	4.99964e+06	4.68635e+06	4.61942e+06	5.46504e+06	4.6767e+06	4.86342e+06	6.28597e+06	6.16272e+06	6.38227e+06	6.38229e+06	8.15832e+06	8.46949e+06	8.10479e+06	8.05762e+06	8.46068e+06	8.55418e+06	6.45474e+06	6.73828e+06	6.31527e+06	6.2164e+06	6.2945e+06	5.88641e+06
4-methoxychromen-2-one	3.73	level1			177.054	159.7	C10H8O3	POS		4-甲氧基香豆素	20280-81-3		Shikimates and Phenylpropanoids	莽草酸及苯丙酸类	Coumarins	香豆素类	Simple coumarins	简单香豆素类	MLCMXDYMSAZNPC-UHFFFAOYSA-N	3.48113e+08	3.55604e+08	3.59136e+08	3.53894e+08	3.64722e+08	3.6161e+08	3.86204e+08	3.9139e+08	3.80002e+08	3.94758e+08	3.89881e+08	3.93966e+08	3.12827e+08	3.11056e+08	3.2015e+08	3.1108e+08	2.36506e+08	2.31506e+08	2.31589e+08	2.38576e+08	2.3108e+08	2.41747e+08	2.61432e+08	2.59882e+08	2.67073e+08	2.61418e+08	2.61772e+08	2.63346e+08
Nonaethylene glycol	3.73	level1			415.253	157.4	C18H38O10	POS		九甘醇	3386-18-3		Fatty acids	脂肪酸	Glycerolipids	甘油酯	Monoacylglycerols	甘油单酯	YZUUTMGDONTGTN-UHFFFAOYSA-N	3.37769e+07	3.44625e+07	3.31807e+07	3.35319e+07	3.39047e+07	3.32282e+07	3.2503e+07	3.79734e+07	3.49326e+07	3.35485e+07	3.66494e+07	3.49308e+07	3.1957e+07	3.34075e+07	3.30784e+07	3.27239e+07	3.21742e+07	3.3014e+07	3.28439e+07	3.27468e+07	3.35468e+07	3.40823e+07	3.15719e+07	2.98893e+07	3.18422e+07	3.07699e+07	3.05196e+07	3.25421e+07
Phe-Pro	3.73	level1			263.139	156	C14H18N2O3	POS	HMDB0011177	苯丙氨酸-脯氨酸	7669-65-0		Amino acids and Peptides	氨基酸及短肽	Small peptides	小肽			WEQJQNWXCSUVMA-RYUDHWBXSA-N	5.77327e+06	6.06677e+06	6.08886e+06	6.20301e+06	5.7613e+06	5.6726e+06	3.11649e+06	3.67278e+06	3.05749e+06	3.35644e+06	3.28624e+06	3.33011e+06	4.38718e+06	4.7257e+06	4.63728e+06	4.72642e+06	5.4173e+06	5.60201e+06	5.8505e+06	6.13014e+06	5.81632e+06	5.70685e+06	4.09176e+06	4.14103e+06	3.99735e+06	4.142e+06	3.9492e+06	4.06005e+06
5'-Methylthioadenosine	3.73	level1			298.096	155	C11H15N5O3S	POS	HMDB0001173	5 ' - 脱氧 - 5’-甲硫腺苷	2457-80-9	C00170	Carbohydrates	碳水化合物	Nucleosides	核苷类	Purine nucleos(t)ides	嘌呤核苷	WUUGFSXJNOTRMR-IOSLPCCCSA-N	7.1573e+07	7.49361e+07	7.45156e+07	7.50098e+07	7.42466e+07	7.4718e+07	9.09225e+07	9.40351e+07	9.26501e+07	9.22343e+07	9.44473e+07	9.08135e+07	8.85399e+07	9.10653e+07	9.21791e+07	9.21819e+07	8.14712e+07	8.30864e+07	8.46922e+07	8.30129e+07	8.37326e+07	8.27758e+07	1.13692e+08	1.15394e+08	1.17985e+08	1.15901e+08	1.13831e+08	1.16167e+08
L-Valyl-L-phenylalanine	3.73	level1			265.154	62.1	C14H20N2O3	POS	HMDB0029134	L -缬氨酰- L -苯丙氨酸	3918-92-1		Amino acids and Peptides	氨基酸及短肽	Small peptides	小肽	Dipeptides	二肽类	GJNDXQBALKCYSZ-RYUDHWBXSA-N	8.44908e+06	9.36566e+06	8.64542e+06	7.70985e+06	9.26893e+06	9.05834e+06	4.757e+06	4.55591e+06	5.19726e+06	5.0844e+06	4.43836e+06	4.14682e+06	6.62011e+06	6.6209e+06	7.16158e+06	6.7299e+06	9.17049e+06	8.42238e+06	8.65886e+06	9.37039e+06	9.94474e+06	8.16978e+06	4.64245e+06	3.71253e+06	3.86719e+06	4.12145e+06	3.64277e+06	4.32017e+06
Hexaethylene glycol	3.73	level1			283.175	50.5	C12H26O7	POS	HMDB0061822	六甘醇	2615-15-8		Fatty acids	脂肪酸	Glycerolipids	甘油酯	Monoacylglycerols	甘油单酯	IIRDTKBZINWQAW-UHFFFAOYSA-N	1.36442e+08	1.3777e+08	1.3756e+08	1.38168e+08	1.36021e+08	1.35629e+08	1.47274e+08	1.47811e+08	1.46229e+08	1.46638e+08	1.48317e+08	1.47874e+08	1.36768e+08	1.36767e+08	1.38479e+08	1.37228e+08	1.31393e+08	1.34503e+08	1.31416e+08	1.34e+08	1.31783e+08	1.31805e+08	1.25368e+08	1.25853e+08	1.24659e+08	1.26813e+08	1.25969e+08	1.29587e+08
Pentaethylene glycol	3.73	level1			239.149	40	C10H22O6	POS	HMDB0256256	五甘醇	4792-15-8								JLFNLZLINWHATN-UHFFFAOYSA-N	3.43832e+07	3.46588e+07	3.66295e+07	3.46173e+07	3.49456e+07	3.48605e+07	4.06342e+07	4.19022e+07	4.0191e+07	4.26452e+07	4.17815e+07	4.06766e+07	3.38796e+07	3.41368e+07	3.4416e+07	3.36944e+07	3.82852e+07	3.17589e+07	3.40323e+07	3.48696e+07	2.97838e+07	3.18722e+07	2.87834e+07	2.79085e+07	2.83097e+07	2.81687e+07	2.95701e+07	2.891e+07
[3-[ethoxy(hydroxy)phosphoryl]oxy-2-hydroxy-propyl] (9Z,12Z)-octadeca-9,12-dienoate	3.73	level1			461.268	356.3	C23H43O7P	NEG					Fatty acids	脂肪酸	Glycerophospholipids	甘油磷脂	Glycerophosphoethanolamines	甘油磷酰乙醇胺	RRBISTZDGPMZFF-MURFETPASA-N	4.045e+07	4.66714e+07	4.39704e+07	5.18519e+07	121377	357479	3.20264e+07	2.9234e+07	1.35979e+07	1.50452e+07	1.66762e+07	1.20841e+07	4.59321e+07	4.88256e+07	4.90495e+07	3.47457e+07	92875.6	6.42616e+07	5.36062e+07	5.75466e+07	6.49165e+07	8.41472e+07	404726	3.65526e+07	5.08343e+07	5.77893e+07	5.24337e+07	4.07796e+07
LPC(13:0)	3.73	level1			452.279	302.1	C21H44NO7P	NEG		1-十三碳酰-sn-甘油-3 -磷酸胆碱	20559-17-5		Fatty acids	脂肪酸	Glycerophospholipids	甘油磷脂	Glycerophosphocholines		WNRCJJWBAXNAPE-HXUWFJFHSA-N	5.08916e+07	5.29159e+07	4.64593e+07	4.63015e+07	5.50776e+07	4.96763e+07	4.70952e+07	4.41745e+07	4.39933e+07	4.22037e+07	4.08375e+07	3.79224e+07	5.14433e+07	4.9489e+07	4.94787e+07	4.995e+07	1.07196e+08	9.00969e+07	9.268e+07	8.06783e+07	7.39088e+07	6.87826e+07	7.76832e+07	8.04183e+07	7.59518e+07	7.47963e+07	6.23433e+07	6.31114e+07
(2Z)-2-[(4S,5S,6S,8S,9S,10R,13R,14S,16S)-6,16-diacetoxy-4,8,10,14-tetramethyl-3,7-dioxo-5,6,9,11,12,13,15,16-octahydro-4H-cyclopenta[a]phenanthren-17-ylidene]-6-methyl-hept-5-enoic acid	3.73	level1			549.284	286.2	C33H44O8	NEG		烟曲霉酸	29400-42-8		Terpenoids	萜类	Triterpenoids	三萜类	Dammarane and Protostane triterpenoids	达玛烷型三萜及原萜烷型三萜	MDFZYGLOIJNNRM-OAJDADRGSA-N	1.01998e+08	1.1067e+08	1.01071e+08	1.14797e+08	1.75152e+08	1.13274e+08	1.06623e+08	1.05191e+08	1.04814e+08	1.12558e+08	8.77325e+07	9.35351e+07	1.12355e+08	1.10833e+08	1.11845e+08	1.10408e+08	1.75827e+08	1.09547e+08	1.25484e+08	1.07892e+08	1.21572e+08	1.1091e+08	1.0851e+08	1.19818e+08	1.03825e+08	1.19666e+08	1.03853e+08	1.15661e+08
Phe-Leu	3.73	level1			277.156	167.5	C15H22N2O3	NEG	HMDB0253025	苯丙氨酰亮氨酸	3303-55-7		Amino acids and Peptides	氨基酸及短肽	Small peptides	小肽	Dipeptides	二肽类	RFCVXVPWSPOMFJ-STQMWFEESA-N	7.56472e+06	7.37793e+06	6.92987e+06	6.69348e+06	9.83275e+06	7.67061e+06	3.58732e+06	4.17786e+06	4.20718e+06	4.07357e+06	4.32347e+06	4.32854e+06	7.13212e+06	7.07514e+06	7.1323e+06	6.93755e+06	1.13646e+07	1.1981e+07	1.10442e+07	1.09548e+07	1.12237e+07	1.13473e+07	4.84263e+06	5.30016e+06	4.7594e+06	4.63491e+06	5.1999e+06	6.25176e+06
Pantothenic acid	3.73	level1			218.103	38.3	C9H17NO5	NEG	HMDB0000210	泛酸	79-83-4	C00864	Amino acids and Peptides	氨基酸及短肽	Small peptides	小肽	Dipeptides	二肽类	GHOKWGTUZJEAQD-ZETCQYMHSA-N	9.07806e+06	9.67089e+06	9.92141e+06	9.77083e+06	1.23308e+07	1.24397e+07	1.27625e+07	1.18385e+07	1.48581e+07	1.24466e+07	1.16277e+07	1.55161e+07	1.21117e+07	1.25749e+07	1.21174e+07	1.36351e+07	1.44294e+07	1.29607e+07	1.3462e+07	1.30267e+07	1.3272e+07	1.4077e+07	1.82836e+07	1.27097e+07	1.3086e+07	1.84278e+07	1.81342e+07	1.32129e+07
5-butyl-4-methoxy-6-methyl-pyran-2-one	3.72	level1			197.117	187.3	C11H16O3	POS					Polyketides	聚酮	Cyclic polyketides	环状聚酮	2-pyrone derivatives	2-吡喃酮衍生物	IBFIZVORYAZWLY-UHFFFAOYSA-N	1.35433e+07	1.35164e+07	1.46799e+07	1.40481e+07	1.41228e+07	1.42333e+07	1.47426e+07	1.44832e+07	1.42257e+07	1.40914e+07	1.41928e+07	1.38823e+07	1.07793e+07	1.12493e+07	1.12462e+07	1.12474e+07	9.41142e+06	8.9447e+06	8.80489e+06	1.00125e+07	9.68956e+06	9.4209e+06	8.25901e+06	7.7148e+06	9.63514e+06	8.60277e+06	8.60875e+06	9.18829e+06
DMPO	3.72	level1			114.091	75.8	C6H11NO	POS	HMDB0246162	5，5 -二甲基- 1 -吡咯啉N -氧化物	3317-61-1								VCUVETGKTILCLC-UHFFFAOYSA-N	2.21346e+08	2.4671e+08	2.48988e+08	2.28493e+08	2.69595e+08	2.20298e+08	4.26282e+08	4.13374e+08	4.07925e+08	3.9082e+08	4.17048e+08	4.12393e+08	4.15597e+08	4.15585e+08	4.12181e+08	4.12163e+08	2.91776e+08	2.91646e+08	2.89884e+08	2.76504e+08	2.63811e+08	2.92559e+08	5.75778e+08	5.75539e+08	5.43161e+08	5.82309e+08	5.767e+08	5.71502e+08
DL-Norvaline	3.72	level1			100.076	358.1	C5H11NO2	POS	HMDB0251527	DL -正缬氨酸	760-78-1		Amino acids and Peptides	氨基酸及短肽	Small peptides	小肽	Aminoacids	氨基酸	SNDPXSYFESPGGJ-UHFFFAOYSA-N	9.08942e+06	8.36022e+06	7.79641e+06	8.33925e+06	9.42485e+06	8.58599e+06	9.02744e+06	9.19505e+06	8.42138e+06	7.92771e+06	9.25548e+06	6.9287e+06	9.23628e+06	9.21312e+06	9.23959e+06	8.89075e+06	7.59757e+06	8.99922e+06	8.84079e+06	7.20967e+06	8.22538e+06	8.52602e+06	9.47429e+06	8.25895e+06	7.42829e+06	7.82336e+06	8.73994e+06	7.92195e+06
LPC(17:0/0:0)	3.72	level1			510.363	305.6	C25H52NO7P	POS	HMDB0012108	1-十七碳酰-sn-甘油-3 -磷酸胆碱	50930-23-9		Fatty acids	脂肪酸	Glycerophospholipids	甘油磷脂	Glycerophosphocholines		SRRQPVVYXBTRQK-XMMPIXPASA-N	9.0119e+06	9.51681e+06	9.45781e+06	9.45646e+06	1.13503e+07	1.02718e+07	4.18304e+06	8.90823e+06	3.6836e+06	5.33487e+06	3.20335e+06	3.88025e+06	8.08756e+06	8.01209e+06	7.78346e+06	8.09731e+06	1.32949e+07	1.30373e+07	1.14341e+07	1.19423e+07	1.05333e+07	1.03772e+07	9.70894e+06	1.03259e+07	9.12106e+06	8.51283e+06	8.85946e+06	9.17544e+06
6a-acetyl-1-(carboxymethyl)-5,5-dimethyl-1,3a,4,6-tetrahydropentalene-2-carboxylic acid	3.72	level1			281.138	255.4	C15H20O5	POS					Terpenoids	萜类	Sesquiterpenoids	倍半萜类	Tremulane sesquiterpenoids	Tremulane型倍半萜	WOTXAPMXQUOEIX-UHFFFAOYSA-N	3.22342e+06	2.6917e+06	2.57983e+06	3.39141e+06	3.04864e+06	3.01233e+06	2.73587e+06	2.43624e+06	2.76605e+06	2.41819e+06	2.49594e+06	2.58629e+06	7.67217e+06	7.86359e+06	7.6714e+06	7.67171e+06	3.5841e+06	3.9989e+06	3.43187e+06	3.49623e+06	3.59393e+06	3.5444e+06	2.04573e+07	2.05718e+07	1.99358e+07	1.98509e+07	2.03453e+07	2.01835e+07
Altretamine	3.72	level1			211.169	212.4	C9H18N6	POS	HMDB0014631	六甲蜜胺	645-05-6	D02841	Alkaloids	生物碱					UUVWYPNAQBNQJQ-UHFFFAOYSA-N	6.114e+06	5.70232e+06	5.25433e+06	5.91167e+06	5.74362e+06	5.36996e+06	1.35057e+07	1.32447e+07	1.37259e+07	1.34989e+07	1.39223e+07	1.33953e+07	8.44878e+06	8.51075e+06	8.66235e+06	8.45009e+06	4.41786e+06	4.29908e+06	4.2824e+06	4.96096e+06	4.07304e+06	4.80177e+06	6.27966e+06	6.69459e+06	6.28837e+06	6.19117e+06	7.04582e+06	6.80578e+06
1-[(E)-hept-5-enyl]-1-hydroxy-8-(hydroxymethyl)-2-methyl-2,5,6,7-tetrahydropyrrolizin-3-one	3.72	level1			282.206	186	C16H27NO3	POS					Alkaloids	生物碱					XEJNHBMJNYJKBH-ONEGZZNKSA-N	9.60894e+06	9.53163e+06	9.14842e+06	9.79658e+06	9.43983e+06	9.2612e+06	9.93889e+06	1.09012e+07	1.23358e+07	9.62755e+06	6.0831e+06	6.31793e+06	6.19822e+06	6.21556e+06	6.53453e+06	6.53368e+06	4.36506e+06	7.88556e+06	6.865e+06	7.66192e+06	8.63834e+06	7.68067e+06	4.62819e+06	5.62488e+06	3.34653e+06	5.24957e+06	6.02461e+06	5.38256e+06
Marimastat	3.72	level1			332.218	168.5	C15H29N3O5	POS	HMDB0014924	马立马司他	154039-60-8	D03795	Amino acids and Peptides	氨基酸及短肽	Small peptides	小肽	Dipeptides	二肽类	OCSMOTCMPXTDND-OUAUKWLOSA-N	1.23816e+07	1.24729e+07	1.20204e+07	1.31135e+07	1.26627e+07	1.3452e+07	4.1772e+06	4.94768e+06	4.23768e+06	4.06512e+06	4.48458e+06	4.63917e+06	1.04285e+07	1.04304e+07	1.04626e+07	1.09904e+07	1.67509e+07	1.60956e+07	1.59339e+07	1.66766e+07	1.65861e+07	1.62976e+07	7.82846e+06	8.19656e+06	7.96409e+06	7.60512e+06	9.23455e+06	7.65966e+06
Isosinensetin	3.72	level1			373.128	161.6	C20H20O7	POS	HMDB0037599	异橙黄酮	17290-70-9		Shikimates and Phenylpropanoids	莽草酸及苯丙酸类	Flavonoids	黄酮类	Flavones	黄酮类	UYCWETIUOAGWIL-UHFFFAOYSA-N	1.40371e+07	1.55273e+07	1.47359e+07	1.48919e+07	1.46754e+07	1.49606e+07	1.54451e+07	1.60139e+07	1.58461e+07	1.66197e+07	1.64724e+07	1.72246e+07	1.34017e+07	1.34017e+07	1.34019e+07	1.36841e+07	1.08787e+07	1.09455e+07	1.08571e+07	1.11678e+07	1.08909e+07	1.08975e+07	1.27092e+07	1.27063e+07	1.24422e+07	1.19775e+07	1.25289e+07	1.32706e+07
7,8-dimethoxychromen-2-one	3.72	level1			207.065	158.5	C11H10O4	POS		7，8 -二甲氧基香豆素	2445-80-9		Shikimates and Phenylpropanoids	莽草酸及苯丙酸类	Coumarins	香豆素类	Simple coumarins	简单香豆素类	CHBBSMUTOCUVDW-UHFFFAOYSA-N	4.72083e+08	4.81824e+08	4.72719e+08	4.73677e+08	4.92027e+08	4.75466e+08	5.63824e+08	5.66229e+08	5.68757e+08	5.71622e+08	5.75665e+08	5.65449e+08	3.77351e+08	3.77344e+08	3.8269e+08	3.77355e+08	2.00655e+08	1.96623e+08	2.0242e+08	2.02286e+08	1.99992e+08	2.03401e+08	2.04882e+08	2.0429e+08	2.14574e+08	2.07876e+08	2.08677e+08	2.09632e+08
(2R)-7-hydroxy-8-(2-hydroxyethyl)-5-methoxy-2-methyl-chroman-4-one	3.72	level1			235.096	153.1	C13H16O5	POS			92589-99-6		Polyketides	聚酮	Chromanes	色酮类	Chromones	色酮	MFMBOHMTFYYVAI-SSDOTTSWSA-N	5.72921e+06	5.68268e+06	5.78044e+06	5.92515e+06	5.69036e+06	6.05852e+06	5.10829e+06	5.40962e+06	5.27978e+06	5.27839e+06	5.24634e+06	5.16933e+06	5.62304e+06	5.49791e+06	5.62351e+06	5.57669e+06	5.50045e+06	5.4772e+06	5.27428e+06	5.5839e+06	5.20107e+06	5.40125e+06	5.77641e+06	5.91022e+06	5.78319e+06	5.85175e+06	6.1554e+06	6.39848e+06
5-methyl-4-[(2S,3R,4S,5S,6R)-3,4,5-trihydroxy-6-(hydroxymethyl)tetrahydropyran-2-yl]oxy-chromen-2-one	3.72	level1			339.107	145.3	C16H18O8	POS		大丁苷	76474-54-9		Shikimates and Phenylpropanoids	莽草酸及苯丙酸类	Coumarins	香豆素类	Simple coumarins	简单香豆素类	DXBGTODWNFZHCD-LMXXTMHSSA-N	5.59178e+06	6.269e+06	6.33375e+06	5.81101e+06	6.18831e+06	5.79498e+06	5.95277e+06	5.56291e+06	6.73883e+06	5.92944e+06	5.85703e+06	5.60133e+06	5.29332e+06	5.30748e+06	5.29277e+06	5.42597e+06	4.47814e+06	5.03575e+06	4.60031e+06	4.64738e+06	4.55276e+06	4.59219e+06	5.07105e+06	5.02178e+06	5.04102e+06	5.10278e+06	5.076e+06	5.20441e+06
Tryptophan	3.72	level1			205.097	49.4	C11H12N2O2	POS	HMDB0030396	色氨酸	73-22-3	C00078	Amino acids and Peptides	氨基酸及短肽	Small peptides	小肽	Aminoacids	氨基酸	QIVBCDIJIAJPQS-VIFPVBQESA-N	3.39837e+08	3.52473e+08	3.52192e+08	3.5219e+08	3.49255e+08	3.4884e+08	8.46543e+08	8.54999e+08	8.70953e+08	8.45922e+08	8.76045e+08	8.76596e+08	5.0463e+08	5.04983e+08	5.1424e+08	5.1425e+08	2.00922e+08	2.00544e+08	2.01342e+08	2.01651e+08	1.97436e+08	2.07163e+08	6.86085e+08	6.83166e+08	6.84474e+08	6.80299e+08	6.87341e+08	7.00559e+08
Pro-Phe	3.72	level1			263.142	40.9	C14H18N2O3	POS	HMDB0011179	L -脯氨酰- L -苯丙氨酸	13589-02-1		Amino acids and Peptides	氨基酸及短肽	Small peptides	小肽	Dipeptides	二肽类	IWIANZLCJVYEFX-RYUDHWBXSA-N	1.09955e+07	1.08925e+07	1.11787e+07	1.08141e+07	1.14474e+07	1.09901e+07	4.18223e+06	4.31916e+06	4.41316e+06	4.44561e+06	4.44786e+06	4.16804e+06	7.76034e+06	8.35869e+06	8.44836e+06	8.44339e+06	1.28843e+07	1.23971e+07	1.2973e+07	1.23688e+07	1.29905e+07	1.27978e+07	6.02899e+06	5.57527e+06	6.06749e+06	5.26082e+06	5.4618e+06	5.53801e+06
Isomaltose	3.72	level1			343.124	37.9	C12H22O11	POS	HMDB0002923	异麦芽糖	499-40-1	C00252	Carbohydrates	碳水化合物	Saccharides	糖类	Disaccharides	双糖类	DLRVVLDZNNYCBX-RTPHMHGBSA-N	1.56769e+07	6.86457e+06	1.26562e+07	2.46055e+07	1.82863e+07	1.72957e+07	2.84569e+07	9.41669e+06	2.22261e+07	2.5717e+07	2.90635e+07	8.97971e+06	1.33143e+07	1.56122e+07	1.29498e+07	1.29235e+07	1.0766e+07	1.20045e+07	7.87089e+06	7.14451e+06	7.90961e+06	1.71843e+07	2.67444e+07	2.78965e+07	1.49304e+07	2.63071e+07	2.80757e+07	1.51943e+07
[3-[2,3-dihydroxypropoxy(hydroxy)phosphoryl]oxy-2-hydroxypropyl] 14-methylpentadecanoate	3.72	level1			483.273	272	C22H45O9P	NEG					Fatty acids	脂肪酸	Glycerophospholipids	甘油磷脂	Glycerophosphoglycerols	甘油磷酸甘油酯	VJBFQKCFAQJCQF-UHFFFAOYSA-N	8.09151e+07	1.22922e+08	5.87281e+07	7.75788e+07	1.36318e+06	3.43105e+07	6.54392e+07	6.20923e+07	1.35189e+08	7.41475e+07	7.10251e+07	6.33325e+07	8.20898e+07	5.72604e+07	8.11245e+07	8.15558e+07	1.78928e+06	1.33685e+08	1.90873e+08	9.01358e+07	5.08031e+07	7.05096e+07	1.59585e+07	1.05605e+08	7.41428e+07	1.02044e+08	8.94278e+07	1.55745e+08
Caffeic acid	3.72	level1			179.035	162.9	C9H8O4	NEG	HMDB0003501	咖啡酸	501-16-6	C01197	Shikimates and Phenylpropanoids	莽草酸及苯丙酸类	Phenylpropanoids (C6-C3)	苯丙素	Cinnamic acids and derivatives	肉桂酸及其衍生物	QAIPRVGONGVQAS-DUXPYHPUSA-N	1.22671e+08	1.25192e+08	1.32913e+08	1.37996e+08	1.39331e+08	1.32837e+08	1.20966e+08	1.11666e+08	1.16767e+08	1.14676e+08	1.15574e+08	1.19307e+08	1.33232e+08	1.09477e+08	1.09345e+08	1.09528e+08	1.0392e+08	1.0572e+08	1.16315e+08	1.18921e+08	1.15581e+08	1.22157e+08	1.23056e+08	1.11706e+08	1.22166e+08	1.22876e+08	1.08844e+08	1.20208e+08
7-hydroxy-3-(hydroxymethyl)-5-methyl-isochromen-1-one	3.72	level1			205.05	157.7	C11H10O4	NEG					Shikimates and Phenylpropanoids	莽草酸及苯丙酸类	Coumarins	香豆素类	Isocoumarins	异香豆素	LTGJEIZAUFPWTC-UHFFFAOYSA-N	1.54868e+07	1.51186e+07	1.56023e+07	1.48308e+07	1.48364e+07	1.57845e+07	1.9673e+07	1.96267e+07	1.84686e+07	1.85022e+07	1.96922e+07	1.90045e+07	1.1878e+07	1.14358e+07	1.18795e+07	1.17979e+07	6.5533e+06	6.73647e+06	6.32996e+06	6.71348e+06	6.3869e+06	6.57703e+06	5.08742e+06	4.74849e+06	4.685e+06	5.01965e+06	4.76323e+06	4.92782e+06
2-Isopropylmalic acid	3.72	level1			175.061	52.9	C7H12O5	NEG	HMDB0000402	2 -异丙基苹果酸	73142-75-3	C02504	Fatty acids	脂肪酸	Fatty Acids and Conjugates	脂肪酸及衍生物	Dicarboxylic acids	二羧酸类	BITYXLXUCSKTJS-UHFFFAOYSA-N	2.26666e+08	2.34601e+08	2.58044e+08	2.34887e+08	2.34504e+08	2.27242e+08	1.60984e+08	1.70934e+08	1.63319e+08	1.68937e+08	1.60012e+08	1.52983e+08	2.12181e+08	2.1231e+08	2.244e+08	2.1681e+08	1.49018e+08	1.57146e+08	1.64823e+08	1.75287e+08	1.4748e+08	1.66507e+08	2.44771e+08	2.54352e+08	2.78712e+08	2.70024e+08	2.66228e+08	2.8195e+08
1,8-dihydroxy-3-methyl-6-[(2S,3R,4S,5S,6R)-3,4,5-trihydroxy-6-(hydroxymethyl)tetrahydropyran-2-yl]oxy-anthracene-9,10-dione	3.71	level1			433.113	186.1	C21H20O10	POS		大黄素 6 - O -葡萄糖苷	34298-85-6		Polyketides	聚酮	Polycyclic aromatic polyketides	多环芳香族聚酮	Anthraquinones and anthrones	蒽醌和蒽酮	UBVJENDWBOVRBS-JNHRPPPUSA-N	4.15457e+08	4.14056e+08	4.17754e+08	4.15508e+08	4.19393e+08	4.27093e+08	3.21058e+08	3.15877e+08	3.24206e+08	3.18944e+08	3.21925e+08	3.1795e+08	6.84994e+08	6.86361e+08	7.40385e+08	7.1913e+08	9.55561e+08	9.6338e+08	6.2305e+08	6.3549e+08	6.39608e+08	6.42073e+08	8.57813e+08	8.63749e+08	8.50507e+08	8.60799e+08	8.62856e+08	8.72483e+08
6-hydroxy-4-methyl-chromen-2-one	3.71	level1			177.054	159.7	C10H8O3	POS		6 -羟基- 4 -甲基香豆素	2373-31-1		Shikimates and Phenylpropanoids	莽草酸及苯丙酸类	Coumarins	香豆素类	Simple coumarins	简单香豆素类	IRUHWRSITUYICV-UHFFFAOYSA-N	3.48113e+08	3.55604e+08	3.59136e+08	3.53894e+08	3.64722e+08	3.6161e+08	3.86204e+08	3.9139e+08	3.80002e+08	3.94758e+08	3.89881e+08	3.93966e+08	3.12827e+08	3.11056e+08	3.2015e+08	3.1108e+08	2.36506e+08	2.31506e+08	2.31589e+08	2.38576e+08	2.3108e+08	2.41747e+08	2.61432e+08	2.59882e+08	2.67073e+08	2.61418e+08	2.61772e+08	2.63346e+08
(1S,2S,12S)-3,11-dihydroxy-1,2,5-trimethyl-spiro[8-oxatricyclo[7.2.1.02,7]dodec-5-ene-12,2'-oxirane]-4-one	3.71	level1			281.138	255.4	C15H20O5	POS					Terpenoids	萜类	Sesquiterpenoids	倍半萜类	Trichothecane sesquiterpenoids	单端孢烷型倍半萜	RSFFUWNYMOEBFP-VYUPKBRNSA-N	3.22342e+06	2.6917e+06	2.57983e+06	3.39141e+06	3.04864e+06	3.01233e+06	2.73587e+06	2.43624e+06	2.76605e+06	2.41819e+06	2.49594e+06	2.58629e+06	7.67217e+06	7.86359e+06	7.6714e+06	7.67171e+06	3.5841e+06	3.9989e+06	3.43187e+06	3.49623e+06	3.59393e+06	3.5444e+06	2.04573e+07	2.05718e+07	1.99358e+07	1.98509e+07	2.03453e+07	2.01835e+07
6-[[3-(hydroxymethyl)-5-oxo-2H-furan-4-yl]methyl]-5,6-dimethylcyclohexene-1-carboxylic acid	3.71	level1			281.138	255.4	C15H20O5	POS					Terpenoids	萜类	Sesquiterpenoids	倍半萜类			NJQQRUULYCFGOY-UHFFFAOYSA-N	3.22342e+06	2.6917e+06	2.57983e+06	3.39141e+06	3.04864e+06	3.01233e+06	2.73587e+06	2.43624e+06	2.76605e+06	2.41819e+06	2.49594e+06	2.58629e+06	7.67217e+06	7.86359e+06	7.6714e+06	7.67171e+06	3.5841e+06	3.9989e+06	3.43187e+06	3.49623e+06	3.59393e+06	3.5444e+06	2.04573e+07	2.05718e+07	1.99358e+07	1.98509e+07	2.03453e+07	2.01835e+07
3-Isopropylmalic acid	3.71	level1			175.061	52.9	C7H12O5	NEG	HMDB0012156	3 -异丙基苹果酸	921-28-8	C04411	Fatty acids	脂肪酸	Fatty Acids and Conjugates	脂肪酸及衍生物	Dicarboxylic acids	二羧酸类	RNQHMTFBUSSBJQ-CRCLSJGQSA-N	2.26666e+08	2.34601e+08	2.58044e+08	2.34887e+08	2.34504e+08	2.27242e+08	1.60984e+08	1.70934e+08	1.63319e+08	1.68937e+08	1.60012e+08	1.52983e+08	2.12181e+08	2.1231e+08	2.244e+08	2.1681e+08	1.49018e+08	1.57146e+08	1.64823e+08	1.75287e+08	1.4748e+08	1.66507e+08	2.44771e+08	2.54352e+08	2.78712e+08	2.70024e+08	2.66228e+08	2.8195e+08
LPG(18:1(9Z))	3.71	level1			511.308	359.4	C24H47O9P	POS	HMDB0240602	1-(9Z-十八碳烯酰基)-sn-甘油-3-磷酸-(1'-sn-甘油)	326495-24-3		Fatty acids	脂肪酸	Glycerophospholipids	甘油磷脂	Glycerophosphoglycerols	甘油磷酸甘油酯	FQQQKGAFQIIGLQ-SNZQZGEVSA-N	285611	282505	386192	210784	360439	0	283868	353263	386059	152766	297308	171257	239228	236911	314272	238713	228849	143026	371051	150088	441517	134984	225099	78475	308958	122368	244170	105248
(1R,10S,12S,15S,16R,17S)-13-methyl-15-vinyl-19-oxa-3,13-diazahexacyclo[14.3.1.02,10.04,9.010,15.012,17]icosa-2,4,6,8-tetraene	3.71	level1			307.176	154.1	C20H22N2O	POS					Alkaloids	生物碱	Tryptophan alkaloids	色氨酸系生物碱	Corynanthe type	柯楠型生物碱	VTLYEMHGPMGUOT-SQMWYMQWSA-N	729571	623403	656065	769218	689550	476495	2.57641e+06	2.20632e+06	1.9973e+06	2.19539e+06	2.07383e+06	2.15871e+06	5.74786e+06	5.66354e+06	5.74797e+06	5.7429e+06	1.08839e+07	1.14791e+07	1.10878e+07	1.16079e+07	1.21926e+07	1.14076e+07	7.36358e+06	7.73041e+06	7.5597e+06	7.14629e+06	7.34442e+06	7.48014e+06
N-Acetylmethionine	3.71	level1			190.054	46.2	C7H13NO3S	NEG	HMDB0011745	N -乙酰- L -蛋氨酸	65-82-7	C02712	Amino acids and Peptides	氨基酸及短肽	Small peptides	小肽	Dipeptides	二肽类	XUYPXLNMDZIRQH-LURJTMIESA-N	4.67878e+06	5.43136e+06	5.28523e+06	5.49161e+06	5.53231e+06	5.60414e+06	1.97204e+06	1.91373e+06	2.04382e+06	2.30626e+06	2.18889e+06	1.91337e+06	5.04257e+06	5.04501e+06	5.26452e+06	5.12194e+06	6.93404e+06	6.91046e+06	7.04894e+06	7.34807e+06	7.81312e+06	8.3292e+06	5.31063e+06	4.57895e+06	5.13527e+06	4.99829e+06	5.30285e+06	4.41863e+06
Methylsuccinic acid	3.71	level1			131.035	27.8	C5H8O4	NEG	HMDB0001844	甲基琥珀酸	498-21-5		Fatty acids	脂肪酸	Fatty Acids and Conjugates	脂肪酸及衍生物	Dicarboxylic acids	二羧酸类	WXUAQHNMJWJLTG-UHFFFAOYSA-N	3.42757e+07	3.62924e+07	3.8897e+07	3.59269e+07	3.45359e+07	89627.5	4.39748e+07	8.61434e+07	4.46415e+07	4.32649e+07	4.30629e+07	8.90545e+07	2.6173e+07	2.62609e+07	2.8259e+07	2.69631e+07	1.83395e+07	6.25916e+07	2.38624e+07	2.33477e+07	2.59033e+07	5.92982e+07	2.42755e+07	2.36934e+07	2.36489e+07	2.32774e+07	1.85939e+07	2.45667e+07
Piperonylic acid	3.7	level1			165.019	165.5	C8H6O4	NEG	HMDB0032613	胡椒基酸	94-53-1		Shikimates and Phenylpropanoids	莽草酸及苯丙酸类	Phenolic acids (C6-C1)	酚酸	Simple phenolic acids	简单酚酸	VDVJGIYXDVPQLP-UHFFFAOYSA-N	4.02748e+06	4.67394e+06	5.86726e+06	1.66338e+07	6.58738e+06	4.84001e+06	1.50495e+07	6.27386e+06	1.54173e+07	1.54628e+07	1.55739e+07	4.79303e+06	6.31606e+06	7.07856e+06	6.30901e+06	6.3167e+06	5.58186e+06	5.41152e+06	4.54932e+06	6.16805e+06	6.75361e+06	7.39664e+06	1.42942e+07	1.66708e+07	5.15281e+06	5.46742e+06	1.63382e+07	6.69424e+06
4-hydroxy-4-[(E)-3-hydroxybut-1-enyl]-3,5,5-trimethyl-cyclohex-2-en-1-one	3.7	level1			223.134	242.5	C13H20O3	NEG			24427-77-8	C04166	Terpenoids	萜类	Apocarotenoids	脱辅基类胡萝卜素	Apocarotenoids(ε-)	脱辅基类胡萝卜素	KPQMCAKZRXOZLB-AATRIKPKSA-N	2.9599e+07	3.01166e+07	3.10648e+07	2.98063e+07	2.7688e+07	3.16019e+07	2.97637e+07	3.02189e+07	2.92179e+07	2.93015e+07	2.94579e+07	2.97765e+07	2.51195e+07	2.51203e+07	2.53391e+07	2.58026e+07	2.36776e+07	2.57829e+07	2.51252e+07	2.57539e+07	2.49922e+07	2.60007e+07	1.63697e+07	1.58866e+07	1.60636e+07	1.59391e+07	1.63295e+07	1.64145e+07
3,7-dihydroxy-9-methoxy-1-methyl-benzo[c]chromen-6-one	3.7	level1			271.061	219.2	C15H12O5	NEG		交链孢酚单甲醚	23452-05-3		Shikimates and Phenylpropanoids	莽草酸及苯丙酸类	Coumarins	香豆素类	Isocoumarins	异香豆素	LCSDQFNUYFTXMT-UHFFFAOYSA-N	5.5889e+06	5.46341e+06	5.70809e+06	5.59131e+06	5.84156e+06	5.59777e+06	1.65698e+06	1.60478e+06	1.66683e+06	1.59951e+06	1.57841e+06	1.61335e+06	4.10423e+06	4.10439e+06	4.1988e+06	4.10457e+06	6.97937e+06	6.46262e+06	6.7415e+06	6.82273e+06	6.84711e+06	7.04259e+06	2.71004e+06	2.72245e+06	2.80525e+06	2.66787e+06	2.53497e+06	2.73424e+06
Cellobiose	3.7	level1			343.124	37.9	C12H22O11	POS	HMDB0000055		528-50-7	C00185	Carbohydrates	碳水化合物	Saccharides	糖类	Disaccharides	双糖类	GUBGYTABKSRVRQ-SINVPGNFSA-N	1.56769e+07	6.86457e+06	1.26562e+07	2.46055e+07	1.82863e+07	1.72957e+07	2.84569e+07	9.41669e+06	2.22261e+07	2.5717e+07	2.90635e+07	8.97971e+06	1.33143e+07	1.56122e+07	1.29498e+07	1.29235e+07	1.0766e+07	1.20045e+07	7.87089e+06	7.14451e+06	7.90961e+06	1.71843e+07	2.67444e+07	2.78965e+07	1.49304e+07	2.63071e+07	2.80757e+07	1.51943e+07
Lauramine oxide	3.7	level1			230.247	234.1	C14H31NO	POS		月桂基胺氧化物	1643-20-5		Fatty acids	脂肪酸	Fatty acyls	脂肪酰类	Hydrocarbons	碳氢化合物	SYELZBGXAIXKHU-UHFFFAOYSA-N	1.25814e+08	1.22187e+08	1.25071e+08	1.25276e+08	1.22438e+08	1.22002e+08	1.40605e+08	1.38648e+08	1.36547e+08	1.36174e+08	1.34256e+08	1.35425e+08	1.39654e+08	1.40402e+08	1.40417e+08	1.35431e+08	1.62991e+08	1.70045e+08	1.71371e+08	1.74569e+08	1.74203e+08	1.69635e+08	1.1581e+08	1.16609e+08	1.14767e+08	1.18638e+08	1.16745e+08	1.16735e+08
4-[(2S,3R,4S,5S,6R)-3,4,5-trihydroxy-6-(hydroxymethyl)tetrahydropyran-2-yl]oxyfuro[3,2-g]chromen-7-one	3.7	level1			365.084	166.6	C17H16O9	POS		香柑醇- O -吡喃葡萄糖苷	131623-13-7		Shikimates and Phenylpropanoids	莽草酸及苯丙酸类	Coumarins	香豆素类	Simple coumarins	简单香豆素类	CVAHFYWRHVOEBA-AQFIFQLPSA-N	2.69163e+08	2.73054e+08	2.66283e+08	2.58445e+08	2.67354e+08	2.61967e+08	2.4388e+08	2.5303e+08	2.53316e+08	2.50382e+08	2.51972e+08	2.50844e+08	2.57359e+08	2.52209e+08	2.57366e+08	2.57364e+08	2.68341e+08	2.70404e+08	2.60542e+08	2.67453e+08	2.65198e+08	2.50798e+08	2.58882e+08	2.58043e+08	2.53332e+08	2.56548e+08	2.55452e+08	2.60361e+08
Methyl caffeate	3.7	level1			193.051	184.7	C10H10O4	NEG		咖啡酸甲酯	3843-74-1	C10477	Shikimates and Phenylpropanoids	莽草酸及苯丙酸类	Phenylpropanoids (C6-C3)	苯丙素	Cinnamic acids and derivatives	肉桂酸及其衍生物	OCNYGKNIVPVPPX-HWKANZROSA-N	1.41663e+08	1.4406e+08	1.44243e+08	1.43201e+08	1.44137e+08	1.45015e+08	6.21115e+07	6.31957e+07	6.33344e+07	6.08724e+07	6.26539e+07	6.1209e+07	8.93652e+07	9.03204e+07	9.07863e+07	9.07886e+07	9.84809e+07	9.83696e+07	9.60043e+07	1.00936e+08	9.7522e+07	9.60758e+07	6.08067e+07	6.23978e+07	6.1556e+07	6.10133e+07	6.26438e+07	6.04776e+07
(2R,3S,4S,5R,6R)-2-(hydroxymethyl)-6-[(3R)-3-hydroxyoctoxy]tetrahydropyran-3,4,5-triol	3.7	level1			307.176	173.5	C14H28O7	NEG		( 3R ) - 3 -羟基辛基-β - D -吡喃葡萄糖苷	120727-21-1		Fatty acids	脂肪酸	Fatty acyl glycosides	脂肪酰糖苷	Fatty acyl glycosides of mono- and disaccharides	脂肪酰糖苷	PDTNYXYWXDHHEM-YOVYLDAJSA-N	1.62073e+06	1.93065e+06	1.81458e+06	2.04062e+06	1.9264e+06	2.16937e+06	2.41387e+06	2.18655e+06	2.74569e+06	1.85265e+06	2.22502e+06	2.10673e+06	2.17357e+06	2.37145e+06	2.37135e+06	2.37114e+06	3.36884e+06	3.09114e+06	2.93255e+06	3.41221e+06	3.31761e+06	2.79301e+06	2.93407e+06	2.2528e+06	2.79389e+06	2.74967e+06	2.92916e+06	3.04692e+06
Eniluracil	3.7	level1			135.018	27.1	C6H4N2O2	NEG	HMDB0251810	恩尿嘧啶	59989-18-3	D03998							JOZGNYDSEBIJDH-UHFFFAOYSA-N	2.77699e+07	2.69856e+07	2.62889e+07	2.76486e+07	2.63501e+07	2.5686e+07	2.38947e+07	4.0819e+07	2.59625e+07	2.44989e+07	5.3435e+07	2.33265e+07	3.33923e+07	3.18069e+07	3.0507e+07	3.28275e+07	2.63369e+07	3.49358e+07	2.58896e+07	3.3422e+07	2.35027e+07	2.48223e+07	3.25843e+07	3.74719e+07	3.96269e+07	3.87573e+07	3.74987e+07	4.23785e+07
2-[(3S,3aR,5R,7aS)-3a-acetyl-3-hydroxy-7a-methyl-2,3,4,5,6,7-hexahydro-1H-inden-5-yl]prop-2-enoic acid	3.69	level1			265.145	210.1	C15H22O4	NEG			117869-89-3		Terpenoids	萜类	Sesquiterpenoids	倍半萜类	Iphionane sesquiterpenoids	Iphionane型倍半萜	QHMVDJGMBDTIEY-DHMWGJHJSA-N	1.2404e+06	1.26274e+06	1.31549e+06	1.28767e+06	1.34323e+06	1.72149e+06	1.24841e+06	1.34534e+06	1.2878e+06	1.23157e+06	1.69292e+06	1.79392e+06	1.00257e+06	1.02127e+06	1.06328e+06	1.03081e+06	1.28203e+06	1.03968e+06	811850	902165	892245	951203	845723	696276	924218	917771	896879	1.04308e+06
3-Hydroxyvaleric acid	3.69	level1			117.056	19.2	C5H10O3	NEG	HMDB0000531	3-羟戊酸	10237-77-1		Fatty acids	脂肪酸	Fatty Acids and Conjugates	脂肪酸及衍生物	Hydroxy fatty acids	羟基脂肪酸	REKYPYSUBKSCAT-UHFFFAOYSA-N	1.29752e+06	1.10579e+06	979438	1.13863e+06	987722	1.4921e+06	1.05899e+06	1.14911e+06	1.0081e+06	1.26271e+06	1.09971e+06	962686	1.13421e+06	1.25685e+06	1.14143e+06	1.13487e+06	1.29002e+06	1.00193e+06	1.02423e+06	982092	1.15398e+06	1.06048e+06	984610	942468	1.0097e+06	856440	1.36882e+06	1.07812e+06
all-trans-5,6-Epoxyretinoic acid	3.69	level1			317.208	283.4	C20H28O3	POS	HMDB0012451	全反式- 5，6 -环氧维生素A酸	13100-69-1	C16680	Terpenoids	萜类	Apocarotenoids	脱辅基类胡萝卜素	Apocarotenoids (β-)	脱辅基类胡萝卜素	KEEHJLBAOLGBJZ-WEDZBJJJSA-N	6.55461e+06	7.31889e+06	5.91248e+06	6.51695e+06	1.20521e+07	7.46084e+06	6.41055e+06	5.9988e+06	8.17877e+06	7.99129e+06	7.23211e+06	6.56632e+06	6.964e+06	6.86755e+06	6.5659e+06	6.56256e+06	1.12694e+07	6.64227e+06	7.1822e+06	6.75659e+06	6.81244e+06	6.89342e+06	3.82763e+06	5.14944e+06	3.47606e+06	4.7843e+06	3.5723e+06	4.79984e+06
Pimelic acid	3.69	level1			159.066	159	C7H12O4	NEG	HMDB0000857	庚二酸	111-16-0	C02656	Fatty acids	脂肪酸	Fatty Acids and Conjugates	脂肪酸及衍生物	Dicarboxylic acids	二羧酸类	WLJVNTCWHIRURA-UHFFFAOYSA-N	1.68894e+06	937817	3.10085e+06	1.58415e+06	1.48602e+06	1.27536e+06	801045	2.30017e+06	1.64911e+06	2.00015e+06	1.54377e+06	1.087e+06	1.63891e+06	1.63467e+06	1.84633e+06	1.64137e+06	2.25612e+06	2.00989e+06	1.46793e+06	1.60616e+06	1.55491e+06	2.06042e+06	2.36776e+06	2.66006e+06	2.34579e+06	2.41684e+06	2.53609e+06	2.60831e+06
(1S,4aS,7aS)-4'-[(1R)-1-[(E)-3-(4-hydroxyphenyl)prop-2-enoyl]oxyethyl]-5'-oxo-1-[(2S,3R,4S,5S,6R)-3,4,5-trihydroxy-6-[[(2R,3R,4S,5S,6R)-3,4,5-trihydroxy-6-(hydroxymethyl)tetrahydropyran-2-yl]oxymethyl]tetrahydropyran-2-yl]oxy-spiro[4a,7a-dihydro-1H-cyclopenta[c]pyran-7,2'-furan]-4-carboxylic acid	3.69	level1			765.221	159.5	C35H40O19	POS					Terpenoids	萜类	Monoterpenoids	单萜类	Iridoids monoterpenoids	环烯醚萜	BPDAGEICGCCTGJ-SRUJVCJGSA-N	2.81876e+07	2.68463e+07	2.78011e+07	2.72531e+07	2.79995e+07	2.66776e+07	2.80691e+07	2.84837e+07	2.92554e+07	2.95681e+07	2.85298e+07	2.97848e+07	2.26867e+07	2.24495e+07	2.37255e+07	2.23015e+07	1.34556e+07	1.29576e+07	1.3307e+07	1.28387e+07	1.29631e+07	1.3101e+07	1.67776e+07	1.67104e+07	1.66876e+07	1.83631e+07	1.82315e+07	1.80425e+07
Histidine	3.69	level1			156.077	35.2	C6H9N3O2	POS	HMDB0000177	组氨酸	71-00-1	C00135	Amino acids and Peptides	氨基酸及短肽	Small peptides	小肽	Aminoacids	氨基酸	HNDVDQJCIGZPNO-YFKPBYRVSA-N	4.12089e+07	4.01002e+07	3.9946e+07	2.80068e+07	2.76744e+07	1.78188e+07	5.50519e+07	6.13161e+07	1.07487e+08	5.87e+07	1.1359e+08	6.06973e+07	3.88208e+07	3.8877e+07	3.25225e+07	2.6364e+07	1.42619e+07	3.74508e+07	1.98402e+07	1.22598e+07	2.32079e+07	3.70315e+07	9.70473e+07	4.02625e+07	7.26714e+07	4.63129e+07	4.91629e+07	6.26935e+07
4-hydroxy-3-[(E)-7-hydroxy-3,7-dimethyl-4-oxo-oct-5-enyl]-5-(3-methylbut-2-enyl)benzoic acid	3.69	level1			373.2	276.8	C22H30O5	NEG		4 -羟基- 3 - [ ( E ) - 7 -羟基- 3 , 7 -二甲基- 4 -氧代辛- 5 -烯] - 5 - ( 3 -甲基丁烯- 2 -烯基)苯甲酸			Terpenoids	萜类					LQMRAHHWCLZHQD-ZHACJKMWSA-N	139776	117577	242871	193489	287064	188236	293902	247642	414547	306701	236893	258698	287914	288577	286664	384691	267281	214967	242018	191330	177695	605446	131287	117180	56874.2	211153	178104	64281.8
Syringin	3.69	level1			371.135	147.7	C17H24O9	NEG	HMDB0242525	紫丁香苷	118-34-3	C01533	Terpenoids	萜类	Monoterpenoids	单萜类	Menthane monoterpenoids	薄荷烷型单萜	QJVXKWHHAMZTBY-GCPOEHJPSA-N	7.18986e+06	7.2215e+06	6.85838e+06	6.96356e+06	7.01915e+06	7.34078e+06	6.69693e+06	6.6359e+06	6.81975e+06	6.63869e+06	6.90109e+06	6.54834e+06	5.85868e+06	5.92673e+06	5.92697e+06	5.9269e+06	4.64888e+06	4.79273e+06	4.3397e+06	4.73739e+06	4.64902e+06	4.4258e+06	5.72359e+06	6.00736e+06	6.26752e+06	5.94529e+06	6.13471e+06	5.86525e+06
5-hydroxy-3-[4-hydroxy-2-[(2S,3R,4S,5S,6R)-3,4,5-trihydroxy-6-(hydroxymethyl)tetrahydropyran-2-yl]oxy-phenyl]-7-methoxy-chromen-4-one	3.68	level1			461.11	192.4	C22H22O11	NEG					Shikimates and Phenylpropanoids	莽草酸及苯丙酸类	Isoflavonoids	异黄酮类	Isoflavones	异黄酮类	GODZRCRSZUIPBM-RECXWPGBSA-N	6.96905e+06	7.14911e+06	6.97356e+06	7.09884e+06	7.18168e+06	7.19411e+06	6.01486e+06	5.83117e+06	5.94023e+06	5.62484e+06	5.59872e+06	5.69281e+06	4.92136e+06	4.68979e+06	5.01393e+06	5.01245e+06	1.65261e+06	1.89139e+06	2.52828e+06	2.6768e+06	2.01437e+06	1.68969e+06	2.21504e+06	1.94696e+06	1.87425e+06	2.16131e+06	2.30267e+06	2.04697e+06
1,6-dihydroxy-3-methoxy-8-methyl-xanthen-9-one	3.68	level1			271.061	219.2	C15H12O5	NEG		1,6-二羟基-3-甲氧基-8-甲基呫吨酮	3569-83-3		Polyketides	聚酮	Xanthones	氧杂蒽酮	Methyl xanthones	甲基氧杂蒽酮	UIKVQKMDLQHSKA-UHFFFAOYSA-N	5.5889e+06	5.46341e+06	5.70809e+06	5.59131e+06	5.84156e+06	5.59777e+06	1.65698e+06	1.60478e+06	1.66683e+06	1.59951e+06	1.57841e+06	1.61335e+06	4.10423e+06	4.10439e+06	4.1988e+06	4.10457e+06	6.97937e+06	6.46262e+06	6.7415e+06	6.82273e+06	6.84711e+06	7.04259e+06	2.71004e+06	2.72245e+06	2.80525e+06	2.66787e+06	2.53497e+06	2.73424e+06
(2R)-8-ethyl-7-hydroxy-5-methoxy-2-methyl-chroman-4-one	3.68	level1			219.101	180.4	C13H16O4	POS			159686-25-6		Polyketides	聚酮	Chromanes	色酮类	Chromones	色酮	BPIMOIWHAHUBPJ-SSDOTTSWSA-N	6.60569e+07	6.66355e+07	6.76559e+07	6.74657e+07	6.73611e+07	6.85065e+07	5.88593e+07	5.40605e+07	5.78782e+07	6.05271e+07	5.69125e+07	5.56832e+07	4.68892e+07	4.68883e+07	4.68886e+07	4.75221e+07	3.45816e+07	3.46266e+07	3.58252e+07	3.55416e+07	3.58267e+07	3.55632e+07	3.68433e+07	3.51557e+07	3.65041e+07	3.74193e+07	3.73731e+07	3.59909e+07
Tirofiban (hydrochloride monohydrate)	3.68	level1			441.246	217	C22H36N2O5S	POS	HMDB0014913	替罗非班	144494-65-5	C07965	Alkaloids	生物碱					COKMIXFXJJXBQG-NRFANRHFSA-N	2.77478e+06	2.72932e+06	2.77099e+06	2.65523e+06	2.92355e+06	2.84161e+06	2.26955e+06	2.23669e+06	2.26584e+06	2.07934e+06	2.40048e+06	2.70411e+06	3.09284e+06	3.05266e+06	3.00406e+06	3.11843e+06	4.51867e+06	4.21763e+06	3.90471e+06	4.03161e+06	4.12348e+06	3.99112e+06	3.29717e+06	3.44395e+06	3.04309e+06	3.81756e+06	3.51672e+06	3.33437e+06
(6E)-3,7,11-trimethyl-3-[(2S,3R,4S,5S,6R)-3,4,5-trihydroxy-6-(hydroxymethyl)oxan-2-yl]oxydodeca-6,10-dienoic acid	3.68	level1			415.234	209.4	C21H36O8	NEG					Terpenoids	萜类	Monoterpenoids	单萜类	Acyclic monoterpenoids	无环单萜	AJXDSAZVECQTSV-MPMDJTFFSA-N	6.30542e+06	1.13013e+07	1.58891e+07	7.96855e+06	1.54706e+07	6.9639e+06	9.17881e+06	5.88541e+06	1.00411e+07	7.29401e+06	6.57417e+06	1.47239e+07	1.5718e+07	1.78273e+07	1.60788e+07	1.77946e+07	1.19343e+07	1.77901e+07	1.79904e+07	6.97667e+06	1.23797e+07	1.68456e+07	2.24458e+07	2.20263e+07	2.17192e+07	2.2156e+07	2.28362e+07	2.21917e+07
(2S)-2-phenyl-2-[3,4,5-trihydroxy-6-[(3,4,5-trihydroxytetrahydropyran-2-yl)oxymethyl]tetrahydropyran-2-yl]oxy-acetonitrile	3.68	level1			408.13	141	C19H25NO10	NEG					Amino acids and Peptides	氨基酸及短肽	Amino acid glycosides	氨基酸糖苷	Cyanogenic glycosides	生氰糖苷	YYYCJNDALLBNEG-DSXIUOPWSA-N	53107.2	90607.9	31821	24007.8	77886.3	32874.2	64497.3	57721.1	95884.2	70120.4	73597.2	63305.5	310163	356820	310319	312779	1.25431e+06	386517	760380	328160	812777	899689	463137	371182	551387	398064	515860	523622
(4R,4aR,6R,7R,7aS)-4,7-dimethyl-6-[(2R,3R,4S,5S,6R)-3,4,5-trihydroxy-6-(hydroxymethyl)tetrahydropyran-2-yl]oxy-4,4a,5,6,7,7a-hexahydro-3H-cyclopenta[c]pyran-1-one	3.67	level1			345.156	186.7	C16H26O8	NEG		假荆芥内酯苷	114076-56-1		Terpenoids	萜类	Monoterpenoids	单萜类	Iridoids monoterpenoids	环烯醚萜	CUIDBUWFCFYEPL-PIFFKTMJSA-N	7.92061e+06	5.38861e+06	5.98654e+06	7.84477e+06	8.42508e+06	6.07479e+06	7.71433e+06	7.53518e+06	7.95245e+06	5.26001e+06	5.13928e+06	7.85037e+06	5.87236e+06	6.05865e+06	6.05847e+06	6.0038e+06	7.04362e+06	6.68582e+06	6.51139e+06	6.59491e+06	6.53187e+06	6.98869e+06	5.75347e+06	5.42979e+06	5.76801e+06	5.94281e+06	5.87204e+06	5.33306e+06
(4aR,5S)-9-hydroxy-3,4a,5-trimethyl-4,5,6,7,8,8a,9,9a-octahydrobenzo[f]benzofuran-2-one	3.67	level1			233.154	198.6	C15H22O3	POS					Terpenoids	萜类	Sesquiterpenoids	倍半萜类	Eremophilane sesquiterpenoids	艾里莫芬烷型倍半萜	FRKSUZNYGQQZCP-VNLYWEROSA-N	6.00144e+06	5.62271e+06	5.49979e+06	5.76396e+06	6.02631e+06	6.03776e+06	5.6736e+06	5.56841e+06	5.5485e+06	6.18593e+06	5.52644e+06	5.69148e+06	5.52059e+06	5.65621e+06	5.65624e+06	5.6559e+06	1.0745e+07	5.5574e+06	5.30505e+06	5.78291e+06	5.35976e+06	5.61186e+06	4.30905e+06	5.82361e+06	5.86642e+06	4.69289e+06	5.7778e+06	5.902e+06
(1R,5R,9S,15S)-15-acetoxy-5,9-dimethyl-14-methylene-tetracyclo[11.2.1.01,10.04,9]hexadecane-5-carboxylic acid	3.67	level1			359.221	310.7	C22H32O4	NEG			6619-97-2		Terpenoids	萜类	Diterpenoids	二萜类	Kaurane and Phyllocladane diterpenoids	贝壳杉烷型二萜及扁枝杉烯型二萜	AQBQBBLJTDSVLC-LJCYBLOCSA-N	1.07615e+06	1.21145e+06	585574	816839	1.10585e+06	908358	1.37655e+06	1.2227e+06	1.53698e+06	1.2298e+06	1.18887e+06	1.39298e+06	1.13864e+06	993404	900084	1.0689e+06	1.53951e+06	1.54437e+06	1.41583e+06	1.284e+06	1.10482e+06	947378	1.42844e+06	1.06697e+06	1.04088e+06	1.26514e+06	847528	994073
(1S,4S,5R,9S,10R,13R,14R)-5-(acetoxymethyl)-14-(hydroxymethyl)-9-methyl-tetracyclo[11.2.1.01,10.04,9]hexadecane-5-carboxylic acid	3.67	level1			377.231	284.8	C22H34O5	NEG			1201590-99-9		Terpenoids	萜类	Diterpenoids	二萜类	Norkaurane diterpenoids	降贝壳杉烷型二萜	DZEHIJAJXCHJAY-RNXAVOFCSA-N	1.07816e+06	1.21602e+06	1.0899e+06	1.14593e+06	1.26007e+06	1.23532e+06	1.76714e+06	1.78897e+06	1.71898e+06	1.84488e+06	1.74006e+06	1.60547e+06	1.19234e+06	1.22179e+06	1.13004e+06	1.12913e+06	1.50166e+06	1.25056e+06	1.35751e+06	1.27411e+06	1.30962e+06	1.3362e+06	801603	916462	828349	974242	757062	774766
2-(2-acetoxy-12-hydroxy-tridecyl)-4,6-dihydroxy-benzoic acid	3.67	level1			409.221	229.2	C22H34O7	NEG			133361-20-3		Shikimates and Phenylpropanoids	莽草酸及苯丙酸类	Phenolic acids (C6-C1)	酚酸	Simple phenolic acids	简单酚酸	NDPYMEUORCDDDL-UHFFFAOYSA-N	5.05538e+06	4.88645e+06	4.98652e+06	4.87689e+06	5.13273e+06	5.05846e+06	4.73728e+06	4.93856e+06	4.43312e+06	4.73234e+06	4.84491e+06	4.50964e+06	3.96128e+06	3.90209e+06	3.99e+06	3.94761e+06	3.84359e+06	3.8883e+06	3.87422e+06	3.78045e+06	4.09994e+06	3.81059e+06	2.24999e+06	2.54465e+06	2.49176e+06	2.44149e+06	2.40653e+06	2.39788e+06
(2R,3R,4S,5S,6R)-2-[(E,1R)-3-[(1S,4S,6R)-1,4-dihydroxy-2,2,6-trimethyl-cyclohexyl]-1-methyl-allyloxy]-6-(hydroxymethyl)tetrahydropyran-3,4,5-triol	3.67	level1			389.218	221.9	C19H34O8	NEG		alangionoside A	156199-49-4		Terpenoids	萜类	Apocarotenoids	脱辅基类胡萝卜素	Megastigmanes		MRPDHXXPDCVBPQ-QEKTYAEASA-N	3.18326e+06	2.95146e+06	126171	2.44347e+06	3.04494e+06	3.21925e+06	1.90362e+06	2.04276e+06	2.23136e+06	2.16762e+06	2.47019e+06	2.49597e+06	2.99168e+06	2.99031e+06	2.86213e+06	2.92918e+06	4.57328e+06	4.72947e+06	4.32976e+06	3.90454e+06	3.76457e+06	3.97249e+06	3.15459e+06	3.55572e+06	3.44803e+06	3.37542e+06	3.58352e+06	3.29349e+06
5-[5-(acetoxymethyl)-1,2,4a-trimethyl-7-oxo-3,4,8,8a-tetrahydro-2H-naphthalen-1-yl]-3-methyl-pentanoic acid	3.66	level1			377.231	284.8	C22H34O5	NEG					Terpenoids	萜类	Diterpenoids	二萜类	Colensane and Clerodane diterpenoids	科伦烯型二萜及克勒酮型二萜	OLDFOHABNQZMKB-UHFFFAOYSA-N	1.07816e+06	1.21602e+06	1.0899e+06	1.14593e+06	1.26007e+06	1.23532e+06	1.76714e+06	1.78897e+06	1.71898e+06	1.84488e+06	1.74006e+06	1.60547e+06	1.19234e+06	1.22179e+06	1.13004e+06	1.12913e+06	1.50166e+06	1.25056e+06	1.35751e+06	1.27411e+06	1.30962e+06	1.3362e+06	801603	916462	828349	974242	757062	774766
(10Z,13Z)-15,16-dihydroxyoctadeca-10,13-dienoic acid	3.66	level1			295.226	284	C18H32O4	POS					Fatty acids	脂肪酸	Octadecanoids	十八烷类	Other Octadecanoids	其他十八烷	IQWYIIPDFISFMV-HWXFIQLYSA-N	1.09535e+08	1.18746e+08	1.08473e+08	1.17328e+08	1.51483e+08	1.12701e+08	1.44626e+08	1.25452e+08	1.48086e+08	1.3479e+08	1.19937e+08	1.19841e+08	1.04653e+08	1.04721e+08	1.01763e+08	1.0176e+08	1.19061e+08	9.912e+07	1.12075e+08	9.84126e+07	1.12405e+08	1.00334e+08	6.25739e+07	6.68e+07	6.10304e+07	6.6202e+07	5.87015e+07	6.86745e+07
Idramantone	3.66	level1			149.096	164.1	C10H14O2	POS		伊决孟酮	20098-14-0		Terpenoids	萜类	Monoterpenoids	单萜类	Pinane monoterpenoids	蒎烷型单萜类	TZBDEVBNMSLVKT-UHFFFAOYSA-N	1.09909e+07	1.04507e+07	1.02346e+07	1.00125e+07	1.02946e+07	1.04767e+07	1.41317e+07	1.44939e+07	1.44143e+07	1.35726e+07	1.43953e+07	1.38722e+07	8.54602e+06	8.63191e+06	8.54789e+06	8.84367e+06	6.02967e+06	6.01436e+06	6.278e+06	6.1052e+06	6.10835e+06	6.17103e+06	6.44604e+06	7.32362e+06	6.63126e+06	6.90095e+06	7.15559e+06	6.70656e+06
(E)-3-(acetoxymethyl)-5-(2-formyl-4-hydroxy-5,5,8a-trimethyl-1,4,4a,6,7,8-hexahydronaphthalen-1-yl)pent-2-enoic acid	3.66	level1			373.206	261.6	C22H32O6	NEG					Terpenoids	萜类	Diterpenoids	二萜类	Labdane diterpenoids	半日花烷型二萜	XMWOVKVFIVCVPN-XNTDXEJSSA-N	2.77016e+06	3.15451e+06	3.02327e+06	2.46399e+06	1.90196e+06	3.31174e+06	3.0189e+06	3.01259e+06	3.03328e+06	3.06438e+06	2.89787e+06	3.13975e+06	1.94497e+06	2.06356e+06	2.09408e+06	2.03962e+06	965865	1.65324e+06	1.53865e+06	1.84231e+06	1.62117e+06	1.83209e+06	896264	829693	976091	1.09851e+06	1.03876e+06	932252
(1S,4S,5R,9S,10R,13R,14S)-5-(Acetyloxymethyl)-14-hydroxy-14-(hydroxymethyl)-9-methyltetracyclo[11.2.1.01,10.04,9]hexadecane-5-carboxylic acid	3.66	level1			393.226	261.1	C22H34O6	NEG		(1S,4S,5R,9S,10R,13R,14S)-5-(Acetyloxymethyl)-14-hydroxy-14-(hydroxymethyl)-9-methyltetracyclo[11.2.1.01,10.04,9]hexadecane-5-carboxylic acid	1201591-01-6		Terpenoids	萜类	Diterpenoids	二萜类	Norkaurane diterpenoids	降贝壳杉烷型二萜	XAWLPRCYLCCVFP-CVLIFIHMSA-N	2.81966e+06	3.22728e+06	2.90414e+06	2.83562e+06	3.16214e+06	2.81025e+06	3.10184e+06	2.91422e+06	3.01316e+06	3.04143e+06	2.84891e+06	2.89387e+06	2.58281e+06	2.63831e+06	2.58372e+06	2.8031e+06	2.78435e+06	2.56525e+06	2.65014e+06	2.82468e+06	2.59078e+06	4.15194e+06	1.75203e+06	1.82643e+06	1.91001e+06	1.93603e+06	1.88454e+06	2.02592e+06
1-(2,4-dihydroxyphenyl)-2-(3,5-dimethoxyphenyl)propan-1-one	3.66	level1			301.111	234.8	C17H18O5	NEG					Polyketides	聚酮					TURHNAJJDDIVGC-UHFFFAOYSA-N	460161	390558	368541	432601	485916	523913	543310	533186	471569	464504	634308	686100	4.18832e+06	4.318e+06	4.40759e+06	4.45508e+06	6.89831e+06	7.14239e+06	6.9935e+06	7.25604e+06	6.57219e+06	6.93596e+06	1.13744e+07	1.09121e+07	1.09454e+07	1.03165e+07	1.03427e+07	1.06039e+07
Manzamine A (hydrochloride)	3.65	level1			531.35	224.3	C36H44N4O	POS		海洋天然产物生物碱Manzamine A	104264-80-4		Alkaloids	生物碱	Tryptophan alkaloids	色氨酸系生物碱	Carboline alkaloids	咔啉生物碱	FUCSLKWLLSEMDQ-MKYGIPPKSA-N	1.27714e+07	1.38117e+07	1.32087e+07	1.3116e+07	1.51328e+07	1.30315e+07	1.12143e+07	1.17893e+07	1.15521e+07	1.17639e+07	1.12558e+07	1.1418e+07	1.61957e+07	1.62664e+07	1.58133e+07	1.60943e+07	2.07052e+07	1.9183e+07	1.96854e+07	1.97438e+07	1.9044e+07	1.91193e+07	1.99216e+07	2.03043e+07	1.94568e+07	2.0316e+07	1.96808e+07	2.03881e+07
(3E,4S)-3-[2-[(1R,4aS,5R,6R,8aS)-6-hydroxy-5,8a-dimethyl-2-methylene-5-[[(2R,3R,4S,5S,6R)-3,4,5-trihydroxy-6-(hydroxymethyl)tetrahydropyran-2-yl]oxymethyl]decalin-1-yl]ethylidene]-4-hydroxy-tetrahydrofuran-2-one	3.65	level1			493.244	255.7	C26H40O10	NEG		穿心莲内酯苷	82209-76-5		Terpenoids	萜类	Diterpenoids	二萜类	Labdane diterpenoids	半日花烷型二萜	VUEPOIYXKZTLMD-ANZZXSATSA-N	2.17396e+06	2.04683e+06	2.11512e+06	2.10357e+06	2.45126e+06	2.31528e+06	2.00882e+06	1.92143e+06	2.02301e+06	2.05421e+06	2.07887e+06	2.16272e+06	1.74957e+06	1.75828e+06	1.74966e+06	1.78108e+06	1.19889e+06	1.23408e+06	1.16019e+06	1.14999e+06	1.32571e+06	1.37897e+06	1.5957e+06	1.59944e+06	1.59098e+06	1.50226e+06	1.33806e+06	1.40625e+06
Atractyloside A	3.65	level1			447.224	205.4	C21H36O10	NEG		苍术苷A	126054-77-1	C17858	Terpenoids	萜类	Sesquiterpenoids	倍半萜类	Guaiane sesquiterpenoids	愈创木烷型倍半萜	QNBLVYVBWDIWDM-BSLJOXIBSA-N	1.23099e+07	1.22284e+07	1.17651e+07	1.24279e+07	1.2302e+07	1.22311e+07	1.20418e+07	1.20783e+07	1.20674e+07	1.14749e+07	1.21143e+07	1.17226e+07	1.60341e+07	1.6086e+07	1.59175e+07	1.61296e+07	1.92615e+07	1.8711e+07	1.86318e+07	1.93486e+07	1.95147e+07	1.89315e+07	2.15859e+07	2.14275e+07	2.09928e+07	2.10336e+07	2.12632e+07	2.13864e+07
Carmoxirole (hydrochloride)	3.65	level1			373.187	190.5	C24H26N2O2	NEG	HMDB0249686	卡莫昔罗	98323-83-2		Alkaloids	生物碱	Tryptophan alkaloids	色氨酸系生物碱	Simple indole alkaloids	简单吲哚生物碱	AFSOIHMEOKEZJF-UHFFFAOYSA-N	2.84435e+06	4.07654e+06	3.76332e+06	2.87684e+06	3.02894e+06	2.87238e+06	3.303e+06	3.17948e+06	3.13223e+06	3.50571e+06	3.14693e+06	3.24653e+06	2.77476e+06	2.75024e+06	2.83102e+06	2.75021e+06	2.47442e+06	4.04882e+06	2.76582e+06	3.76615e+06	3.44584e+06	2.7499e+06	3.55415e+06	2.6061e+06	2.54398e+06	2.52085e+06	2.63532e+06	2.59609e+06
Suberylglycine	3.65	level1			230.103	158.9	C10H17NO5	NEG	HMDB0000953	辛二酰甘氨酸	60317-54-6		Fatty acids	脂肪酸	Fatty Acids and Conjugates	脂肪酸及衍生物	Dicarboxylic acids	二羧酸类	HXATVKDSYDWTCX-UHFFFAOYSA-N	5.08374e+06	6.07339e+06	5.24897e+06	5.35704e+06	4.41673e+06	4.93097e+06	6.05831e+06	6.69886e+06	6.36817e+06	6.09475e+06	6.90943e+06	7.58265e+06	8.40806e+06	8.42143e+06	9.07435e+06	8.63538e+06	8.69574e+06	8.26264e+06	9.14498e+06	9.12213e+06	8.52126e+06	8.12191e+06	1.47607e+07	1.35508e+07	1.34173e+07	1.34171e+07	1.45846e+07	1.3024e+07
Blinin	3.64	level1			373.2	276.8	C22H32O6	NEG		苦蒿素	125675-09-4		Terpenoids	萜类	Diterpenoids	二萜类	Colensane and Clerodane diterpenoids	科伦烯型二萜及克勒酮型二萜	XXSSNTKMBVTREV-DDHROXKOSA-N	139776	117577	242871	193489	287064	188236	293902	247642	414547	306701	236893	258698	287914	288577	286664	384691	267281	214967	242018	191330	177695	605446	131287	117180	56874.2	211153	178104	64281.8
Mulberroside A	3.64	level1			551.173	215	C26H32O14	POS		桑皮苷A	102841-42-9		Shikimates and Phenylpropanoids	莽草酸及苯丙酸类	Stilbenoids	茋类	Monomeric stilbenes	单体二苯乙烯类	HPSWAEGGWLOOKT-VUNDNAJOSA-N	2.08512e+07	2.0557e+07	2.02122e+07	2.06808e+07	2.17361e+07	2.05153e+07	2.82689e+07	2.84001e+07	2.75083e+07	2.81761e+07	2.76466e+07	2.83938e+07	2.04795e+07	2.0686e+07	2.08438e+07	2.08438e+07	1.70662e+07	1.72965e+07	1.68204e+07	1.68171e+07	1.64662e+07	1.64669e+07	1.73253e+07	1.80486e+07	1.78333e+07	1.77139e+07	1.78561e+07	1.77554e+07
4-hydroxy-5-[(2S,3R,4S,5S,6R)-3,4,5-trihydroxy-6-(hydroxymethyl)tetrahydropyran-2-yl]oxy-1H-benzo[f]isobenzofuran-3-one	3.64	level1			379.099	159.9	C18H18O9	POS		Geshoidin	175993-08-5		Polyketides	聚酮	Naphthalenes	萘类	Naphthalenes and derivatives	萘及其衍生物	SGQJDTLFQCDZGS-UQEKQVNISA-N	7.81237e+07	7.8322e+07	8.14671e+07	8.01247e+07	7.85622e+07	7.89286e+07	7.65468e+07	7.86232e+07	7.86201e+07	8.02615e+07	8.09104e+07	7.96935e+07	8.09015e+07	8.10351e+07	8.55418e+07	8.09936e+07	8.44881e+07	7.94532e+07	6.17977e+07	8.60057e+07	6.04354e+07	8.4834e+07	7.2748e+07	7.19128e+07	7.20257e+07	7.23993e+07	7.22891e+07	7.39154e+07
Benzetimide (hydrochloride)	3.64	level1			361.187	201.5	C23H26N2O2	NEG	HMDB0248988	苄替米特	5633-14-7	D07513	Alkaloids	生物碱					LQQIVYSCPWCSSD-UHFFFAOYSA-N	9.073e+06	3.91771e+06	7.38348e+06	4.18665e+06	4.91197e+06	3.28688e+06	4.53394e+06	2.68855e+06	4.40293e+06	3.00135e+06	2.61664e+06	3.8751e+06	4.34912e+06	4.46863e+06	4.5176e+06	4.52651e+06	6.23215e+06	6.43161e+06	5.66351e+06	9.07086e+06	1.28762e+07	6.67704e+06	5.28765e+06	5.51365e+06	5.37903e+06	4.88897e+06	8.06659e+06	5.59502e+06
1,3-Dimethyluric acid	3.63	level1			195.051	26.5	C7H8N4O3	NEG	HMDB0001857	1,3-二甲基尿酸	944-73-0		Alkaloids	生物碱	Pseudoalkaloids	假生物碱	Purine alkaloids	嘌呤生物碱	OTSBKHHWSQYEHK-UHFFFAOYSA-N	4.90207e+07	5.28102e+07	4.63097e+07	4.88974e+07	4.94896e+07	5.34707e+07	5.03899e+07	4.78509e+07	4.87999e+07	4.99889e+07	5.0845e+07	5.44404e+07	4.60395e+07	4.45428e+07	4.45377e+07	4.45359e+07	4.02149e+07	3.94452e+07	3.75425e+07	3.59155e+07	4.26708e+07	3.54768e+07	4.90594e+07	4.91324e+07	5.49844e+07	4.84534e+07	4.98613e+07	4.38476e+07
(3R,4R,6aR,6bS,8aR,11R,12S,12aR,14bS)-3-acetoxy-4,6a,6b,8a,11,12,14b-heptamethyl-14-oxo-1,2,3,4a,5,6,7,8,9,10,11,12,12a,14a-tetradecahydropicene-4-carboxylic acid	3.63	level1			513.361	259.3	C32H48O5	POS		3 α -乙酰氧基- 11 -酮基- β -乳香酸	67416-61-9		Terpenoids	萜类	Triterpenoids	三萜类	Serratane triterpenoids	Serratane型三萜	HMMGKOVEOFBCAU-MFIYSICPSA-N	5.62286e+06	4.92519e+06	5.00946e+06	5.28286e+06	5.19262e+06	5.61621e+06	5.58508e+06	6.14026e+06	6.41178e+06	5.35442e+06	6.20075e+06	5.18972e+06	5.2483e+06	5.5811e+06	5.35628e+06	5.8436e+06	5.74057e+06	6.01935e+06	5.76506e+06	6.00341e+06	6.32516e+06	5.45472e+06	5.12788e+06	5.20718e+06	5.78973e+06	6.01026e+06	5.9393e+06	5.78832e+06
Gallein	3.63	level1			365.063	156	C20H12O7	POS	HMDB0252597	茜素紫	2103-64-2		Shikimates and Phenylpropanoids	莽草酸及苯丙酸类					PHLYOKFVXIVOJC-UHFFFAOYSA-N	7.86459e+07	7.68721e+07	7.60773e+07	7.58773e+07	7.70969e+07	7.57609e+07	8.51383e+07	8.84489e+07	8.82952e+07	8.77926e+07	8.87656e+07	8.36218e+07	6.78257e+07	6.75459e+07	6.83292e+07	6.7548e+07	5.23175e+07	5.11163e+07	5.14555e+07	5.07778e+07	5.23622e+07	5.08879e+07	3.26287e+07	3.25005e+07	3.28209e+07	3.15526e+07	3.24982e+07	3.23832e+07
Aphidicolin	3.63	level1			337.237	269.7	C20H34O4	NEG		阿非迪霉素	38966-21-1		Terpenoids	萜类	Diterpenoids	二萜类	Tetracyclic diterpenoids	四环二萜	NOFOAYPPHIUXJR-APNQCZIXSA-N	1.64235e+06	1.45656e+06	1.74268e+06	1.66585e+06	1.38238e+06	1.48434e+06	1.06349e+06	705524	1.00925e+06	687971	1.06736e+06	984217	1.78134e+06	1.78634e+06	1.71962e+06	1.7139e+06	1.69722e+06	2.02868e+06	1.86836e+06	2.02117e+06	1.84047e+06	2.01945e+06	1.64992e+06	1.79079e+06	1.47165e+06	1.6802e+06	1.55308e+06	1.66179e+06
4-hydroxy-3',6-dimethoxy-5'-methyl-spiro[benzofuran-2,4'-cyclohex-2-ene]-1',3-dione	3.63	level1			303.091	188.5	C16H16O6	NEG					Polyketides	聚酮	Aromatic polyketides	芳香聚酮	Griseofulvins	灰黄霉素	RFVMVHYMAGKNDK-UHFFFAOYSA-N	2.11385e+06	3.38286e+06	1.97109e+06	2.30707e+06	2.04141e+06	3.67299e+06	3.06726e+06	3.30093e+06	2.9297e+06	3.02135e+06	2.77143e+06	3.31659e+06	3.73087e+06	3.80206e+06	3.69191e+06	3.80186e+06	4.21374e+06	4.20429e+06	4.21511e+06	4.60337e+06	4.44608e+06	4.5235e+06	4.82129e+06	4.56853e+06	4.76544e+06	4.80648e+06	5.13606e+06	4.29147e+06
Moclobemide	3.63	level1			267.087	166.9	C13H17ClN2O2	NEG	HMDB0015302	吗氯贝胺	71320-77-9	D02561	Alkaloids	生物碱					YHXISWVBGDMDLQ-UHFFFAOYSA-N	9.08731e+06	9.28978e+06	9.90836e+06	8.82644e+06	9.25408e+06	9.08001e+06	4.71197e+06	4.94382e+06	4.70757e+06	4.6332e+06	4.65242e+06	4.92371e+06	6.04225e+06	5.96386e+06	5.96392e+06	5.9639e+06	5.29529e+06	5.48758e+06	5.14739e+06	4.92668e+06	4.89345e+06	4.47699e+06	4.96479e+06	4.09475e+06	4.3086e+06	4.27437e+06	4.2786e+06	4.66638e+06
(1,3-dihydroxy-3-isopropyl-6,8a-dimethyl-1,2,3a,4,5,8-hexahydroazulen-4-yl) 4-hydroxybenzoate	3.62	level1			373.2	276.8	C22H30O5	NEG					Terpenoids	萜类	Sesquiterpenoids	倍半萜类	Daucane sesquiterpenoids	胡萝卜烷型倍半萜	QHFATPQTYSUZTN-UHFFFAOYSA-N	139776	117577	242871	193489	287064	188236	293902	247642	414547	306701	236893	258698	287914	288577	286664	384691	267281	214967	242018	191330	177695	605446	131287	117180	56874.2	211153	178104	64281.8
AKBA	3.62	level1			513.361	259.3	C32H48O5	POS		3 -乙酰基- 11 -酮- β -乳香酸	67416-61-9		Terpenoids	萜类	Triterpenoids	三萜类	Serratane triterpenoids	Serratane型三萜	HMMGKOVEOFBCAU-BCDBGHSCSA-N	5.62286e+06	4.92519e+06	5.00946e+06	5.28286e+06	5.19262e+06	5.61621e+06	5.58508e+06	6.14026e+06	6.41178e+06	5.35442e+06	6.20075e+06	5.18972e+06	5.2483e+06	5.5811e+06	5.35628e+06	5.8436e+06	5.74057e+06	6.01935e+06	5.76506e+06	6.00341e+06	6.32516e+06	5.45472e+06	5.12788e+06	5.20718e+06	5.78973e+06	6.01026e+06	5.9393e+06	5.78832e+06
4-methoxy-7-[[(2R,3R,4S,5S,6R)-3,4,5-trihydroxy-6-(hydroxymethyl)tetrahydropyran-2-yl]oxymethyl]furo[3,2-g]chromen-5-one	3.62	level1			409.111	158.5	C19H20O10	POS		凯林甙	17226-75-4	C09011	Polyketides	聚酮	Chromanes	色酮类	Chromones	色酮	SJRACCTZSAUMGO-WIMVFMHDSA-N	4.82942e+07	4.78211e+07	4.69376e+07	4.72866e+07	4.93092e+07	5.26961e+07	4.69016e+07	4.94581e+07	5.06394e+07	5.50012e+07	5.30457e+07	5.1898e+07	4.14891e+07	4.43792e+07	4.43727e+07	4.43577e+07	2.29846e+07	2.79593e+07	2.33714e+07	2.72999e+07	2.31211e+07	2.87006e+07	2.84604e+07	3.19684e+07	2.98094e+07	2.99011e+07	2.86463e+07	3.04735e+07
(2R,3S,4S,5R,6R)-2-[[(2S,3R,4R)-3,4-dihydroxy-4-(hydroxymethyl)tetrahydrofuran-2-yl]oxymethyl]-6-(3-ethyl-4-hydroxy-4-methyl-pentoxy)tetrahydropyran-3,4,5-triol	3.62	level1			439.219	204.6	C19H36O11	NEG											ZHOUHFMRWBOCFO-RPIGWSNLSA-N	9.02195e+06	8.80976e+06	8.58956e+06	8.57808e+06	8.82443e+06	8.78164e+06	9.23683e+06	9.03304e+06	8.95549e+06	8.83977e+06	8.91401e+06	9.11743e+06	9.30512e+06	9.33421e+06	9.19019e+06	9.33449e+06	8.2795e+06	8.52712e+06	8.29249e+06	8.18626e+06	8.1143e+06	8.2335e+06	1.28664e+07	1.24142e+07	1.27139e+07	1.26384e+07	1.27721e+07	1.26248e+07
1-Methylxanthine	3.61	level1			165.04	25.8	C6H6N4O2	NEG	HMDB0010738	1 -甲基黄嘌呤	6136-37-4	C16358	Alkaloids	生物碱	Pseudoalkaloids	假生物碱	Purine alkaloids	嘌呤生物碱	MVOYJPOZRLFTCP-UHFFFAOYSA-N	1.04257e+08	9.63042e+07	1.02266e+08	9.5769e+07	1.13547e+08	1.13385e+08	1.3965e+08	1.38307e+08	1.36674e+08	1.41757e+08	1.38416e+08	1.41151e+08	8.51573e+07	8.51612e+07	8.67493e+07	8.51619e+07	6.90461e+07	7.42459e+07	6.40589e+07	6.99236e+07	6.18212e+07	6.41212e+07	7.59753e+07	7.53994e+07	7.84844e+07	7.81193e+07	8.15144e+07	7.72159e+07
7-(1-hydroxy-1-methyl-ethyl)-1,4a-dimethyl-2,3,4,9,10,10a-hexahydrophenanthrene-1-carboxylic acid	3.61	level1			317.208	283.4	C20H28O3	POS			54113-95-0		Terpenoids	萜类	Diterpenoids	二萜类	Podocarpane diterpenoids	罗汉松烷型二萜	ILQLITDRYFHAGM-UHFFFAOYSA-N	6.55461e+06	7.31889e+06	5.91248e+06	6.51695e+06	1.20521e+07	7.46084e+06	6.41055e+06	5.9988e+06	8.17877e+06	7.99129e+06	7.23211e+06	6.56632e+06	6.964e+06	6.86755e+06	6.5659e+06	6.56256e+06	1.12694e+07	6.64227e+06	7.1822e+06	6.75659e+06	6.81244e+06	6.89342e+06	3.82763e+06	5.14944e+06	3.47606e+06	4.7843e+06	3.5723e+06	4.79984e+06
Loratadine	3.6	level1			383.151	228.3	C22H23ClN2O2	POS	HMDB0005000	氯雷他定	79794-75-5	C06818	Alkaloids	生物碱					JCCNYMKQOSZNPW-UHFFFAOYSA-N	2.87261e+06	3.31745e+06	3.07405e+06	3.56811e+06	3.34992e+06	3.62124e+06	3.44984e+06	3.21116e+06	3.62684e+06	3.10313e+06	2.94204e+06	3.35264e+06	3.06072e+06	3.27477e+06	2.79353e+06	2.56246e+06	2.72391e+06	2.83753e+06	3.09392e+06	3.15798e+06	3.24659e+06	2.9342e+06	1.66934e+06	1.45998e+06	1.67514e+06	1.49951e+06	1.69399e+06	1.44776e+06
Cholesteryl sulfate	3.6	level1			465.299	344.4	C27H46O4S	NEG	HMDB0000653	胆固醇硫酸酯	1256-86-6	C18043	Terpenoids	萜类	Steroids	甾体	Cholestane steroids	胆甾烷	BHYOQNUELFTYRT-DPAQBDIFSA-N	662836	5.93682e+06	4.03327e+06	4.68777e+06	0	0	9.17481e+06	3.68867e+06	1.98612e+06	852057	1.56217e+06	1.03625e+06	3.34156e+06	3.13583e+06	4.99638e+06	4.03211e+06	191743	1.88e+06	7.03917e+06	8.32847e+06	9.39972e+06	6.65954e+06	0	3.08422e+06	8.66474e+06	5.52464e+06	1.01168e+07	1.25741e+07
Alvimopan (dihydrate)	3.6	level1			423.224	219.2	C25H32N2O4	NEG	HMDB0015631	阿维莫泮	156053-89-3								UPNUIXSCZBYVBB-JVFUWBCBSA-N	5.61407e+07	5.49228e+07	5.58249e+07	5.51516e+07	5.58074e+07	6.01853e+07	5.8314e+07	6.23554e+07	5.97383e+07	5.91542e+07	5.98112e+07	5.93378e+07	6.23578e+07	6.40484e+07	6.23508e+07	6.23551e+07	6.90472e+07	6.58759e+07	7.13084e+07	6.85698e+07	6.73109e+07	6.84179e+07	7.00194e+07	6.20188e+07	6.33591e+07	6.35023e+07	6.32883e+07	7.02125e+07
Theobromine	3.59	level1			179.056	25.8	C7H8N4O2	NEG	HMDB0002825	可可碱	83-67-0	C07480	Alkaloids	生物碱	Pseudoalkaloids	假生物碱	Purine alkaloids	嘌呤生物碱	YAPQBXQYLJRXSA-UHFFFAOYSA-N	5.45201e+08	4.34784e+08	4.67869e+08	5.70842e+08	4.5721e+08	4.23975e+08	5.86476e+08	5.89357e+08	5.84895e+08	5.92309e+08	5.91521e+08	6.0671e+08	4.05447e+08	4.0121e+08	4.05369e+08	3.92081e+08	3.35571e+08	2.94637e+08	2.61911e+08	2.89775e+08	3.29785e+08	2.87802e+08	3.65965e+08	2.98129e+08	2.93924e+08	3.02606e+08	2.97687e+08	2.967e+08
3-hydroxy-5-[(2R,3R,4S,5S,6R)-3,4,5-trihydroxy-6-[[(E)-3-(4-hydroxyphenyl)prop-2-enoyl]oxymethyl]oxan-2-yl]oxyhexanoic acid	3.59	level1			439.153	195.6	C21H28O11	POS					Shikimates and Phenylpropanoids	莽草酸及苯丙酸类	Phenylpropanoids (C6-C3)	苯丙素	Cinnamic acids and derivatives	肉桂酸及其衍生物	IAHBGMAFAYNPIG-WOCGVXMPSA-N	7.07938e+06	1.23347e+07	7.07641e+06	1.19364e+07	6.64755e+06	7.1253e+06	5.07883e+06	5.1044e+06	5.27743e+06	5.22447e+06	5.13151e+06	5.26694e+06	6.19106e+06	6.20048e+06	6.40767e+06	6.26918e+06	5.40059e+06	6.14476e+06	5.6802e+06	6.16217e+06	5.96069e+06	9.66093e+06	7.12102e+06	1.15784e+07	7.15131e+06	7.33185e+06	1.1904e+07	7.17752e+06
1-(2,6-dihydroxyphenyl)-9-phenyl-nonan-1-one	3.59	level1			325.184	318	C21H26O3	NEG		马拉巴酮 A	63335-23-9		Polyketides	聚酮	Aromatic polyketides	芳香聚酮	Catechols with side chains	儿茶酚	IAXIHKJASWPASP-UHFFFAOYSA-N	2.99031e+06	3.45728e+06	4.44715e+06	5.51313e+06	3.88916e+06	3.72838e+06	2.63295e+06	2.89904e+06	3.04804e+06	3.6249e+06	3.08068e+06	2.7423e+06	3.58085e+06	3.68079e+06	3.58626e+06	4.23991e+06	3.3921e+06	3.16037e+06	2.73238e+06	3.22163e+06	4.71051e+06	2.79838e+06	4.17471e+06	4.67616e+06	4.77995e+06	4.95522e+06	4.91558e+06	4.00066e+06
1-hydroxy-3-oxo-dodecane-1-sulfonic acid	3.58	level1			281.138	255.4	C12H24O5S	POS		鱼腥草素	83766-73-8		Fatty acids	脂肪酸	Fatty acyls	脂肪酰类			OTIFKYZNUYSJOU-UHFFFAOYSA-N	3.22342e+06	2.6917e+06	2.57983e+06	3.39141e+06	3.04864e+06	3.01233e+06	2.73587e+06	2.43624e+06	2.76605e+06	2.41819e+06	2.49594e+06	2.58629e+06	7.67217e+06	7.86359e+06	7.6714e+06	7.67171e+06	3.5841e+06	3.9989e+06	3.43187e+06	3.49623e+06	3.59393e+06	3.5444e+06	2.04573e+07	2.05718e+07	1.99358e+07	1.98509e+07	2.03453e+07	2.01835e+07
Tafenoquine (Succinate)	3.58	level1			446.202	189.9	C24H28F3N3O3	POS	HMDB0258678	他非诺喹	106635-81-8	D10490	Alkaloids	生物碱					LBHLFPGPEGDCJG-UHFFFAOYSA-N	1.77887e+07	1.74179e+07	1.70766e+07	1.77132e+07	1.80113e+07	1.75947e+07	2.19551e+07	2.11693e+07	2.12992e+07	2.20477e+07	2.15307e+07	2.14184e+07	2.83411e+07	2.8347e+07	2.86438e+07	2.9078e+07	3.02566e+07	3.08643e+07	2.97043e+07	2.92934e+07	3.10098e+07	3.01131e+07	4.44915e+07	4.71048e+07	4.55705e+07	4.40573e+07	4.62964e+07	4.60062e+07
Senegin II	3.57	level1			535.278	226.6	C30H45ClO6	NEG	HMDB0258232		34366-31-9		Terpenoids	萜类	Triterpenoids	三萜类	Oleanane triterpenoids	齐墩果烷型三萜	CWHJIJJSDGEHNS-UHFFFAOYSA-N	3.06629e+06	2.61565e+06	1.43331e+06	2.9394e+06	2.85205e+06	2.78785e+06	2.5486e+06	2.14197e+06	2.59112e+06	2.50113e+06	2.0977e+06	1.94355e+06	4.80468e+06	4.53348e+06	4.23893e+06	4.24291e+06	4.9877e+06	4.69918e+06	5.39066e+06	5.62875e+06	5.80304e+06	3.64557e+06	6.18236e+06	6.39193e+06	5.65675e+06	5.86047e+06	9.8689e+06	5.61017e+06
Bendamustine	3.56	level1			356.099	189.3	C16H21Cl2N3O2	NEG	HMDB0248945	苯达莫司汀	97832-05-8	D07501	Alkaloids	生物碱					YTKUWDBFDASYHO-UHFFFAOYSA-N	2.86918e+07	2.83396e+07	2.8348e+07	2.81284e+07	2.92345e+07	2.89644e+07	2.67517e+07	2.76379e+07	2.7875e+07	2.72134e+07	2.65165e+07	2.7247e+07	2.96522e+07	2.96516e+07	2.98533e+07	2.98523e+07	3.09911e+07	3.06902e+07	3.05889e+07	3.10847e+07	3.00941e+07	3.01899e+07	3.15183e+07	3.22485e+07	3.40288e+07	3.2765e+07	3.19532e+07	3.15268e+07
Helioscopinolide A	3.56	level1			317.208	283.4	C20H28O3	POS		Helioscopinolide A	84744-64-9		Terpenoids	萜类	Diterpenoids	二萜类	Furanoabietane diterpenoids	呋喃松香烷型二萜	KZIADLALQLRZIQ-YVQUPWMYSA-N	6.55461e+06	7.31889e+06	5.91248e+06	6.51695e+06	1.20521e+07	7.46084e+06	6.41055e+06	5.9988e+06	8.17877e+06	7.99129e+06	7.23211e+06	6.56632e+06	6.964e+06	6.86755e+06	6.5659e+06	6.56256e+06	1.12694e+07	6.64227e+06	7.1822e+06	6.75659e+06	6.81244e+06	6.89342e+06	3.82763e+06	5.14944e+06	3.47606e+06	4.7843e+06	3.5723e+06	4.79984e+06
6-[(2E)-3,7-dimethylocta-2,6-dienyl]-7-hydroxy-chromen-2-one	3.56	level1			297.153	334.9	C19H22O3	NEG		6 -香叶基- 7 -羟基香豆素	148-83-4	C09281	Shikimates and Phenylpropanoids	莽草酸及苯丙酸类	Coumarins	香豆素类	Simple coumarins	简单香豆素类	INBMTJJPUABOQJ-VGOFMYFVSA-N	4.28291e+07	2.50712e+07	2.46442e+07	2.16148e+07	5.1415e+07	2.2965e+07	3.30609e+07	2.45012e+07	5.66189e+07	3.84226e+07	3.25843e+07	5.06016e+07	3.71614e+07	2.71624e+07	3.46973e+07	3.75654e+07	3.69955e+07	4.11395e+07	4.1689e+07	1.77296e+07	1.73264e+07	1.58067e+07	5.61684e+07	3.35827e+07	3.39232e+07	2.45698e+07	2.34565e+07	2.69182e+07
Bilastine	3.55	level1			464.285	145.3	C28H37N3O3	POS	HMDB0240232	比拉斯汀	202189-78-4	D09570	Alkaloids	生物碱					ACCMWZWAEFYUGZ-UHFFFAOYSA-N	2.98566e+07	3.34968e+07	3.62519e+07	3.43464e+07	2.74993e+07	2.66692e+07	4.72947e+07	5.5698e+07	4.43896e+07	4.46839e+07	4.37249e+07	4.51666e+07	3.26867e+07	3.32344e+07	3.33871e+07	3.27397e+07	2.54939e+07	2.48717e+07	2.54552e+07	2.54291e+07	2.50543e+07	2.57142e+07	2.44797e+07	2.52962e+07	2.73656e+07	2.70899e+07	3.04421e+07	2.76066e+07
3-(2,6-dimethoxyphenyl)-1-(4-hydroxyphenyl)propan-1-one	3.53	level1			285.117	296.1	C17H18O4	NEG		剑叶龙血素A	1057666-04-2		Shikimates and Phenylpropanoids	莽草酸及苯丙酸类	Flavonoids	黄酮类	Chalcones	查耳酮类	BRIOVNZRUNCVKT-UHFFFAOYSA-N	178928	175617	156432	145039	144683	183840	117066	203346	255368	235646	255377	123621	1.69437e+06	1.43307e+06	1.66668e+06	1.69483e+06	4.04054e+06	2.63847e+06	2.67723e+06	2.53177e+06	2.14294e+06	2.09437e+06	6.23328e+06	4.83517e+06	4.91062e+06	4.45346e+06	3.99269e+06	3.59228e+06
Bisindolylmaleimide I	3.52	level1			411.188	159.6	C25H24N4O2	NEG	HMDB0249269	双吲哚马来酰亚胺I	133052-90-1	C11238	Alkaloids	生物碱	Tryptophan alkaloids	色氨酸系生物碱	Simple indole alkaloids	简单吲哚生物碱	QMGUOJYZJKLOLH-UHFFFAOYSA-N	2.39851e+06	4.08885e+06	4.70419e+06	2.50827e+06	2.74391e+06	4.79573e+06	4.57905e+06	4.75704e+06	4.01876e+06	3.92505e+06	3.67394e+06	3.96181e+06	4.97551e+06	5.27457e+06	5.63895e+06	5.32957e+06	4.86073e+06	5.7407e+06	5.04404e+06	3.31779e+06	5.10769e+06	5.15191e+06	3.23191e+06	6.80115e+06	7.81155e+06	4.12757e+06	6.20802e+06	7.47779e+06
Alprenolol (hydrochloride)	3.52	level1			250.177	238.8	C15H23NO2	POS	HMDB0015004	心得舒	13655-52-2	D07156	Alkaloids	生物碱	Pseudoalkaloids	假生物碱	Phenylalanine-derived alkaloids	苯丙氨酸衍生生物碱	PAZJSJFMUHDSTF-UHFFFAOYSA-N	2.00409e+07	2.10387e+07	2.02565e+07	2.16608e+07	2.45306e+07	2.17608e+07	2.39728e+07	2.45242e+07	2.41283e+07	2.54353e+07	2.43583e+07	2.42116e+07	2.34924e+07	2.34932e+07	2.32907e+07	2.32867e+07	2.36841e+07	2.14961e+07	2.39453e+07	2.2208e+07	2.31493e+07	2.18064e+07	2.41263e+07	2.37444e+07	2.27165e+07	2.43404e+07	2.41515e+07	2.41538e+07
2-[(2R,4aS,8S,8aS)-8-[2-[(4aS,7R,8aR)-7-(1-carboxyvinyl)-1-hydroxy-4a-methyl-2-oxo-6,7,8,8a-tetrahydro-5H-naphthalen-1-yl]ethyl]-4a-methyl-7-oxo-1,2,3,4,8,8a-hexahydronaphthalen-2-yl]prop-2-enoic acid	3.52	level1			509.261	213.2	C30H38O7	NEG					Terpenoids	萜类					BSSWIRVAMSGQMG-RTTXQYISSA-N	3.45455e+06	3.49316e+06	3.69672e+06	3.68344e+06	3.62678e+06	3.48083e+06	2.78419e+06	3.2626e+06	2.71039e+06	2.94189e+06	3.37461e+06	3.20025e+06	7.09059e+06	6.4655e+06	6.4634e+06	6.45926e+06	7.53823e+06	6.33336e+06	7.11105e+06	5.9317e+06	6.92796e+06	7.19e+06	8.63561e+06	8.84384e+06	8.87706e+06	8.53013e+06	8.5703e+06	9.1634e+06
MRS 1754	3.51	level1			487.215	209.1	C26H26N6O4	POS	HMDB0254927		264622-58-4		Alkaloids	生物碱	Pseudoalkaloids	假生物碱	Purine alkaloids	嘌呤生物碱	AJBBEYXFRYFVNM-UHFFFAOYSA-N	1.58497e+07	1.59893e+07	1.53279e+07	1.23462e+07	1.62154e+07	1.75718e+07	6.52784e+06	7.09724e+06	6.72231e+06	6.40655e+06	6.59081e+06	6.78798e+06	1.17966e+07	1.05983e+07	1.09112e+07	1.05944e+07	1.15827e+07	9.89647e+06	1.60707e+07	1.24678e+07	1.59764e+07	9.16002e+06	8.78279e+06	9.09903e+06	8.32302e+06	8.67771e+06	8.92073e+06	5.86126e+06
Flavin mononucleotide (FMN)	3.5	level1			437.092	195.9	C17H21N4O9P	NEG	HMDB0001520	黄素单核苷酸	146-17-8	C00061	Alkaloids	生物碱	Pseudoalkaloids	假生物碱	pteridine alkaloids	蝶啶类生物碱	FVTCRASFADXXNN-SCRDCRAPSA-N	7.09924e+06	7.05287e+06	7.16857e+06	7.28625e+06	6.86602e+06	7.02222e+06	5.44971e+06	5.12247e+06	5.19051e+06	5.29286e+06	5.17742e+06	5.07436e+06	1.52481e+07	1.52482e+07	1.54157e+07	1.58193e+07	2.35476e+07	2.39376e+07	2.30769e+07	2.42213e+07	2.40497e+07	2.34363e+07	4.05095e+07	4.02967e+07	3.91864e+07	3.98442e+07	3.91792e+07	3.89296e+07
physalin F	3.47	level1			509.174	163.3	C28H30O10	POS		酸浆苦味素 F	57423-71-9		Terpenoids	萜类	Steroids	甾体	Ergostane steroids	麦角甾烷	VSLWNSSUMFSGFF-IFSNGKJOSA-N	1.28814e+07	1.33691e+07	1.34019e+07	1.25744e+07	1.34944e+07	1.3258e+07	1.32205e+07	1.42969e+07	1.33789e+07	1.40336e+07	1.42821e+07	1.38341e+07	9.57196e+06	9.85799e+06	9.79614e+06	9.85539e+06	6.47393e+06	6.72058e+06	6.62456e+06	6.55912e+06	6.76227e+06	6.65441e+06	7.84762e+06	7.5971e+06	8.21861e+06	7.65036e+06	7.78109e+06	8.2228e+06
2-[1-methoxy-2-(4-methoxy-6-oxopyran-2-yl)-3-phenyl-4-[(E)-3-phenylprop-2-enoyl]cyclobutyl]acetic acid	3.45	level1			455.156	197.3	C28H26O7	NEG					Shikimates and Phenylpropanoids	莽草酸及苯丙酸类	Styrylpyrones	苯乙烯吡喃酮			GWFUQVAIWSXQEN-BUHFOSPRSA-N	3.25509e+06	3.18175e+06	3.16959e+06	3.03418e+06	3.17379e+06	3.00206e+06	2.96722e+06	3.10209e+06	2.84552e+06	3.14188e+06	3.01814e+06	3.14829e+06	2.25529e+06	2.2553e+06	2.27542e+06	2.41613e+06	1.16592e+06	1.00473e+06	1.24353e+06	1.30361e+06	1.12969e+06	1.12104e+06	1.75589e+06	1.56847e+06	1.65195e+06	1.81805e+06	1.812e+06	1.64992e+06
methyl 1-methyl-2'-oxo-spiro[1,4a,5,5a,7,8,10,10a-octahydropyrano[3,4-f]indolizine-6,3'-indoline]-4-carboxylate	3.45	level1			367.161	139.8	C21H24N2O4	NEG			4697-68-1|5629-60-7		Alkaloids	生物碱	Tryptophan alkaloids	色氨酸系生物碱	Simple indole alkaloids	简单吲哚生物碱	JMIAZDVHNCCPDM-UHFFFAOYSA-N	1.32752e+06	2.38952e+06	2.39429e+06	3.0525e+06	2.44899e+06	2.59507e+06	4.74474e+06	4.90817e+06	4.71058e+06	4.66229e+06	4.59656e+06	4.6369e+06	6.00156e+06	5.8067e+06	6.38949e+06	5.80933e+06	5.82228e+06	5.41515e+06	6.60416e+06	5.17863e+06	5.29863e+06	5.35353e+06	7.82655e+06	7.84729e+06	8.11568e+06	7.26411e+06	6.99544e+06	4.35618e+06
alpha-Cyperone	2.75	level2			219.174	205	C15H22O	POS	HMDB0037061		473-08-5		Terpenoids	萜类	Sesquiterpenoids	倍半萜类	Eudesmane sesquiterpenoids	桉叶烷倍半萜	KUFXJZXMWHNCEH-UHFFFAOYSA-N	4.39075e+06	4.52763e+06	4.36516e+06	4.56468e+06	4.47004e+06	4.382e+06	4.97653e+06	4.80957e+06	4.89791e+06	5.13116e+06	5.00203e+06	4.26885e+06	6.80908e+06	6.74772e+06	6.80896e+06	6.80902e+06	1.34261e+07	1.0593e+07	8.52269e+06	9.82388e+06	9.40292e+06	1.36842e+07	7.71182e+06	7.19297e+06	7.63735e+06	7.10469e+06	7.12892e+06	7.62469e+06
beta-D-Glucopyranoside, 2-methoxy-4-[(1S,2S,3S)-1,2,3,4-tetrahydro-3,7-dihydroxy-2,3-bis(hydroxymethyl)-6-methoxy-1-naphthalenyl]phenyl	2.75	level2			561.194	146	C26H34O12	POS					Shikimates and Phenylpropanoids	莽草酸及苯丙酸类	Lignans	木脂素	Arylnaphthalene and aryltetralin lignans	芳基萘木脂素及芳基四氢萘木脂素	CBHWSKLIWKFSRU-MNAFQOMLSA-N	3.13794e+06	3.1041e+06	2.93365e+06	4.45306e+06	3.23671e+06	3.2908e+06	2.47269e+06	2.5345e+06	2.76632e+06	2.60881e+06	2.5667e+06	4.21752e+06	2.50467e+06	2.50512e+06	2.54664e+06	2.54759e+06	2.07897e+06	2.1222e+06	2.05807e+06	1.92001e+06	2.26539e+06	2.33378e+06	2.44493e+06	2.16739e+06	2.37033e+06	2.43789e+06	2.20336e+06	2.28044e+06
(3E)-4-(8-Hydroxy-1,5-dimethyl-3-oxo-6-oxabicyclo[3.2.1]oct-8-yl)-3-buten-2-yl beta-D-glucopyranoside	2.75	level2			425.178	142.1	C19H30O9	POS					Terpenoids	萜类	Apocarotenoids	脱辅基类胡萝卜素	Megastigmanes		AQDQRSAVDNFBEA-HKMVGJDTSA-N	3.98835e+07	4.13329e+07	4.17495e+07	3.89662e+07	4.23902e+07	4.17627e+07	5.35531e+07	4.83188e+07	4.61601e+07	5.15567e+07	4.3685e+07	4.84021e+07	3.50851e+07	3.77479e+07	3.82738e+07	3.81928e+07	4.34715e+07	3.7516e+07	3.78741e+07	3.58221e+07	4.18142e+07	3.67187e+07	3.37732e+07	3.00881e+07	3.57226e+07	3.16501e+07	3.99047e+07	3.12705e+07
beta-D-Glucopyranoside, 2-(4-hydroxyphenyl)ethyl 2-O-[(2S,3R,4R)-tetrahydro-3,4-dihydroxy-4-(hydroxymethyl)-2-furanyl]-	2.75	level2			455.152	142.1	C19H28O11	POS					Shikimates and Phenylpropanoids	莽草酸及苯丙酸类	Phenylethanoids (C6-C2)	苯乙醇类	Phenylethanoids	苯乙醇类	WWVATHTYIDDAQF-DERWZFJFSA-N	6.65102e+07	6.64742e+07	6.71245e+07	6.88352e+07	6.98403e+07	6.76616e+07	8.70074e+07	8.91214e+07	9.16355e+07	9.16625e+07	9.0431e+07	9.35819e+07	8.01662e+07	8.01677e+07	8.0577e+07	8.05778e+07	6.50935e+07	6.70791e+07	6.31494e+07	6.66547e+07	6.52359e+07	6.63587e+07	1.02161e+08	9.768e+07	1.02285e+08	9.99211e+07	1.00991e+08	1.0116e+08
9-stearolic acid	2.75	level2			279.233	358.4	C18H32O2	NEG					Fatty acids	脂肪酸	Fatty acyls	脂肪酰类	Hydrocarbons	碳氢化合物	RGTIBVZDHOMOKC-UHFFFAOYSA-N	8.46186e+06	9.22328e+06	8.97995e+06	0	0	7.93497e+06	1.01465e+07	9.36041e+06	1.2494e+07	9.67252e+06	1.02409e+07	1.12199e+07	9.56649e+06	9.51805e+06	0	9.54327e+06	9.51393e+06	1.11423e+07	9.92515e+06	1.00556e+07	1.07275e+07	1.18217e+07	1.52973e+07	1.46877e+07	1.69396e+07	1.66179e+07	1.628e+07	1.64875e+07
Apigenin-7-O-glucoside	2.75	level2			431.098	272.5	C21H20O10	NEG	HMDB0037340		578-74-5	C04608	Shikimates and Phenylpropanoids	莽草酸及苯丙酸类	Flavonoids	黄酮类	Flavones	黄酮类	KMOUJOKENFFTPU-QNDFHXLGSA-N	1.60964e+06	1.57191e+06	1.6697e+06	1.39557e+06	2.40236e+06	1.79659e+06	2.66698e+06	1.73982e+06	2.21189e+06	2.53561e+06	1.84801e+06	2.03702e+06	2.38641e+06	2.33857e+06	2.18756e+06	2.38784e+06	2.49953e+06	2.69795e+06	3.05614e+06	2.86e+06	3.20826e+06	2.72428e+06	2.5008e+06	2.71533e+06	2.65448e+06	4.72728e+06	2.4044e+06	3.71054e+06
Ambocin	2.75	level2			587.136	268.7	C26H28O14	POS					Shikimates and Phenylpropanoids	莽草酸及苯丙酸类	Isoflavonoids	异黄酮类	Isoflavones	异黄酮类	UXJMURXRQMFKJC-JEQMPJCPSA-N	5.87631e+06	3.87007e+06	3.02146e+06	5.15583e+06	1.49775e+07	4.5412e+06	6.37037e+06	6.5178e+06	1.50581e+07	8.08398e+06	7.06149e+06	6.3421e+06	6.32662e+06	8.18158e+06	5.73424e+06	5.86871e+06	1.2521e+08	4.70465e+06	5.98453e+06	1.42137e+07	7.19502e+06	6.91034e+06	5.04364e+06	5.90417e+06	4.77925e+06	1.8633e+07	3.67066e+06	4.55333e+06
Methylgingerol	2.75	level2			307.192	258.4	C18H28O4	NEG	HMDB0029852										CTGAPJBPSCUFRO-UHFFFAOYSA-N	2.70871e+07	2.81466e+07	2.7003e+07	1.74473e+07	1.65789e+07	1.87521e+07	5.70141e+07	5.51795e+07	5.49376e+07	5.41403e+07	2.88718e+07	1.52487e+07	2.75511e+07	2.19736e+07	2.14855e+07	2.43092e+07	1.1658e+07	1.69194e+07	1.23843e+07	1.22813e+07	1.1751e+07	1.27898e+07	8.64287e+06	1.08398e+07	1.10072e+07	1.08285e+07	1.07728e+07	1.06876e+07
12-Oxo-phytodienoic acid	2.75	level2			291.197	251.1	C18H28O3	NEG	HMDB0301804		85551-10-6	C01226	Fatty acids	脂肪酸	Octadecanoids	十八烷类	12-oxophytodienoic acid metabolites		PMTMAFAPLCGXGK-JMTMCXQRSA-N	5.77497e+06	8.11748e+06	5.56565e+06	5.69266e+06	5.59491e+06	5.44666e+06	4.94448e+06	4.83798e+06	5.04142e+06	5.01604e+06	4.43054e+06	4.96324e+06	5.5569e+06	5.55688e+06	4.87094e+06	5.55317e+06	3.29732e+06	3.75436e+06	3.47903e+06	3.74661e+06	3.86102e+06	3.83541e+06	883355	2.42703e+06	3.12997e+06	3.11861e+06	2.89067e+06	2.38259e+06
OMEGA-HYDROXYDODECANOIC ACID	2.75	level2			215.165	244.4	C12H24O3	NEG	HMDB0002059		505-95-3	C08317	Fatty acids	脂肪酸	Fatty Acids and Conjugates	脂肪酸及衍生物	Hydroxy fatty acids	羟基脂肪酸	ZDHCZVWCTKTBRY-UHFFFAOYSA-N	1.02696e+06	1.09642e+06	967584	1.04341e+06	942483	1.02459e+06	1.62723e+06	1.04765e+06	1.62774e+06	1.49997e+06	1.29222e+06	1.43431e+06	2.27565e+06	2.12479e+06	2.17666e+06	2.12574e+06	1.27328e+06	1.15502e+06	1.61166e+06	1.30419e+06	1.69042e+06	1.1457e+06	1.19335e+06	1.41152e+06	1.24582e+06	1.23818e+06	1.33195e+06	1.31086e+06
Dihydrojasmonic Acid	2.75	level2			211.134	239.2	C12H20O3	NEG	HMDB0033601		98674-52-3		Fatty acids	脂肪酸	Octadecanoids	十八烷类	Jasmonic acids	茉莉酸	PQEYTAGBXNEUQL-UHFFFAOYSA-N	1.53511e+07	1.59725e+07	1.59345e+07	1.54206e+07	1.54024e+07	1.55228e+07	1.70208e+07	1.78121e+07	1.74159e+07	1.68555e+07	1.79311e+07	1.76565e+07	1.39248e+07	1.41256e+07	1.40066e+07	1.43809e+07	1.18151e+07	1.27405e+07	1.26087e+07	1.2864e+07	1.22301e+07	1.25926e+07	1.06485e+07	1.01096e+07	1.10793e+07	1.01807e+07	1.10175e+07	1.02691e+07
p-Coumaraldehyde	2.75	level2			147.045	219.9	C9H8O2	NEG					Shikimates and Phenylpropanoids	莽草酸及苯丙酸类	Phenylpropanoids (C6-C3)	苯丙素			CJXMVKYNVIGQBS-UHFFFAOYSA-N	1.01034e+06	974030	968099	998871	1.03243e+06	951798	7.53502e+06	8.02467e+06	7.56301e+06	7.92801e+06	7.44037e+06	7.5545e+06	2.81223e+06	2.88933e+06	2.87249e+06	2.88947e+06	466186	459923	498034	500021	462018	478933	1.68959e+06	1.69206e+06	1.65148e+06	1.74167e+06	1.66714e+06	1.74262e+06
(2R)-4-[(1S)-1-Hydroxy-2,6,6-trimethyl-4-oxo-2-cyclohexen-1-yl]-2-butanyl beta-D-glucopyranoside	2.75	level2			411.199	205.9	C19H32O8	POS					Terpenoids	萜类	Apocarotenoids	脱辅基类胡萝卜素	Apocarotenoids(ε-)	脱辅基类胡萝卜素	CZYPGTRKJFYXLT-SUHXYMONSA-N	6.84344e+06	7.13252e+06	7.24159e+06	7.30639e+06	7.36753e+06	7.53785e+06	5.6446e+06	6.0549e+06	5.55152e+06	5.86518e+06	5.90208e+06	5.97397e+06	7.95889e+06	8.08216e+06	7.95889e+06	7.95891e+06	8.73457e+06	8.67437e+06	8.6174e+06	8.50575e+06	8.65912e+06	8.48579e+06	1.05081e+07	1.04319e+07	1.07108e+07	1.0456e+07	1.06226e+07	1.04072e+07
2-Hydroxyquinoline	2.75	level2			146.06	197.3	C9H7NO	POS					Alkaloids	生物碱	Tryptophan alkaloids	色氨酸系生物碱	Quinoline alkaloids	喹啉生物碱	LISFMEBWQUVKPJ-UHFFFAOYSA-N	2.82638e+06	3.07154e+06	2.93945e+06	2.82644e+06	2.56397e+06	2.95171e+06	2.56332e+06	3.01575e+06	2.55807e+06	2.53336e+06	2.98071e+06	2.71018e+06	2.6887e+06	2.56896e+06	2.69442e+06	2.40065e+06	2.69056e+06	2.71201e+06	2.56657e+06	2.58281e+06	2.5834e+06	2.53788e+06	2.8187e+06	2.99783e+06	2.5219e+06	2.84082e+06	3.01167e+06	2.87232e+06
Isotalatizidine	2.75	level2			408.274	196.8	C23H37NO5	POS					Alkaloids	生物碱	Pseudoalkaloids	假生物碱	Terpenoid alkaloids	萜类生物碱	RBSZCNOWHDHRFZ-CFIIAAHPSA-N	3.65839e+06	3.67791e+06	3.80704e+06	3.89514e+06	3.7962e+06	3.96802e+06	2.59261e+06	2.38829e+06	2.38404e+06	2.56952e+06	2.31966e+06	2.58277e+06	3.57433e+06	3.58694e+06	3.57677e+06	4.18318e+06	3.7726e+06	5.1105e+06	3.88324e+06	3.78243e+06	3.53231e+06	5.65067e+06	3.57051e+06	4.81986e+06	3.83895e+06	3.93939e+06	3.93016e+06	5.00747e+06
calycosin-7-O-beta-D-glucoside	2.75	level2			431.134	195.2	C22H22O9	POS					Shikimates and Phenylpropanoids	莽草酸及苯丙酸类	Isoflavonoids	异黄酮类	Isoflavones	异黄酮类	MGJLSBDCWOSMHL-MIUGBVLSSA-N	438182	570174	740681	390738	634333	370362	2.12396e+06	2.86579e+06	2.39285e+06	2.3287e+06	1.82101e+06	2.01359e+06	1.45149e+07	1.43437e+07	1.43487e+07	1.47898e+07	2.0515e+07	2.03313e+07	2.0016e+07	3.44452e+07	2.03074e+07	2.08653e+07	3.45728e+07	3.49422e+07	5.02582e+07	3.46121e+07	3.54736e+07	3.39526e+07
Trifolirhizin	2.75	level2			469.11	180.8	C22H22O10	POS	HMDB0303946			C10538	Shikimates and Phenylpropanoids	莽草酸及苯丙酸类	Isoflavonoids	异黄酮类	Pterocarpan	紫檀素类	VGSYCWGXBYZLLE-QEEQPWONSA-N	2.27493e+06	64287.9	89360	2.40809e+06	0	137443	2.75845e+06	65673.9	2.4279e+06	2.16302e+06	141713	2.29538e+06	7.50309e+07	7.59106e+07	7.45436e+07	7.39517e+07	8.41251e+07	8.51275e+07	8.66961e+07	8.71512e+07	8.56526e+07	8.40728e+07	1.06748e+08	1.02883e+08	1.08798e+08	1.09366e+08	1.0948e+08	1.08008e+08
Cyanidin-3-O-rutinoside	2.75	level2			595.165	177.6	C27H31O15	POS	HMDB0031458		28338-59-2	C08620							USNPULRDBDVJAO-FXCAAIILSA-O	8.58452e+08	8.52378e+08	8.68372e+08	8.90098e+08	8.99404e+08	8.72021e+08	9.16007e+08	8.72e+08	9.25839e+08	9.14516e+08	1.39139e+09	1.37464e+09	1.0168e+09	1.0168e+09	1.0106e+09	1.01618e+09	1.08966e+09	1.09588e+09	1.10296e+09	1.11172e+09	1.09218e+09	1.084e+09	1.14596e+09	1.19246e+09	1.13841e+09	1.18487e+09	1.18224e+09	1.1667e+09
Dipteryxin	2.75	level2			315.086	176.3	C17H14O6	POS					Shikimates and Phenylpropanoids	莽草酸及苯丙酸类	Isoflavonoids	异黄酮类	Isoflavones	异黄酮类	BSXFDHHTXOAUGB-UHFFFAOYSA-N	8.4223e+06	8.47511e+06	8.95385e+06	9.29424e+06	9.10368e+06	8.98158e+06	8.14085e+06	8.79605e+06	8.64541e+06	8.82221e+06	8.92817e+06	7.75275e+06	5.92524e+06	5.71759e+06	5.60063e+06	5.595e+06	1.7504e+06	1.49833e+06	2.9019e+06	1.9632e+06	3.73014e+06	3.18206e+06	3.40592e+06	3.67239e+06	3.97532e+06	3.56137e+06	3.38939e+06	3.4663e+06
skimmin	2.75	level2			325.092	161	C15H16O8	POS					Shikimates and Phenylpropanoids	莽草酸及苯丙酸类	Coumarins	香豆素类	Simple coumarins	简单香豆素类	VPAOSFFTKWUGAD-TVKJYDDYSA-N	5.1666e+06	5.25226e+06	5.12544e+06	5.04404e+06	5.16374e+06	5.28041e+06	5.52231e+06	6.10063e+06	5.97945e+06	6.23849e+06	6.091e+06	6.1923e+06	6.21168e+06	6.24353e+06	6.55247e+06	6.21292e+06	5.93792e+06	5.43414e+06	5.96054e+06	5.76639e+06	5.33154e+06	5.5776e+06	8.88204e+06	8.62881e+06	9.19956e+06	8.92469e+06	8.71292e+06	9.11521e+06
TIGLIC ACID	2.75	level2			99.0452	50.2	C5H8O2	NEG	HMDB0001470		80-59-1	C08279	Fatty acids	脂肪酸	Fatty Acids and Conjugates	脂肪酸及衍生物	Branched fatty acids	支链脂肪酸	UIERETOOQGIECD-ONEGZZNKSA-N	8.70651e+06	4.78385e+06	4.86712e+07	4.9682e+06	3.84171e+06	9.34133e+06	9.22482e+06	8.83902e+06	4.28875e+06	4.26373e+06	1.05401e+07	9.84859e+06	4.59143e+07	4.68859e+07	4.82194e+07	4.64087e+07	4.83813e+07	4.88061e+07	4.68198e+07	4.94386e+07	4.6768e+07	4.78962e+07	4.13035e+07	4.34323e+07	1.91463e+06	4.26939e+07	4.32509e+07	4.4266e+07
triandrin	2.75	level2			335.11	31.5	C15H20O7	POS					Shikimates and Phenylpropanoids	莽草酸及苯丙酸类	Phenylpropanoids (C6-C3)	苯丙素	Cinnamic acids and derivatives	肉桂酸及其衍生物	CNNXMGXBAZQZDE-HHMSBIESSA-N	1.80048e+07	1.80508e+07	2.50765e+07	2.47332e+07	1.23758e+07	1.29775e+07	1.69833e+07	2.1229e+07	1.46305e+07	1.71004e+07	1.77472e+07	1.65628e+07	1.71954e+07	1.72054e+07	1.72154e+07	1.92861e+07	1.23241e+07	1.19408e+07	1.38162e+07	1.4691e+07	1.25434e+07	1.35251e+07	1.87112e+07	1.92611e+07	1.71617e+07	1.8438e+07	1.79461e+07	1.88028e+07
3-hydroxy-3-methyl-5-oxo-5-[[(2R,3S,4S,5R,6S)-3,4,5-trihydroxy-6-(2-methyl-4-oxopyran-3-yl)oxyoxan-2-yl]methoxy]pentanoic acid	2.75	level2			455.115	25.5	C18H24O12	POS											WCVUIHQUPRXYKT-RGCIIANRSA-N	4.85045e+07	4.88765e+07	4.92865e+07	4.98755e+07	4.87963e+07	4.7669e+07	1.02982e+08	9.98152e+07	1.00493e+08	9.918e+07	9.77697e+07	1.01565e+08	5.05819e+07	5.08149e+07	5.00877e+07	5.15109e+07	1.29325e+07	1.27772e+07	1.27279e+07	1.1946e+07	1.22405e+07	1.20267e+07	5.21273e+07	5.07136e+07	5.12095e+07	5.38248e+07	5.15687e+07	5.16204e+07
Hexacosanoic acid	2.75	level2			395.389	346.9	C26H52O2	NEG	HMDB0002356	二十六烷酸	506-46-7	C21931	Fatty acids	脂肪酸	Fatty Acids and Conjugates	脂肪酸及衍生物	Unsaturated fatty acids	不饱和脂肪酸	XMHIUKTWLZUKEX-UHFFFAOYSA-N	1.20788e+06	1.25429e+06	594529	1.25803e+06	1.50191e+06	1.03489e+06	1.01559e+06	842681	1.17893e+06	1.11465e+06	871144	1.4509e+06	910809	912192	919215	1.16784e+06	1.308e+06	762646	706542	0	1.03906e+06	1.24054e+06	740537	0	741657	653168	1.37357e+06	2.277e+06
2,5-dihydroxy-3-undecylcyclohexa-2,5-diene-1,4-dione	2.74	level2			293.176	257.7	C17H26O4	NEG	HMDB0251767			C10342	Polyketides	聚酮	Aromatic polyketides	芳香聚酮	Benzoquinones	苯醌	IRSFLDGTOHBADP-UHFFFAOYSA-N	5.61811e+07	5.52114e+07	5.95321e+07	5.73915e+07	4.42665e+07	5.6863e+07	6.83526e+07	7.06123e+07	6.99721e+07	6.53785e+07	7.71548e+07	7.33668e+07	8.81014e+07	8.81535e+07	9.00757e+07	9.00576e+07	3.72549e+07	4.70194e+07	4.28388e+07	4.78683e+07	4.55267e+07	4.72465e+07	5.77225e+07	5.4051e+07	5.82006e+07	5.39992e+07	5.82861e+07	5.63764e+07
deltaline	2.74	level2			508.29	236.5	C27H41NO8	POS					Alkaloids	生物碱	Pseudoalkaloids	假生物碱	Terpenoid alkaloids	萜类生物碱	DTTPWCNKTMQMTE-TYNNPWLESA-N	2.64304e+06	2.52747e+06	2.4019e+06	2.33437e+06	3.11789e+06	2.69828e+06	1.59419e+06	1.4032e+06	1.65078e+06	1.47942e+06	1.78579e+06	1.71847e+06	7.69941e+06	7.86186e+06	7.92716e+06	7.92746e+06	1.44133e+07	1.46376e+07	1.36903e+07	1.36175e+07	1.43895e+07	1.39638e+07	1.49154e+07	1.49675e+07	1.50412e+07	1.48238e+07	1.53336e+07	1.54921e+07
(2E)-3,7-Dimethyl-2,6-octadien-1-yl 6-O-alpha-L-arabinofuranosyl-beta-D-glucopyranoside	2.74	level2			471.22	219.1	C21H36O10	POS					Terpenoids	萜类	Monoterpenoids	单萜类	Acyclic monoterpenoids	无环单萜	AWDKYYYAAQQLEF-XRSPUIAPSA-N	1.61063e+07	1.6366e+07	1.06835e+07	1.65192e+07	1.81646e+07	1.62438e+07	1.14606e+07	1.31299e+07	9.49764e+06	1.19277e+07	9.74603e+06	9.65628e+06	9.22879e+06	1.074e+07	9.25419e+06	9.23627e+06	6.1052e+06	6.03094e+06	6.23301e+06	6.30655e+06	9.38601e+06	9.75911e+06	8.0799e+06	8.22732e+06	8.16937e+06	8.67056e+06	8.11181e+06	8.68266e+06
3-oxo-3-[[(2R,3S,4S,5R,6S)-3,4,5-trihydroxy-6-[5-hydroxy-3-(4-hydroxyphenyl)-4-oxochromen-7-yl]oxyoxan-2-yl]methoxy]propanoic acid	2.74	level2			519.113	198.9	C24H22O13	POS					Shikimates and Phenylpropanoids	莽草酸及苯丙酸类	Isoflavonoids	异黄酮类	Isoflavones	异黄酮类	FRAUJUKWSKMNJY-RSEYPYQYSA-N	5.57727e+07	5.39484e+07	5.62706e+07	5.66695e+07	5.79488e+07	5.75717e+07	4.46491e+07	4.61605e+07	4.61064e+07	4.51843e+07	4.66248e+07	4.55668e+07	3.26453e+07	3.29077e+07	3.33779e+07	3.33752e+07	2.29622e+07	2.27644e+07	2.21753e+07	2.30191e+07	2.24139e+07	2.31879e+07	1.47829e+07	1.50432e+07	1.53909e+07	1.52003e+07	1.49183e+07	1.45839e+07
Cyclopenta[c]pyran-4-carboxylic acid, 1-(beta-D-glucopyranosyloxy)-1,4a,5,6,7,7a-hexahydro-4a,7-dihydroxy-6-[[(2E)-3-(4-hydroxyphenyl)-1-oxo-2-propen-1-yl]oxy]-7-methyl-, methyl ester, (1S,4aR,6S,7R,7aS)-	2.74	level2			591.168	149.9	C26H32O14	POS					Terpenoids	萜类	Monoterpenoids	单萜类	Iridoids monoterpenoids	环烯醚萜	NQXDDVZOWBZZHN-CRSYUQHVSA-N	5.54006e+06	5.23633e+06	5.22137e+06	5.56445e+06	5.8984e+06	5.68297e+06	5.44521e+06	5.62865e+06	5.80434e+06	5.67869e+06	5.51627e+06	5.81201e+06	3.33034e+06	3.3304e+06	3.35621e+06	3.35348e+06	1.08544e+06	1.19957e+06	1.2597e+06	1.18956e+06	1.19826e+06	1.39487e+06	1.81793e+06	1.86477e+06	1.38005e+06	1.6469e+06	1.63141e+06	1.66924e+06
Succinic_anhydride	2.74	level2			99.0087	28.5	C4H4O3	NEG	HMDB0032523		108-30-5	C19524							RINCXYDBBGOEEQ-UHFFFAOYSA-N	5.32497e+07	5.26811e+07	5.31845e+07	5.6259e+07	5.35832e+07	5.41947e+07	6.18392e+07	6.19409e+07	6.18256e+07	6.0641e+07	6.27844e+07	6.64938e+07	4.89133e+07	4.84299e+07	5.19819e+07	4.81579e+07	5.21705e+07	5.53295e+07	5.08654e+07	5.15661e+07	4.92511e+07	4.87117e+07	4.13657e+07	4.05539e+07	4.12771e+07	4.13191e+07	3.94987e+07	4.13965e+07
4-Acetyl-2-methoxyphenyl beta-D-glucopyranoside	2.74	level2			351.105	28.1	C15H20O8	POS											QUOZWMJFTQUXON-UXXRCYHCSA-N	1.38391e+07	1.46441e+07	1.48558e+07	1.50089e+07	1.46835e+07	1.49653e+07	1.95333e+07	1.8677e+07	1.84087e+07	1.84903e+07	1.88309e+07	1.95879e+07	1.53819e+07	1.57164e+07	1.58607e+07	1.59189e+07	1.32546e+07	1.29347e+07	1.26206e+07	1.35254e+07	1.31961e+07	1.30863e+07	1.42893e+07	1.42214e+07	1.46549e+07	1.37347e+07	1.42908e+07	1.41946e+07
2-Pyrrolidinone	2.74	level2			86.06	26.8	C4H7NO	POS	HMDB0002039		616-45-5	C11118	Alkaloids	生物碱	Ornithine alkaloids	鸟氨酸系生物碱	Pyrrolidine alkaloids	吡咯烷生物碱	HNJBEVLQSNELDL-UHFFFAOYSA-N	6.95789e+07	7.80411e+07	8.05541e+07	7.37379e+07	7.11926e+07	6.92163e+07	5.53973e+07	5.48567e+07	5.5219e+07	6.00721e+07	6.21779e+07	6.28466e+07	4.49312e+07	4.45212e+07	4.61726e+07	4.55637e+07	3.39374e+07	3.29535e+07	3.42243e+07	3.35206e+07	3.14839e+07	3.3597e+07	2.70486e+07	2.94102e+07	2.92622e+07	2.7684e+07	2.8224e+07	2.89151e+07
BUTYLATED HYDROXYTOLUENE	2.74	level2			219.175	303.4	C15H24O	NEG	HMDB0033826		128-37-0	C14693	Shikimates and Phenylpropanoids	莽草酸及苯丙酸类					NLZUEZXRPGMBCV-UHFFFAOYSA-N	2.50652e+06	3.11293e+06	2.42299e+06	2.66379e+06	2.41465e+06	2.6445e+06	2.78274e+06	2.83989e+06	2.88327e+06	2.60619e+06	3.24493e+06	2.80954e+06	2.62513e+06	2.61801e+06	2.51037e+06	2.62606e+06	2.96813e+06	2.8816e+06	2.52694e+06	2.49555e+06	2.672e+06	3.4837e+06	2.7987e+06	2.72749e+06	2.86089e+06	2.76897e+06	2.84257e+06	2.82831e+06
2,3-dihydroxypropyl hexadecanoate [IIN-based on	2.74	level2			313.273	296.1	C19H38O4	POS	HMDB0245964				Fatty acids	脂肪酸	Glycerolipids	甘油酯	Monoacylglycerols	甘油单酯	QHZLMUACJMDIAE-UHFFFAOYSA-N	8.10024e+06	8.66953e+06	1.03973e+07	8.82588e+06	8.21077e+06	8.92253e+06	1.11786e+07	1.27944e+07	5.05841e+06	6.61858e+06	6.93272e+06	4.9171e+06	7.49276e+06	7.29008e+06	7.29331e+06	7.49875e+06	4.13117e+06	4.29993e+07	1.89898e+07	1.10842e+07	9.68568e+06	8.74955e+06	1.79519e+07	1.38481e+07	2.07141e+07	1.07983e+07	1.76854e+07	1.30862e+07
Jasmonic acid	2.74	level2			209.118	261.1	C12H18O3	NEG					Fatty acids	脂肪酸	Octadecanoids	十八烷类	Jasmonic acids	茉莉酸	ZNJFBWYDHIGLCU-UHFFFAOYSA-N	2.7932e+06	2.25531e+06	3.18923e+06	4.96121e+06	3.34414e+06	3.47697e+06	3.44568e+06	3.59935e+06	3.47105e+06	3.37844e+06	2.26986e+06	3.4493e+06	3.10582e+06	3.10613e+06	3.15548e+06	3.19433e+06	2.84957e+06	1.95985e+06	1.8498e+06	3.09062e+06	1.95103e+06	3.19693e+06	2.29689e+06	2.20983e+06	2.07029e+06	2.15751e+06	2.28617e+06	1.46131e+06
forskolin	2.74	level2			433.221	248.7	C22H34O7	POS					Terpenoids	萜类	Diterpenoids	二萜类	Labdane diterpenoids	半日花烷型二萜	OHCQJHSOBUTRHG-KGGHGJDLSA-N	1.45347e+06	1.67115e+06	1.71947e+06	1.49517e+06	2.15677e+06	1.83569e+06	2.56657e+06	2.82108e+06	2.98071e+06	2.98333e+06	2.78344e+06	2.64594e+06	1.52533e+06	1.58637e+06	1.41462e+06	1.52764e+06	1.36695e+06	1.26132e+06	944722	989945	708988	831405	614146	671623	386145	574023	721145	493934
Butylparaben	2.74	level2			193.087	244.5	C11H14O3	NEG	HMDB0032575		94-26-8		Shikimates and Phenylpropanoids	莽草酸及苯丙酸类	Phenolic acids (C6-C1)	酚酸	Simple phenolic acids	简单酚酸	QFOHBWFCKVYLES-UHFFFAOYSA-N	1.18379e+06	1.25596e+06	1.36095e+06	1.34063e+06	1.01833e+06	1.19564e+06	1.39052e+06	1.36669e+06	1.25164e+06	1.30722e+06	1.46477e+06	1.5991e+06	1.28693e+06	1.34347e+06	1.34931e+06	1.34887e+06	1.15977e+06	1.33263e+06	1.34609e+06	1.29395e+06	1.1848e+06	1.23307e+06	1.25807e+06	1.34845e+06	1.37355e+06	1.28096e+06	1.21465e+06	1.31606e+06
Olivetol	2.74	level2			179.108	237.2	C11H16O2	NEG					Polyketides	聚酮					IRMPFYJSHJGOPE-UHFFFAOYSA-N	4.74621e+06	4.59689e+06	4.76801e+06	4.47166e+06	4.70447e+06	4.4233e+06	4.59807e+06	4.65009e+06	4.4573e+06	4.25615e+06	4.23429e+06	4.37711e+06	5.41718e+06	5.418e+06	5.46622e+06	5.47476e+06	6.77882e+06	6.52632e+06	6.27369e+06	6.58016e+06	6.47654e+06	6.55955e+06	7.06604e+06	6.93249e+06	7.14565e+06	6.56857e+06	7.05124e+06	6.52697e+06
Undecanedioic acid	2.74	level2			215.129	229.9	C11H20O4	NEG	HMDB0000888		1852-04-6		Fatty acids	脂肪酸	Fatty Acids and Conjugates	脂肪酸及衍生物	Dicarboxylic acids	二羧酸类	LWBHHRRTOZQPDM-UHFFFAOYSA-N	1.25821e+06	2.20198e+06	1.26322e+06	1.3533e+06	1.21545e+06	1.30291e+06	1.30771e+06	1.40977e+06	2.30915e+06	1.22454e+06	1.26508e+06	2.22882e+06	1.63157e+06	1.63676e+06	1.97958e+06	1.63937e+06	2.24896e+06	1.98368e+06	2.43863e+06	1.76261e+06	1.38634e+06	2.38916e+06	1.57908e+06	1.65876e+06	2.70274e+06	1.45916e+06	1.6298e+06	2.85098e+06
Umbelliferone	2.74	level2			163.039	209.4	C9H6O3	POS	HMDB0029865		93-35-6	C09315	Shikimates and Phenylpropanoids	莽草酸及苯丙酸类	Coumarins	香豆素类	Simple coumarins	简单香豆素类	ORHBXUUXSCNDEV-UHFFFAOYSA-N	1.49838e+07	1.54644e+07	1.35212e+07	1.33883e+07	1.34497e+07	1.45853e+07	4.92061e+06	4.88943e+06	4.73069e+06	4.76659e+06	4.76115e+06	4.75607e+06	1.0858e+07	1.11788e+07	1.11705e+07	1.08737e+07	1.5371e+07	1.67581e+07	1.45997e+07	1.3661e+07	1.62777e+07	1.57404e+07	6.46173e+06	6.75976e+06	6.75208e+06	6.1604e+06	6.66166e+06	6.37554e+06
Flavone base + 2O, 1MeO, C-Hex	2.74	level2			445.115	201.5	C22H22O10	NEG	HMDB0258645				Shikimates and Phenylpropanoids	莽草酸及苯丙酸类	Flavonoids	黄酮类	Flavones	黄酮类	ABRULANJVVJLFI-UHFFFAOYSA-N	1.28995e+06	1.12059e+06	1.18243e+06	1.04942e+06	1.19697e+06	1.0661e+06	1.2548e+06	1.06353e+06	1.05434e+06	1.11407e+06	1.02199e+06	1.03342e+06	1.01168e+07	1.01059e+07	9.31799e+06	9.37139e+06	9.13565e+06	9.02051e+06	9.14446e+06	1.71224e+07	1.73027e+07	8.52946e+06	1.2367e+07	1.35494e+07	1.33249e+07	1.36727e+07	2.82015e+07	1.35111e+07
7-[(2S,3R,4S,5S,6R)-4,5-dihydroxy-6-(hydroxymethyl)-3-[(2S,3R,4R,5R,6S)-3,4,5-trihydroxy-6-methyloxan-2-yl]oxyoxan-2-yl]oxy-5-hydroxy-2-(4-hydroxy-3-methoxyphenyl)chromen-4-one	2.74	level2			609.182	199.9	C28H32O15	POS	HMDB0304565				Shikimates and Phenylpropanoids	莽草酸及苯丙酸类	Flavonoids	黄酮类	Flavones	黄酮类	LGOQXEQWOCSLEC-CYZBKYQRSA-N	3.47827e+06	3.50714e+06	3.57318e+06	3.67281e+06	3.52613e+06	3.99796e+06	3.81774e+06	4.16274e+06	4.04673e+06	3.91714e+06	3.98146e+06	3.80565e+06	3.93166e+06	4.06102e+06	3.94815e+06	4.11038e+06	3.56838e+06	3.52478e+06	3.49807e+06	3.80876e+06	3.71042e+06	3.82089e+06	4.51554e+06	4.21023e+06	4.21053e+06	3.6657e+06	3.90934e+06	3.94586e+06
4-HYDROXYCYCLOHEXANECARBOXYLIC ACID	2.74	level2			143.071	196	C7H12O3	NEG	HMDB0001988		17419-81-7		Amino acids and Peptides	氨基酸及短肽					HCFRWBBJISAZNK-UHFFFAOYSA-N	828567	800957	764268	814156	745764	832957	994926	1.01199e+06	874956	887109	950024	1.03671e+06	962451	982974	875829	924074	1.29585e+06	1.37044e+06	1.26007e+06	1.22748e+06	1.63378e+06	1.0323e+06	1.04532e+06	1.08245e+06	1.02458e+06	1.02112e+06	1.46654e+06	1.19578e+06
Genistin	2.74	level2			431.099	186.3	C21H20O10	NEG					Shikimates and Phenylpropanoids	莽草酸及苯丙酸类	Isoflavonoids	异黄酮类	Isoflavones	异黄酮类	ZCOLJUOHXJRHDI-CMWLGVBASA-N	4.0383e+08	3.98214e+08	4.09335e+08	3.96717e+08	4.00589e+08	4.05275e+08	3.10987e+08	3.03813e+08	3.14163e+08	2.99816e+08	3.00189e+08	2.9972e+08	5.43252e+08	5.36908e+08	5.43605e+08	5.41732e+08	6.33073e+08	6.23375e+08	6.37687e+08	6.30238e+08	9.37862e+08	6.10668e+08	7.87601e+08	1.06085e+09	7.61666e+08	7.83431e+08	7.71704e+08	7.6354e+08
5,7-dihydroxy-2-(4-hydroxyphenyl)-3-[(2S,3R,4S,5S,6R)-3,4,5-trihydroxy-6-[[(2S,3R,4S,5S)-3,4,5-trihydroxyoxan-2-yl]oxymethyl]oxan-2-yl]oxychromen-4-one	2.74	level2			579.135	166.2	C26H28O15	NEG					Shikimates and Phenylpropanoids	莽草酸及苯丙酸类	Flavonoids	黄酮类	Flavonols	黄酮醇类	YJPZWZRYHLEDNA-KSPKLRDJSA-N	3.76188e+07	3.6561e+07	3.74239e+07	3.7901e+07	3.76714e+07	3.86352e+07	4.04977e+07	4.15026e+07	4.17531e+07	4.22975e+07	4.30288e+07	4.29038e+07	3.00289e+07	3.00351e+07	3.10232e+07	3.10169e+07	1.93416e+07	2.04117e+07	1.98836e+07	1.96076e+07	1.9841e+07	2.03892e+07	1.96723e+07	2.08682e+07	2.00194e+07	1.9725e+07	2.06301e+07	1.95965e+07
5-[6-[[3,4-dihydroxy-4-(hydroxymethyl)oxolan-2-yl]oxymethyl]-3,4,5-trihydroxyoxan-2-yl]oxy-4-(3,4-dihydroxyphenyl)-7-methoxychromen-2-one	2.74	level2			617.147	164.7	C27H30O15	POS					Shikimates and Phenylpropanoids	莽草酸及苯丙酸类	Coumarins	香豆素类	Simple coumarins	简单香豆素类	KNCNSYQYJUBLPW-UHFFFAOYSA-N	1.95513e+07	1.9968e+07	1.93478e+07	1.92561e+07	2.03308e+07	1.87873e+07	1.61456e+07	1.78729e+07	1.83946e+07	1.81403e+07	1.70332e+07	1.86032e+07	2.88598e+07	2.98097e+07	2.98088e+07	2.98037e+07	3.73752e+07	3.65608e+07	3.65232e+07	3.63146e+07	3.77307e+07	3.55133e+07	4.51152e+07	4.66002e+07	4.46837e+07	4.63866e+07	4.86958e+07	4.56422e+07
Loliolide	2.74	level2			197.117	162.2	C11H16O3	POS					Terpenoids	萜类	Apocarotenoids	脱辅基类胡萝卜素	Apocarotenoids (β-)	脱辅基类胡萝卜素	XEVQXKKKAVVSMW-UHFFFAOYSA-N	2.18311e+07	2.35797e+07	2.30637e+07	2.25755e+07	2.24929e+07	2.36526e+07	2.54136e+07	2.59295e+07	2.61029e+07	2.63033e+07	2.58614e+07	2.64094e+07	2.73519e+07	2.73561e+07	2.77098e+07	2.75675e+07	2.81737e+07	2.95022e+07	2.93945e+07	2.83707e+07	2.88354e+07	2.92633e+07	3.17438e+07	3.17777e+07	3.17724e+07	3.19975e+07	3.16376e+07	3.20934e+07
isoferulic acid	2.74	level2			193.05	159.6	C10H10O4	NEG	HMDB0000955		25522-33-2	C10470	Shikimates and Phenylpropanoids	莽草酸及苯丙酸类	Phenylpropanoids (C6-C3)	苯丙素	Cinnamic acids and derivatives	肉桂酸及其衍生物	QURCVMIEKCOAJU-HWKANZROSA-N	4.57938e+06	5.25247e+06	4.97744e+06	5.31275e+06	4.71409e+06	5.03311e+06	4.92252e+06	5.74045e+06	5.20014e+06	6.64651e+06	5.40625e+06	5.36862e+06	4.52078e+06	4.74705e+06	4.6232e+06	4.53556e+06	3.36768e+06	3.50147e+06	3.45256e+06	3.88903e+06	3.7737e+06	3.04714e+06	3.74496e+06	3.7087e+06	4.07071e+06	3.74329e+06	3.60708e+06	4.0248e+06
Isoliquiritin	2.74	level2			441.116	158.5	C21H22O9	POS					Shikimates and Phenylpropanoids	莽草酸及苯丙酸类	Flavonoids	黄酮类	Chalcones	查耳酮类	YNWXJFQOCHMPCK-LXGDFETPSA-N	2.20325e+06	2.29571e+06	4.03361e+06	2.19638e+06	2.28129e+06	2.32728e+06	2.02129e+06	2.26541e+06	2.26987e+06	2.3495e+06	2.42902e+06	2.16155e+06	3.09369e+06	3.10405e+06	3.51941e+06	3.20645e+06	4.39682e+06	4.1828e+06	4.54863e+06	4.15406e+06	5.11119e+06	5.41969e+06	4.68547e+06	4.90272e+06	5.03651e+06	4.61179e+06	4.60119e+06	4.96826e+06
Camelliaside B	2.74	level2			749.189	158.1	C32H38O19	POS	HMDB0038767		131573-90-5		Shikimates and Phenylpropanoids	莽草酸及苯丙酸类	Flavonoids	黄酮类	Flavonols	黄酮醇类	LLPRITPJQPQXIR-UHFFFAOYSA-N	7.30841e+06	7.58283e+06	1.70597e+07	7.55844e+06	8.15102e+06	7.71606e+06	7.82532e+06	8.78455e+06	8.4875e+06	8.17551e+06	8.06623e+06	8.91476e+06	5.86841e+06	6.07244e+06	5.99823e+06	6.07245e+06	3.51428e+06	6.80171e+06	6.56142e+06	3.8218e+06	6.33986e+06	6.52205e+06	3.86135e+06	3.72006e+06	4.08359e+06	3.9877e+06	4.17065e+06	4.31844e+06
Gentiopicrin	2.74	level2			379.1	144.6	C16H20O9	POS					Terpenoids	萜类	Monoterpenoids	单萜类	Secoiridoid monoterpenoids	裂环烯醚萜	DUAGQYUORDTXOR-GPQRQXLASA-N	9.00503e+06	9.3863e+06	1.0207e+07	9.94196e+06	1.04648e+07	1.00666e+07	7.63817e+06	8.41008e+06	7.9704e+06	8.12564e+06	8.33667e+06	8.17981e+06	1.39655e+07	1.54783e+07	1.54679e+07	1.54682e+07	2.05517e+07	1.90355e+07	2.23484e+07	1.93016e+07	2.21708e+07	1.97001e+07	2.00953e+07	1.9922e+07	2.10374e+07	2.46124e+07	2.48918e+07	2.28205e+07
Kaempferol-3-O-galactoside-7-O-rhamnoside	2.74	level2			595.165	144	C27H30O15	POS	HMDB0037426		38784-79-1		Shikimates and Phenylpropanoids	莽草酸及苯丙酸类	Flavonoids	黄酮类	Flavonols	黄酮醇类	JYXSWDCPHRTYGU-VYARGGPUSA-N	2.1531e+07	2.14475e+07	2.5947e+07	1.00404e+07	2.6212e+07	2.20335e+07	2.14848e+07	8.75074e+06	8.28291e+06	2.08133e+07	8.99897e+06	1.94274e+07	1.55719e+07	1.78332e+07	1.80661e+07	1.80781e+07	1.20531e+07	1.21512e+07	1.32034e+07	1.1811e+07	1.301e+07	1.2719e+07	1.06931e+07	1.01902e+07	1.00664e+07	1.02329e+07	9.9663e+06	1.02482e+07
PSEUDO-ANISATIN	2.74	level2			321.131	50.3	C15H22O6	POS					Terpenoids	萜类	Sesquiterpenoids	倍半萜类	Prezizaane sesquiterpenoids	Prezizaane型倍半萜	NOHXYGXFTACADH-JHLBFKOCSA-N	1.10261e+08	9.84043e+07	9.20635e+07	9.84041e+07	1.03347e+08	1.05793e+08	8.78894e+07	8.84613e+07	9.51638e+07	9.23061e+07	9.36319e+07	8.8853e+07	1.08096e+08	1.08848e+08	1.08091e+08	1.10844e+08	9.86197e+07	1.09093e+08	1.02675e+08	1.18773e+08	1.18836e+08	1.25622e+08	1.28783e+08	1.29167e+08	1.25257e+08	1.26407e+08	1.2263e+08	1.30961e+08
Viridiflorine	2.74	level2			286.201	41.4	C15H27NO4	POS					Alkaloids	生物碱	Ornithine alkaloids	鸟氨酸系生物碱	Pyrrolizidine alkaloids	吡咯里西啶生物碱	BWQSLRZZOVFVHJ-ABHRYQDASA-N	1.01538e+08	1.05097e+08	1.04449e+08	1.03625e+08	9.89529e+07	1.00226e+08	9.93318e+07	9.7812e+07	9.71558e+07	9.72099e+07	9.71316e+07	9.77306e+07	7.60617e+07	7.85637e+07	7.85548e+07	7.80551e+07	5.40001e+07	5.19461e+07	5.5405e+07	5.53812e+07	5.29512e+07	5.47307e+07	6.05632e+07	6.14178e+07	6.37867e+07	6.21669e+07	6.38742e+07	6.50492e+07
[(2R,3S,4S,5R,6R)-6-[(2S,3S,4S,5R)-3,4-dihydroxy-2,5-bis(hydroxymethyl)oxolan-2-yl]oxy-3,4,5-trihydroxyoxan-2-yl]methyl 4-hydroxybenzoate	2.74	level2			461.13	40.9	C19H26O13	NEG					Shikimates and Phenylpropanoids	莽草酸及苯丙酸类	Phenolic acids (C6-C1)	酚酸	Simple phenolic acids	简单酚酸	CDTIMEVVBBGLIF-OVUASUNJSA-N	6.02433e+07	6.04121e+07	5.90997e+07	6.0622e+07	6.13121e+07	6.41087e+07	7.562e+07	1.61183e+08	7.47698e+07	7.8288e+07	8.7555e+07	8.00163e+07	3.89021e+07	3.92653e+07	3.9588e+07	3.95874e+07	1.59374e+07	1.55903e+07	1.65675e+07	1.54027e+07	1.60435e+07	1.57312e+07	2.08771e+07	2.12466e+07	2.03833e+07	2.13371e+07	2.17179e+07	2.10546e+07
Amphetamine	2.74	level2			136.112	36.8	C9H13N	POS	HMDB0014328		300-62-9	C07514	Alkaloids	生物碱	Pseudoalkaloids	假生物碱	Phenylalanine-derived alkaloids	苯丙氨酸衍生生物碱	KWTSXDURSIMDCE-UHFFFAOYSA-N	6.46314e+06	6.5324e+06	6.23186e+06	7.59232e+06	5.86169e+06	5.93396e+06	3.76381e+07	3.7732e+07	3.7559e+07	3.92644e+07	3.79251e+07	3.83443e+07	2.54868e+07	2.55008e+07	2.54986e+07	2.70833e+07	7.39499e+06	8.80474e+06	8.05488e+06	7.50755e+06	8.44522e+06	7.68543e+06	4.97703e+07	4.94885e+07	5.13521e+07	5.08441e+07	5.10382e+07	5.096e+07
Trachelanthine	2.74	level2			302.196	36.7	C15H27NO5	POS	HMDB0341200										DLNWZIVYKQXLTN-CGYUPCHJSA-N	3.64534e+07	3.9421e+07	4.25655e+07	4.06988e+07	3.98612e+07	3.85068e+07	4.39851e+07	4.36164e+07	4.17502e+07	4.27025e+07	4.33965e+07	4.38702e+07	3.72398e+07	3.87704e+07	3.87663e+07	3.87684e+07	3.32915e+07	3.36826e+07	3.54186e+07	3.56583e+07	3.47829e+07	3.61743e+07	3.5779e+07	3.43752e+07	3.47772e+07	3.6205e+07	3.8011e+07	3.65431e+07
Rhapontigenin	2.74	level2			281.07	34.1	C15H14O4	POS					Shikimates and Phenylpropanoids	莽草酸及苯丙酸类	Stilbenoids	茋类	Monomeric stilbenes	单体二苯乙烯类	PHMHDRYYFAYWEG-NSCUHMNNSA-N	4.8186e+08	4.74254e+08	5.03027e+08	4.74267e+08	4.81422e+08	4.8802e+08	6.51585e+08	6.41548e+08	6.54121e+08	6.33089e+08	6.18278e+08	6.47932e+08	2.37025e+08	3.06641e+08	3.06193e+08	3.06153e+08	9.65686e+07	1.03658e+08	9.84562e+07	9.22097e+07	9.76171e+07	9.33074e+07	2.51032e+08	2.5966e+08	8.40615e+07	2.57689e+08	2.48471e+08	9.24221e+07
CROTONIC ACID	2.74	level2			85.0294	28.4	C4H6O2	NEG	HMDB0010720		3724-65-0	C01771	Fatty acids	脂肪酸	Fatty Acids and Conjugates	脂肪酸及衍生物	Unsaturated fatty acids	不饱和脂肪酸	LDHQCZJRKDOVOX-NSCUHMNNSA-N	1.63036e+07	1.7747e+07	1.658e+07	1.78842e+07	1.72304e+07	1.66539e+07	2.1686e+07	1.98549e+07	1.82839e+07	2.04591e+07	2.08864e+07	2.38277e+07	1.87825e+07	1.72822e+07	1.88925e+07	1.80567e+07	1.25389e+07	1.48216e+07	1.29796e+07	1.20066e+07	1.13325e+07	1.22008e+07	1.06547e+07	1.1413e+07	1.12663e+07	1.34529e+07	1.16278e+07	1.19434e+07
Di-n-butyl phthalate	2.74	level2			279.159	16.1	C16H22O4	POS	HMDB0033244		84-74-2	C14214	Shikimates and Phenylpropanoids	莽草酸及苯丙酸类	Phenolic acids (C6-C1)	酚酸	Shikimic acids and derivatives	莽草酸及其衍生物	DOIRQSBPFJWKBE-UHFFFAOYSA-N	1.56681e+07	1.52978e+07	1.13169e+07	1.00066e+07	1.45867e+07	1.06852e+07	1.19382e+07	1.00768e+07	9.64791e+06	9.71972e+06	1.18384e+07	1.07317e+07	1.32675e+07	1.24786e+07	1.24932e+07	1.2684e+07	1.10974e+07	1.21858e+07	1.02504e+07	1.22636e+07	1.07649e+07	1.07562e+07	1.16307e+07	1.30034e+07	1.08336e+07	1.03423e+07	7.67591e+06	1.0284e+07
PC(37:3)	2.74	level2			798.6	346.8	C45H84NO8P	POS		1- ( 9Z -十五碳酰基) -2-( 13Z , 16Z -二十二碳二烯酰基)-甘油-3 -磷酸胆碱			Fatty acids	脂肪酸	Glycerophospholipids	甘油磷脂	Glycerophosphocholines		HYGQCEKTOFDLOO-OXKHLINPSA-N	2.94541e+07	5.04339e+07	5.404e+07	7.7006e+07	1.07367e+07	3.73539e+07	2.76061e+07	4.78343e+07	2.68941e+07	3.66821e+07	3.68993e+07	3.46304e+07	3.03997e+07	3.26643e+07	3.17501e+07	3.05501e+07	1.33222e+07	3.22706e+07	5.66458e+07	2.92776e+07	2.93351e+07	2.79763e+07	4.43051e+07	5.29128e+07	5.10452e+07	5.18748e+07	4.58094e+07	6.72962e+07
Piracetam	2.74	level2			125.071	16.1	C6H10N2O2	POS	HMDB0256585	吡拉西坦	7491-74-9	D01914	Alkaloids	生物碱	Ornithine alkaloids	鸟氨酸系生物碱	Pyrrolidine alkaloids	吡咯烷生物碱	GMZVRMREEHBGGF-UHFFFAOYSA-N	5.07067e+06	3.63087e+06	2.94527e+06	5.07184e+06	2.33562e+06	4.53529e+06	6.27595e+06	3.94856e+06	3.70589e+06	6.50975e+06	3.32057e+06	3.50387e+06	3.97287e+06	4.38442e+06	3.65494e+06	3.62568e+06	5.73325e+06	4.11541e+06	3.62782e+06	3.87867e+06	4.89767e+06	3.78105e+06	3.38577e+06	4.71508e+06	2.92454e+06	2.12927e+06	5.38917e+06	3.20231e+06
cis-Aconitic acid	2.74	level2			173.009	318	C6H6O6	NEG	HMDB0000072	顺乌头酸	4023-65-8	C00417	Fatty acids	脂肪酸	Fatty Acids and Conjugates	脂肪酸及衍生物	Dicarboxylic acids	二羧酸类	GTZCVFVGUGFEME-IWQZZHSRSA-N	1.53277e+07	2.53996e+07	2.74944e+07	2.64578e+07	2.79415e+07	2.75258e+07	3.0245e+07	9.06803e+07	9.2632e+07	3.70801e+07	1.92502e+07	1.58783e+07	3.21432e+07	2.93749e+07	3.1501e+07	3.21367e+07	435392	2.82854e+07	4.38346e+07	4.22703e+07	3.66321e+07	3.58221e+07	3.8859e+07	4.09143e+07	3.89726e+07	3.84169e+07	3.4484e+07	3.71185e+07
Sinapic acid	2.74	level2			223.061	180.7	C11H12O5	NEG	HMDB0032616	芥子酸	7362-37-0	C00482	Shikimates and Phenylpropanoids	莽草酸及苯丙酸类	Phenylpropanoids (C6-C3)	苯丙素	Cinnamic acids and derivatives	肉桂酸及其衍生物	PCMORTLOPMLEFB-ONEGZZNKSA-N	1.43761e+08	1.44491e+08	1.43217e+08	1.49257e+08	1.48552e+08	1.44167e+08	7.10001e+07	7.16689e+07	7.28963e+07	7.10188e+07	7.06849e+07	7.03671e+07	7.50334e+07	7.59557e+07	7.54378e+07	7.52322e+07	6.0425e+07	5.82635e+07	5.95535e+07	6.02861e+07	5.93096e+07	6.02648e+07	3.56802e+07	3.64987e+07	3.62457e+07	3.64776e+07	3.58759e+07	3.56954e+07
2-O-β-D-Glucopyranosyl-L-ascorbic acid	2.74	level2			337.078	26.5	C12H18O11	NEG	HMDB0253873	抗坏血酸- 2 -葡萄糖苷	562043-82-7		Carbohydrates	碳水化合物	Saccharides	糖类	Monosaccharides	单糖	MLSJBGYKDYSOAE-UHFFFAOYSA-N	1.53692e+07	1.51145e+07	1.55964e+07	1.54603e+07	1.73311e+07	1.52809e+07	2.34829e+07	2.20384e+07	2.41844e+07	2.34925e+07	2.15828e+07	1.98879e+07	1.40009e+07	1.41057e+07	1.40013e+07	1.41056e+07	1.05237e+07	1.15576e+07	1.04541e+07	1.04629e+07	1.10768e+07	1.2444e+07	1.13636e+07	1.12838e+07	1.12529e+07	1.11595e+07	9.99465e+06	1.17672e+07
8-(2-hexylcyclopropyl)octanoic acid	2.74	level2			267.233	324	C17H32O2	NEG		9，10 -亚甲基十六烷酸	5618-00-8		Fatty acids	脂肪酸	Fatty Acids and Conjugates	脂肪酸及衍生物	Carbocyclic fatty acids	环状脂肪酸	MUZYOAHCGSIXJH-UHFFFAOYSA-N	1.88435e+06	1.73676e+06	2.19912e+06	1.80617e+06	1.92784e+06	1.75898e+06	2.30724e+06	2.20371e+06	1.97693e+06	2.19213e+06	2.27924e+06	2.40247e+06	1.83724e+06	1.59575e+06	1.68523e+06	1.48877e+06	2.75895e+06	1.87529e+06	1.72421e+06	2.18466e+06	1.81604e+06	2.24456e+06	2.15971e+06	2.13365e+06	2.29695e+06	1.80845e+06	2.07858e+06	1.91612e+06
5-hexyltetrahydrofuran-2-one	2.74	level2			169.123	266.3	C10H18O2	NEG		γ-癸内酯	706-14-9		Fatty acids	脂肪酸	Fatty esters	脂肪酸酯	Lactones	内酯	IFYYFLINQYPWGJ-UHFFFAOYSA-N	2.401e+06	2.47534e+06	2.33385e+06	2.45784e+06	2.00506e+06	2.54379e+06	2.88779e+06	2.56829e+06	2.76005e+06	2.75741e+06	2.87747e+06	2.86135e+06	3.66034e+06	3.66376e+06	3.6807e+06	3.86884e+06	2.67853e+06	3.3592e+06	3.04564e+06	3.31822e+06	3.13921e+06	3.52243e+06	5.10462e+06	4.82375e+06	5.30588e+06	4.63632e+06	5.19969e+06	4.92925e+06
(E)-5-hydroxyundec-2-enoic acid	2.74	level2			199.134	225.9	C11H20O3	NEG		( E ) - 5 -羟基十一碳- 2 -烯酸			Fatty acids	脂肪酸	Fatty Acids and Conjugates	脂肪酸及衍生物	Hydroxy fatty acids	羟基脂肪酸	MWMIRIBJWGECFI-RMKNXTFCSA-N	5.03868e+06	5.11997e+06	5.19044e+06	5.04128e+06	5.13576e+06	5.29781e+06	3.98145e+06	4.21728e+06	3.98406e+06	4.16026e+06	4.00266e+06	4.03687e+06	5.43524e+06	5.58336e+06	5.65633e+06	5.6558e+06	5.90408e+06	6.20182e+06	6.11142e+06	6.45867e+06	6.09554e+06	6.50921e+06	5.78692e+06	5.73927e+06	5.95521e+06	5.62082e+06	5.89985e+06	5.91297e+06
PC(34:3)	2.73	level2			756.553	336	C42H78NO8P	POS	HMDB0007881	1-十四碳酰基-2-二十碳三烯酰基-sn-甘油-3-磷酸胆碱			Fatty acids	脂肪酸	Glycerophospholipids	甘油磷脂	Glycerophosphocholines		XWHIBISICRMDDW-ZLBNXBDKSA-N	4.15452e+08	3.8912e+08	3.45941e+08	3.38003e+08	4.25148e+06	3.14765e+08	4.4452e+08	5.1702e+08	3.21328e+08	5.77643e+08	4.76094e+08	4.90362e+08	4.21333e+08	4.94013e+08	4.2418e+08	4.52683e+08	5.70084e+06	4.1381e+08	4.19195e+08	3.87792e+08	4.47404e+08	4.38079e+08	4.07339e+08	3.61858e+08	3.67055e+08	4.39884e+08	4.27846e+08	4.29994e+08
Oleic_Acid_ethyl_ester	2.73	level2			311.294	334	C20H38O2	POS	HMDB0034451		111-62-6	C03425	Fatty acids	脂肪酸	Fatty esters	脂肪酸酯	Wax monoesters		LVGKNOAMLMIIKO-VAWYXSNFSA-N	2.71963e+06	2.83033e+06	2.71828e+06	1.24557e+06	5.72072e+06	1.17118e+06	2.04444e+06	2.73117e+06	1.72729e+06	3.35123e+06	1.32551e+06	1.50759e+06	1.81734e+06	2.87919e+06	3.10119e+06	3.09527e+06	2.08303e+06	1.46611e+06	3.19288e+06	2.37714e+06	1.60585e+06	2.60776e+06	7.57513e+06	5.72644e+06	5.62262e+06	6.22255e+06	6.38376e+06	6.94323e+06
FA 18:2+1O	2.73	level2			295.227	311.4	C18H32O3	NEG					Fatty acids	脂肪酸	Octadecanoids	十八烷类	Other Octadecanoids	其他十八烷	NPDSHTNEKLQQIJ-UHFFFAOYSA-N	6.37881e+06	6.91897e+06	8.6169e+06	8.72831e+06	6.3485e+06	5.39502e+06	9.31758e+06	9.99356e+06	9.58289e+06	9.8112e+06	9.98909e+06	1.00512e+07	6.44251e+06	6.44307e+06	6.75029e+06	6.44452e+06	4.69877e+06	4.89157e+06	4.49964e+06	7.2081e+06	7.37179e+06	5.22379e+06	5.43463e+06	5.39128e+06	5.44636e+06	5.5057e+06	5.39486e+06	5.89262e+06
Nandrolone	2.73	level2			275.2	255.1	C18H26O2	POS	HMDB0002725		434-22-0	C07254	Terpenoids	萜类	Steroids	甾体	Estrane steroids	雌甾烷	NPAGDVCDWIYMMC-IZPLOLCNSA-N	1.55481e+08	1.59831e+08	1.50135e+08	1.58135e+08	1.73116e+08	1.54292e+08	1.6385e+08	1.59025e+08	1.59059e+08	1.60574e+08	1.56145e+08	1.54337e+08	1.16093e+08	1.16603e+08	1.1493e+08	1.16284e+08	1.08841e+08	1.07686e+08	1.04753e+08	1.06986e+08	1.05943e+08	1.06009e+08	6.00842e+07	6.20482e+07	5.79779e+07	6.21196e+07	5.84438e+07	6.03286e+07
2-Naphthalenecarboxylic acid, 1-[2-(3-furanyl)ethyl]-1,2,3,4,4a,7,8,8a-octahydro-1,4a,5-trimethyl-, (1R,2R,4aR,8aR)-	2.73	level2			317.211	244.7	C20H28O3	POS					Terpenoids	萜类	Diterpenoids	二萜类	Colensane and Clerodane diterpenoids	科伦烯型二萜及克勒酮型二萜	KQFDQVMJLKUUDA-ZULIPRJHSA-N	2.13342e+07	2.15721e+07	2.22904e+07	2.30087e+07	2.48235e+07	2.32612e+07	2.19385e+07	2.23904e+07	2.28588e+07	2.25421e+07	2.2406e+07	2.24366e+07	1.9832e+07	1.9877e+07	2.0143e+07	2.05145e+07	1.74886e+07	1.69887e+07	1.66797e+07	1.73852e+07	1.71379e+07	1.67789e+07	1.5289e+07	1.53775e+07	1.43861e+07	1.4732e+07	1.48639e+07	1.48558e+07
2-Isopropylphenol	2.73	level2			137.096	192.3	C9H12O	POS	HMDB0032029		88-69-7		Terpenoids	萜类	Monoterpenoids	单萜类	Menthane monoterpenoids	薄荷烷型单萜	CRBJBYGJVIBWIY-UHFFFAOYSA-N	8.08168e+06	8.10594e+06	8.04449e+06	7.93286e+06	8.02211e+06	8.92882e+06	1.33703e+07	1.25455e+07	1.37787e+07	1.14977e+07	9.9191e+06	1.2896e+07	7.16154e+06	7.33846e+06	7.16034e+06	7.16122e+06	4.99624e+06	5.03311e+06	6.88525e+06	3.2565e+06	4.47908e+06	4.93347e+06	8.10266e+06	7.48632e+06	5.50609e+06	5.99981e+06	6.11447e+06	9.0317e+06
Aspirin	2.73	level2			181.049	166.6	C9H8O4	POS	HMDB0001879		50-78-2	C01405	Shikimates and Phenylpropanoids	莽草酸及苯丙酸类	Phenolic acids (C6-C1)	酚酸	Simple phenolic acids	简单酚酸	BSYNRYMUTXBXSQ-UHFFFAOYSA-N	1.1954e+08	1.2659e+08	1.19255e+08	1.21757e+08	1.2619e+08	1.25947e+08	1.15246e+08	1.17301e+08	1.20264e+08	1.13234e+08	1.1665e+08	1.14174e+08	1.24263e+08	1.24266e+08	1.25117e+08	1.25109e+08	1.36591e+08	1.3549e+08	1.32458e+08	1.34787e+08	1.33616e+08	1.30415e+08	1.31779e+08	1.32579e+08	1.27348e+08	1.31787e+08	1.31363e+08	1.3068e+08
6-Methoxy-alpha-pyrufuran	2.73	level2			305.102	163.4	C16H16O6	POS	HMDB0041294		167278-44-6	C08761	Shikimates and Phenylpropanoids	莽草酸及苯丙酸类					ZUMWPOBUQWYISM-UHFFFAOYSA-N	6.48704e+06	6.55574e+06	6.03699e+06	5.92291e+06	6.16838e+06	6.52167e+06	6.88894e+06	7.25338e+06	6.81885e+06	7.12756e+06	7.03087e+06	7.54698e+06	5.29743e+06	5.38582e+06	5.4108e+06	5.41055e+06	3.63771e+06	3.69623e+06	4.08574e+06	3.53325e+06	4.01617e+06	3.73745e+06	3.37268e+06	3.60024e+06	3.63354e+06	3.49188e+06	3.51248e+06	3.42793e+06
2-Propenoic acid, 3-[4-(beta-D-glucopyranosyloxy)phenyl]-, (2E)-	2.73	level2			327.107	156	C15H18O8	POS					Shikimates and Phenylpropanoids	莽草酸及苯丙酸类	Phenylpropanoids (C6-C3)	苯丙素	Cinnamic acids and derivatives	肉桂酸及其衍生物	LJFYQZQUAULRDF-FDGSXQGBSA-N	1.97323e+08	2.01133e+08	1.994e+08	2.05405e+08	2.00304e+08	2.04745e+08	2.45295e+08	2.43594e+08	2.47726e+08	2.49307e+08	2.42609e+08	2.36912e+08	1.59317e+08	1.59738e+08	1.61807e+08	1.62835e+08	1.01319e+08	1.01771e+08	1.0335e+08	1.06071e+08	1.03557e+08	1.0173e+08	6.36208e+07	6.33322e+07	6.44508e+07	6.06711e+07	6.3873e+07	6.37786e+07
Ethanone, 1-[4-[(6-O-beta-D-xylopyranosyl-beta-D-glucopyranosyl)oxy]phenyl]-	2.73	level2			453.136	144	C19H26O11	POS											YQOKGDRMWQLQNR-BMVMOQKNSA-N	1.97174e+07	1.62599e+07	1.84603e+07	1.91146e+07	1.96086e+07	1.89577e+07	1.93321e+07	1.73079e+07	2.0917e+07	2.07914e+07	1.73866e+07	1.82394e+07	1.42852e+07	1.42886e+07	1.40633e+07	1.36046e+07	9.206e+06	9.7498e+06	8.95224e+06	8.27531e+06	8.47892e+06	9.78429e+06	1.07737e+07	1.05948e+07	1.06367e+07	1.04074e+07	1.1025e+07	1.07603e+07
Forsythoside B	2.73	level2			779.23	344.8	C34H44O19	POS					Shikimates and Phenylpropanoids	莽草酸及苯丙酸类	Phenylpropanoids (C6-C3)	苯丙素	Cinnamic acids and derivatives	肉桂酸及其衍生物	JMBINOWGIHWPJI-UNSOMVRXSA-N	3.18319e+06	6.77839e+06	1.00861e+07	8.72941e+06	1.64748e+07	2.96932e+07	1.29489e+06	8.79227e+06	1.26884e+07	9.46998e+06	1.26843e+07	1.7076e+07	2.27884e+08	2.42983e+08	2.42682e+08	2.43485e+08	2.80532e+06	1.75379e+07	3.79428e+07	1.29163e+07	4.73767e+07	2.13205e+07	1.73657e+06	6.86727e+06	2.12674e+07	2.02285e+07	1.11384e+07	2.7285e+07
Ginsenoside Rg5	2.73	level2			765.479	335.8	C42H70O12	NEG					Terpenoids	萜类	Triterpenoids	三萜类	Dammarane and Protostane triterpenoids	达玛烷型三萜及原萜烷型三萜	NJUXRKMKOFXMRX-UHFFFAOYSA-N	2.08798e+07	1.5396e+07	2.15706e+07	1.87497e+07	1.16881e+07	3.38997e+07	2.32864e+07	8.41998e+06	1.33263e+07	1.01748e+07	1.15621e+07	2.15542e+07	1.08037e+07	1.1483e+07	1.31562e+07	1.53191e+07	1.84025e+07	1.62534e+07	5.46681e+06	1.75495e+07	1.92304e+07	9.92517e+06	5.92966e+06	7.07099e+06	7.52804e+06	1.50973e+07	2.27284e+07	1.77712e+07
alpha-Chaconine	2.73	level2			850.495	322.6	C45H73NO14	NEG	HMDB0039353		20562-03-2	C10796	Alkaloids	生物碱	Pseudoalkaloids	假生物碱	Steroidal alkaloids	甾体生物碱	TYNQWWGVEGFKRU-UHFFFAOYSA-N	6.08618e+06	6.19713e+06	7.37807e+06	6.8755e+06	7.44706e+06	6.19353e+06	6.17248e+06	5.94288e+06	3.90816e+06	6.43612e+06	6.89227e+06	6.16829e+06	3.58248e+06	3.69463e+06	3.63519e+06	3.50871e+06	4.67581e+06	4.70284e+06	4.13457e+06	4.54236e+06	3.24306e+06	4.01212e+06	2.03376e+06	2.16291e+06	2.39359e+06	2.28198e+06	1.87289e+06	1.9386e+06
Lupinine	2.73	level2			170.154	306.6	C10H19NO	POS					Alkaloids	生物碱	Lysine alkaloids	赖氨酸系生物碱	Quinolizidine alkaloids	喹诺里西啶生物碱	HDVAWXXJVMJBAR-VHSXEESVSA-N	1.77812e+06	1.49148e+06	1.64872e+06	1.5052e+06	2.03814e+06	1.74969e+06	1.14869e+06	981423	1.16196e+06	964298	1.23358e+06	1.14552e+06	1.65237e+06	1.63715e+06	1.59275e+06	1.65232e+06	929632	1.22433e+06	798382	785971	965833	1.16153e+06	2.753e+06	2.76434e+06	2.70479e+06	2.90958e+06	2.89321e+06	2.56905e+06
Gitogenin	2.73	level2			433.33	302.1	C27H44O4	POS	HMDB0301778		6811-13-8		Terpenoids	萜类	Steroids	甾体	Spirostane steroids	螺环甾体	FWCXELAAYFYCSR-UHFFFAOYSA-N	6.33984e+06	6.03097e+06	5.85198e+06	5.42921e+06	6.31631e+06	6.09841e+06	6.25215e+06	5.70068e+06	6.27441e+06	6.4541e+06	6.07856e+06	6.35048e+06	6.21689e+06	6.22048e+06	6.03092e+06	5.7607e+06	6.30513e+06	7.00246e+06	6.35016e+06	6.10026e+06	6.59729e+06	6.32259e+06	6.19956e+06	5.74256e+06	6.22227e+06	6.22209e+06	6.96208e+06	6.44826e+06
TERPINEN-4-OL	2.73	level2			153.128	237.2	C10H18O	NEG	HMDB0035833		562-74-3	C17073	Terpenoids	萜类	Monoterpenoids	单萜类	Monocyclic monoterpenoids	单环单萜	WRYLYDPHFGVWKC-UHFFFAOYSA-N	1.37278e+06	1.37713e+06	1.38204e+06	1.17663e+06	1.36515e+06	1.33691e+06	1.24996e+06	1.34665e+06	1.42948e+06	1.29659e+06	1.22996e+06	1.40192e+06	1.66417e+06	1.68729e+06	1.6648e+06	1.71681e+06	2.243e+06	2.02468e+06	1.88919e+06	1.92975e+06	1.92779e+06	1.98019e+06	2.20895e+06	2.0394e+06	2.21818e+06	1.91021e+06	2.29031e+06	2.11786e+06
Napelline	2.73	level2			360.253	211.3	C22H33NO3	POS					Alkaloids	生物碱	Pseudoalkaloids	假生物碱	Terpenoid alkaloids	萜类生物碱	AZAZKLKDEOMJBJ-BOPAMEKVSA-N	3.40042e+06	2.82379e+06	3.03681e+06	3.46908e+06	2.77851e+06	3.6304e+06	2.96536e+06	2.63303e+06	2.40428e+07	2.35144e+06	2.55051e+07	2.68855e+07	5.00221e+06	4.92833e+06	4.92844e+06	4.9284e+06	7.01099e+06	7.41323e+06	7.19636e+06	7.25209e+06	7.16255e+06	7.67897e+06	5.4546e+06	4.97291e+06	5.20524e+06	5.36263e+06	5.56511e+06	5.35216e+06
meso-dihydroguaiaretic acid	2.73	level2			353.171	208.5	C20H26O4	POS					Shikimates and Phenylpropanoids	莽草酸及苯丙酸类	Lignans	木脂素	Dibenzylbutane lignans	二苄基丁烷类木脂素	ADFOLUXMYYCTRR-ZIAGYGMSSA-N	9.13331e+06	9.34761e+06	1.65233e+07	1.68318e+07	1.71781e+07	9.20466e+06	1.39443e+07	7.34634e+06	7.5376e+06	1.41642e+07	1.39503e+07	7.79152e+06	7.92041e+06	7.30723e+06	7.32016e+06	8.63711e+06	2.84154e+06	2.90804e+06	2.74019e+06	2.65039e+06	2.74168e+06	2.72785e+06	3.26653e+06	6.38599e+06	3.33515e+06	3.31578e+06	3.07752e+06	3.4757e+06
beta-D-Glucopyranoside, 4-hydroxy-2-(hydroxymethyl)phenyl, 6-benzoate	2.73	level2			429.116	199.7	C20H22O9	POS					Shikimates and Phenylpropanoids	莽草酸及苯丙酸类	Phenolic acids (C6-C1)	酚酸	Simple phenolic acids	简单酚酸	FLROYCKIIJCTDY-BFMVXSJESA-N	7.10762e+06	6.89846e+06	7.12935e+06	7.26146e+06	7.13539e+06	7.00617e+06	6.41765e+06	6.13521e+06	6.05149e+06	6.1286e+06	6.41894e+06	5.80864e+06	5.24379e+06	5.20649e+06	5.2303e+06	5.24382e+06	3.87051e+06	3.20606e+06	3.94432e+06	4.15956e+06	3.62866e+06	3.25304e+06	4.14279e+06	4.21025e+06	5.15916e+06	4.79148e+06	4.98929e+06	4.84975e+06
Puerarin	2.73	level2			415.104	188.2	C21H20O9	NEG	HMDB0240265		3681-99-0	C10524	Shikimates and Phenylpropanoids	莽草酸及苯丙酸类	Isoflavonoids	异黄酮类	Isoflavones	异黄酮类	HKEAFJYKMMKDOR-VPRICQMDSA-N	2.16825e+06	2.1292e+06	2.43313e+06	2.36226e+06	1.79239e+06	3.59284e+06	2.00812e+06	2.34441e+06	3.33093e+06	2.48721e+06	2.30099e+06	2.22373e+06	2.95016e+06	3.06291e+06	3.06298e+06	3.03554e+06	3.91447e+06	3.40668e+06	3.36806e+06	4.03067e+06	3.72286e+06	3.0949e+06	4.72452e+06	4.89345e+06	5.22754e+06	5.02993e+06	5.52335e+06	5.11071e+06
Isovitexin	2.73	level2			455.094	185.7	C21H20O10	POS					Shikimates and Phenylpropanoids	莽草酸及苯丙酸类	Flavonoids	黄酮类	Flavones	黄酮类	MYXNWGACZJSMBT-VJXVFPJBSA-N	3.53124e+07	3.36426e+07	3.46737e+07	3.44865e+07	3.45358e+07	3.62605e+07	2.41044e+07	2.42401e+07	2.36799e+07	2.33717e+07	2.33985e+07	2.3712e+07	3.8162e+07	3.89184e+07	3.87242e+07	3.89209e+07	4.05655e+07	4.15542e+07	4.00288e+07	4.14048e+07	4.10969e+07	4.01868e+07	4.76447e+07	4.7834e+07	4.89723e+07	4.78082e+07	4.89897e+07	4.8142e+07
Diosmin	2.73	level2			609.181	184.6	C28H32O15	POS					Shikimates and Phenylpropanoids	莽草酸及苯丙酸类	Flavonoids	黄酮类	Flavones	黄酮类	GZSOSUNBTXMUFQ-YFAPSIMESA-N	1.48263e+08	1.38724e+08	1.46064e+08	1.38344e+08	1.50523e+08	1.46581e+08	1.42583e+08	1.47001e+08	1.54435e+08	1.45819e+08	1.47702e+08	1.5166e+08	1.65915e+08	1.76128e+08	1.76099e+08	1.76079e+08	1.86389e+08	1.83533e+08	1.86064e+08	1.93402e+08	1.82714e+08	1.86778e+08	2.11608e+08	2.05915e+08	2.04933e+08	2.04989e+08	2.93472e+08	2.15041e+08
Velutin	2.73	level2			315.08	169.2	C17H14O6	POS					Shikimates and Phenylpropanoids	莽草酸及苯丙酸类	Flavonoids	黄酮类	Flavones	黄酮类	ROCUOVBWAWAQFD-UHFFFAOYSA-N	4.22494e+06	3.69897e+06	3.49563e+06	4.24035e+06	3.80558e+06	4.51985e+06	3.92884e+06	4.22343e+06	3.70466e+06	3.93513e+06	3.57207e+06	3.64079e+06	3.9711e+06	3.59071e+06	3.53781e+06	3.53564e+06	3.4796e+06	3.84947e+06	4.19454e+06	3.44182e+06	4.23119e+06	4.39824e+06	3.46469e+06	4.86338e+06	4.85371e+06	3.08919e+06	3.82084e+06	4.75681e+06
Ibuprofen	2.73	level2			207.138	164.1	C13H18O2	POS	HMDB0001925		15687-27-1	C01588							HEFNNWSXXWATRW-UHFFFAOYSA-N	2.49868e+08	2.49677e+08	2.49698e+08	2.46983e+08	2.4838e+08	2.49287e+08	3.243e+08	3.30269e+08	3.35133e+08	3.34707e+08	3.32997e+08	3.28527e+08	2.15739e+08	2.16513e+08	2.18917e+08	2.18439e+08	1.49745e+08	1.54956e+08	1.52268e+08	1.52521e+08	1.51506e+08	1.4673e+08	1.68072e+08	1.70178e+08	1.66153e+08	1.70156e+08	1.7295e+08	1.70433e+08
2-(3,4-dihydroxyphenyl)-3-[(2S,3R,4S,5S,6R)-4,5-dihydroxy-3-[(2R,3R,4R,5R,6S)-3,4,5-trihydroxy-6-methyloxan-2-yl]oxy-6-[[(2R,3R,4R,5R,6S)-3,4,5-trihydroxy-6-methyloxan-2-yl]oxymethyl]oxan-2-yl]oxy-5,7-dihydroxychromen-4-one	2.73	level2			755.205	163.5	C33H40O20	NEG	HMDB0302955				Shikimates and Phenylpropanoids	莽草酸及苯丙酸类	Flavonoids	黄酮类	Flavonols	黄酮醇类	HKNBJSRIYRDSLB-MAWNCODISA-N	1.59281e+06	1.74252e+06	1.86391e+06	2.4995e+06	2.5844e+06	1.44229e+06	2.48514e+06	2.25445e+06	2.44184e+06	2.73937e+06	2.60634e+06	2.39062e+06	1.78164e+06	1.69117e+06	1.92539e+06	1.66427e+06	2.32293e+06	1.94684e+06	1.886e+06	1.59609e+06	2.00581e+06	1.42152e+06	2.41229e+06	1.16746e+06	1.18696e+06	1.10501e+06	2.26495e+06	1.1629e+06
3-[4,5-dihydroxy-3-(3,4,5-trihydroxy-6-methyloxan-2-yl)oxy-6-[(3,4,5-trihydroxy-6-methyloxan-2-yl)oxymethyl]oxan-2-yl]oxy-5,7-dihydroxy-2-(4-hydroxyphenyl)chromen-4-one	2.73	level2			739.21	158.6	C33H40O19	NEG	HMDB0040562		109008-28-8		Shikimates and Phenylpropanoids	莽草酸及苯丙酸类	Flavonoids	黄酮类	Flavonols	黄酮醇类	WRXVPTMENPZUIZ-UHFFFAOYSA-N	839776	1.12845e+06	790064	1.00007e+06	1.56615e+06	1.21032e+06	964479	1.20941e+06	1.36369e+06	1.38768e+06	1.40433e+06	883473	932920	990435	1.01871e+06	1.01752e+06	631411	792705	609140	928866	662149	480888	781849	615839	799538	359962	940681	728088
Eriodictyol-7-neohesperidoside	2.73	level2			595.168	152	C27H32O15	NEG	HMDB0302534			C09805	Shikimates and Phenylpropanoids	莽草酸及苯丙酸类	Flavonoids	黄酮类	Flavanones	黄烷酮	OBKKEZLIABHSGY-DOYQYKRZSA-N	1.68957e+06	2.22544e+06	2.44814e+06	2.71581e+06	2.13509e+06	2.34408e+06	2.13937e+06	2.25491e+06	2.20607e+06	2.17813e+06	2.01364e+06	2.7051e+06	1.72059e+06	2.0573e+06	1.82043e+06	1.59729e+06	2.05637e+06	1.96559e+06	1.71487e+06	1.73286e+06	2.5159e+06	1.67067e+06	3.52546e+06	2.54326e+06	3.44974e+06	461418	3.25126e+06	498612
Benzoic acid + 1O, O-Hex	2.73	level2			299.077	48.2	C13H16O8	NEG	HMDB0041271		10366-91-3		Shikimates and Phenylpropanoids	莽草酸及苯丙酸类	Phenolic acids (C6-C1)	酚酸	Simple phenolic acids	简单酚酸	TZPBMNKOLMSJPF-UHFFFAOYSA-N	3.09083e+07	3.13178e+07	3.21403e+07	3.11652e+07	3.34367e+07	3.24441e+07	3.91331e+07	4.07735e+07	4.00072e+07	4.01752e+07	3.92103e+07	4.06348e+07	1.99817e+07	2.04182e+07	2.0615e+07	2.06194e+07	1.03979e+07	1.94321e+07	1.91763e+07	1.90691e+07	1.86634e+07	1.90404e+07	1.52686e+07	1.47856e+07	1.51087e+07	1.457e+07	1.45736e+07	1.51826e+07
Melezitose	2.73	level2			543.132	26.1	C18H32O16	POS	HMDB0011730		597-12-6	C08243	Carbohydrates	碳水化合物	Saccharides	糖类	Polysaccharides	多糖类	QWIZNVHXZXRPDR-WSCXOGSTSA-N	2.79643e+07	2.80895e+07	2.79646e+07	2.55172e+07	2.68824e+07	2.62268e+07	4.81902e+07	4.73416e+07	4.72252e+07	4.67115e+07	4.91614e+07	4.9413e+07	3.53994e+07	3.54688e+07	3.43764e+07	3.518e+07	2.60623e+07	2.56307e+07	2.52139e+07	2.43057e+07	2.59894e+07	2.57099e+07	4.2181e+07	4.33814e+07	4.32509e+07	4.26434e+07	4.25608e+07	4.3711e+07
PC(33:2)	2.73	level2			744.553	342.9	C41H78NO8P	POS											ALHRVKWVHQGCAN-PBONVLCZSA-N	2.36867e+07	2.5995e+07	2.56447e+07	2.37718e+07	6.16778e+06	2.35613e+07	2.32939e+07	2.47565e+07	1.72228e+07	2.53885e+07	2.18206e+07	2.3013e+07	1.86951e+07	2.25339e+07	2.25982e+07	2.27229e+07	6.59785e+06	2.27528e+07	2.36326e+07	2.30687e+07	2.41931e+07	2.24655e+07	2.2648e+07	2.34644e+07	2.365e+07	2.44251e+07	2.39813e+07	2.33694e+07
PC(36:5)	2.73	level2			780.553	308.7	C44H78NO8P	POS	HMDB0007890	1-十四碳酰基-2-二十二碳五烯酰基-sn-甘油-3-磷酸胆碱			Fatty acids	脂肪酸	Glycerophospholipids	甘油磷脂	Glycerophosphocholines		MGUTYWPZCZBAGE-JZDIRDTQSA-N	1.48214e+08	1.74363e+08	1.60873e+08	1.80662e+08	2.6286e+06	1.50351e+08	1.70824e+08	2.00541e+08	1.8797e+08	1.59793e+08	1.64355e+08	1.8368e+08	1.08546e+08	1.62223e+08	1.63415e+08	1.63072e+08	4.70655e+06	2.43528e+08	2.43751e+08	2.02532e+08	1.87344e+08	1.68395e+08	1.80596e+08	2.02507e+08	1.96715e+08	1.7213e+08	1.69182e+08	1.60576e+08
Protoporphyrin IX	2.73	level2			563.265	313.3	C34H34N4O4	POS		原卟啉IX	553-12-8		Alkaloids	生物碱					ZCFFYALKHPIRKJ-UHFFFAOYSA-N	1.10098e+07	1.2376e+07	1.20215e+07	1.27409e+07	8.28147e+06	7.99208e+06	5.73235e+06	5.92566e+06	5.28728e+06	4.87693e+06	4.58963e+06	4.17609e+06	6.22575e+06	6.10693e+06	6.22328e+06	5.7275e+06	1.18274e+07	1.21415e+07	1.04456e+07	1.24105e+07	1.26811e+07	1.10462e+07	1.01175e+07	1.03933e+07	9.42153e+06	9.28946e+06	9.68409e+06	8.08177e+06
Fosbretabulin (disodium)	2.73	level2			395.09	314.7	C18H21O8P	NEG		康普瑞汀磷酸	168555-66-6		Shikimates and Phenylpropanoids	莽草酸及苯丙酸类	Stilbenoids	茋类	Monomeric stilbenes	单体二苯乙烯类	WDOGQTQEKVLZIJ-WAYWQWQTSA-N	1.01167e+06	999610	994071	962304	887714	1.01552e+06	537128	683001	458347	354533	482001	490245	514204	463542	402291	501888	748987	653759	765768	616515	693544	592690	608388	531289	640819	513556	547274	478319
LPC(16:1)	2.72	level2			494.323	286.4	C24H48NO7P	POS											JBFBGNHYRPBNML-WHIOSMTNSA-N	4.9343e+07	5.23906e+07	4.91585e+07	5.5229e+07	6.10835e+07	5.74458e+07	6.18383e+07	5.90568e+07	5.99066e+07	5.95594e+07	5.80224e+07	5.62742e+07	4.58884e+07	4.67663e+07	4.55493e+07	4.5554e+07	4.43668e+07	3.85606e+07	4.06422e+07	3.82718e+07	4.15522e+07	4.16161e+07	3.16942e+07	3.45776e+07	3.10107e+07	3.23126e+07	3.25766e+07	3.36181e+07
PC(34:2)	2.72	level2			758.568	312.9	C42H80NO8P	POS											CKALBGXOWPPZRV-NSXUIHOUSA-N	6.84641e+08	9.21298e+08	7.19631e+08	6.79462e+08	3.03949e+08	1.94611e+07	7.24823e+08	8.25265e+08	7.60666e+08	6.2683e+08	7.70618e+08	6.21538e+08	7.74203e+08	8.324e+08	6.20911e+08	8.35816e+08	8.05442e+08	2.31055e+07	1.33627e+09	1.22229e+09	1.09835e+09	8.16374e+08	6.33356e+08	6.32007e+08	8.32551e+08	7.38006e+08	1.10284e+09	6.77496e+08
Oxotridecanoylcarnitine (Car(13:1-O))	2.72	level2			372.274	187.2	C20H37NO5	POS											VLPDNCSMMMNXJL-VAWYXSNFSA-N	1.42304e+08	8.16752e+07	8.43087e+07	8.48112e+07	7.73677e+07	8.08896e+07	1.33953e+08	1.33583e+08	1.32219e+08	1.27202e+08	1.30252e+08	1.287e+08	7.63716e+07	7.63725e+07	7.6872e+07	7.66031e+07	3.70137e+07	3.86225e+07	3.59091e+07	3.5688e+07	3.74439e+07	3.75641e+07	5.03218e+07	5.26652e+07	5.12079e+07	4.9391e+07	5.2968e+07	5.06428e+07
Oxodecanoylcarnitine (Car(10:1-O))	2.72	level2			330.227	62.9	C17H31NO5	POS											AJOOJSIUFKLAHC-CMDGGOBGSA-N	7.91989e+06	7.11609e+06	5.09466e+06	6.02821e+06	8.51373e+06	9.51219e+06	5.29504e+06	4.74619e+06	7.49332e+06	6.39918e+06	6.9306e+06	5.93324e+06	6.04816e+06	5.73454e+06	5.73531e+06	6.03481e+06	5.00111e+06	6.86054e+06	4.32332e+06	5.13472e+06	4.62721e+06	4.48055e+06	6.49264e+06	6.85939e+06	5.98622e+06	4.80825e+06	4.69591e+06	5.57672e+06
Tropine	2.72	level2			142.122	346.1	C8H15NO	POS					Alkaloids	生物碱	Ornithine alkaloids	鸟氨酸系生物碱	Tropane alkaloids	莨菪烷生物碱	CYHOMWAPJJPNMW-DHBOJHSNSA-N	9.48419e+06	1.49122e+07	9.47024e+06	9.2761e+06	5.4404e+06	7.00076e+06	3.77735e+06	9.53002e+06	7.32871e+06	6.05443e+06	5.6952e+06	6.87094e+06	1.10598e+07	8.78569e+06	8.91699e+06	9.9162e+06	7.35605e+06	7.29043e+06	1.05524e+07	6.92898e+06	1.07689e+07	9.45027e+06	5.03262e+06	1.76035e+07	7.54842e+06	7.52899e+06	5.90941e+06	1.81015e+07
N-Methyl-2-pyrrolidone	2.72	level2			100.076	311.4	C5H9NO	POS					Alkaloids	生物碱	Ornithine alkaloids	鸟氨酸系生物碱	Pyrrolidine alkaloids	吡咯烷生物碱	SECXISVLQFMRJM-UHFFFAOYSA-N	3.69342e+07	2.47657e+07	2.43168e+07	4.00987e+07	3.12983e+07	3.5118e+07	9.81564e+07	1.62646e+07	1.84762e+07	2.41431e+07	1.71822e+07	2.89933e+07	2.31726e+07	3.5083e+07	2.6204e+07	2.33545e+07	3.34982e+07	2.31242e+07	2.66945e+07	2.10413e+07	1.06432e+08	5.42731e+07	2.24907e+07	2.51042e+07	2.60139e+07	1.0384e+08	2.53357e+07	2.49014e+07
12-Methyl-13-tridecanolide	2.72	level2			227.2	291.2	C14H26O2	POS	HMDB0031073		57092-32-7		Fatty acids	脂肪酸	Fatty esters	脂肪酸酯	Lactones	内酯	NFNWPPOMMYDNFQ-UHFFFAOYSA-N	3.31466e+06	3.7023e+06	3.28724e+06	3.48169e+06	3.8058e+06	3.61986e+06	3.16476e+06	3.52504e+06	3.6595e+06	3.90085e+06	3.54404e+06	3.37388e+06	3.66177e+06	3.38949e+06	3.50999e+06	2.94432e+06	4.85694e+06	3.77711e+06	3.86067e+06	3.65802e+06	3.32895e+06	3.68725e+06	3.3276e+06	3.7197e+06	3.13565e+06	3.39081e+06	2.88188e+06	3.65421e+06
Dolichosterone	2.72	level2			463.342	285.3	C28H46O5	POS	HMDB0034336		85797-15-5		Terpenoids	萜类	Steroids	甾体	Cholestane steroids	胆甾烷	CYPKCRFYMBXYBU-UHFFFAOYSA-N	7.83987e+06	7.55322e+06	7.51648e+06	7.32802e+06	8.69132e+06	8.11195e+06	8.28111e+06	8.21366e+06	8.74269e+06	8.0546e+06	7.98049e+06	7.98917e+06	8.39111e+06	8.44497e+06	8.46434e+06	7.85903e+06	1.01624e+07	8.25071e+06	9.22791e+06	7.92676e+06	7.51654e+06	7.055e+06	8.66683e+06	8.09519e+06	7.43963e+06	8.53184e+06	7.57875e+06	7.22947e+06
FA 18:1+2O	2.72	level2			313.238	268.4	C18H34O4	NEG					Fatty acids	脂肪酸	Octadecanoids	十八烷类	Other Octadecanoids	其他十八烷	XEBKSQSGNGRGDW-UHFFFAOYSA-N	1.20319e+07	1.13194e+07	1.17255e+07	1.15301e+07	9.94566e+06	1.19378e+07	1.03045e+07	1.00216e+07	1.00823e+07	6.28451e+06	9.91538e+06	7.3637e+06	9.89907e+06	9.8964e+06	9.89638e+06	9.97252e+06	8.65939e+06	9.75114e+06	9.5057e+06	1.02299e+07	9.5232e+06	9.72983e+06	8.82419e+06	8.41431e+06	8.24562e+06	7.99159e+06	7.77663e+06	8.15905e+06
4,11,13,15-Tetrahydroridentin_B	2.72	level2			269.175	210.3	C15H24O4	POS	HMDB0036150		75991-58-1		Terpenoids	萜类	Sesquiterpenoids	倍半萜类	Eudesmane sesquiterpenoids	桉叶烷倍半萜	GAPZIAIPNAGPQZ-UIUPBXLSSA-N	1.23383e+07	1.60899e+07	1.56516e+07	9.88727e+06	1.13214e+07	1.64458e+07	6.78759e+06	6.92421e+06	6.78318e+06	7.2058e+06	7.46731e+06	7.80537e+06	7.38877e+06	7.58195e+06	7.00355e+06	7.32918e+06	9.9445e+06	9.44904e+06	9.85103e+06	1.02237e+07	9.4613e+06	9.78166e+06	5.95521e+06	3.82294e+06	4.10528e+06	4.23087e+06	3.50456e+06	4.09108e+06
Cunaniol	2.72	level2			215.106	187.3	C14H14O2	POS	HMDB0031270		124-11-8	C08452	Fatty acids	脂肪酸	Fatty acyls	脂肪酰类	Hydrocarbons	碳氢化合物	JRZJOMJEPLMPRA-UHFFFAOYSA-N	5.82894e+06	5.68812e+06	5.60294e+06	5.67434e+06	5.69003e+06	5.47661e+06	8.92518e+06	8.57782e+06	8.53652e+06	8.85161e+06	8.43259e+06	8.52848e+06	6.01574e+06	5.77515e+06	5.96341e+06	6.0359e+06	4.47982e+06	5.24553e+06	4.78689e+06	4.20236e+06	4.64765e+06	4.74473e+06	6.58178e+06	7.43454e+06	6.37015e+06	6.46259e+06	6.3183e+06	6.57642e+06
3-O-[(2E)-3-(4-Hydroxy-3-methoxyphenyl)-2-propenoyl]-beta-D-fructofuranosyl alpha-D-glucopyranoside	2.72	level2			541.153	149.9	C22H30O14	POS					Shikimates and Phenylpropanoids	莽草酸及苯丙酸类	Phenylpropanoids (C6-C3)	苯丙素	Cinnamic acids and derivatives	肉桂酸及其衍生物	ZPEADZHVGOCGKH-YQTDNFGYSA-N	2.16679e+06	2.19069e+06	1.96659e+06	2.13188e+06	2.16234e+06	2.07209e+06	3.68606e+06	3.84532e+06	4.0639e+06	3.91915e+06	4.02493e+06	3.84591e+06	2.25917e+06	2.33662e+06	2.31069e+06	2.3371e+06	2.20912e+06	2.22007e+06	2.05008e+06	2.14196e+06	2.09763e+06	2.03712e+06	1.92924e+06	1.50685e+06	1.54108e+06	1.47616e+06	1.65752e+06	1.97317e+06
FRIEDELIN	2.72	level2			427.393	346.2	C30H50O	POS					Terpenoids	萜类	Triterpenoids	三萜类	Friedelane triterpenoids	木栓烷型三萜	OFMXGFHWLZPCFL-SVRPQWSVSA-N	8.66102e+06	5.65981e+06	5.43146e+06	5.60725e+06	272640	6.42655e+06	2.51504e+06	5.87173e+06	3.36953e+06	6.04856e+06	7.1092e+06	7.65163e+06	3.97505e+06	5.30343e+06	5.65472e+06	5.6409e+06	169287	1.38251e+06	1.65598e+06	1.20745e+06	1.79178e+06	1.52133e+06	5.32076e+06	4.99073e+06	4.71985e+06	5.82503e+06	5.30462e+06	5.38075e+06
N-Nitrosopyrrolidine (NPYR)	2.72	level2			101.071	318.4	C4H8N2O	POS	HMDB0031642		930-55-2	C19285	Alkaloids	生物碱	Lysine alkaloids	赖氨酸系生物碱	Piperidine alkaloids	哌啶生物碱	WNYADZVDBIBLJJ-UHFFFAOYSA-N	9.44243e+06	7.17456e+06	7.87593e+06	6.47184e+06	6.45687e+06	6.73664e+06	1.02216e+07	5.18125e+06	6.12865e+06	7.41722e+06	7.89949e+06	6.23697e+06	6.36557e+06	6.36809e+06	6.69242e+06	7.86492e+06	8.41359e+06	7.93075e+06	6.90457e+06	5.05264e+06	4.20377e+06	3.04562e+06	7.5236e+06	8.59784e+06	8.00139e+06	5.08913e+06	8.13917e+06	6.63677e+06
Camptothecin	2.72	level2			371.101	313.1	C20H16N2O4	POS					Alkaloids	生物碱	Tryptophan alkaloids	色氨酸系生物碱	Pyrroloquinoline alkaloids	吡咯喹啉生物碱	VSJKWCGYPAHWDS-FQEVSTJZSA-N	5.2285e+06	1.23842e+07	1.96554e+07	1.74492e+07	5.47763e+07	6.71339e+07	2.64993e+06	2.35969e+07	3.79576e+07	2.16048e+07	2.42966e+07	3.61628e+07	4.47692e+08	4.99416e+08	4.70888e+08	4.92739e+08	4.15079e+06	4.49346e+07	7.45264e+07	1.99763e+07	7.86073e+07	3.36073e+07	4.07341e+06	1.78734e+07	5.21575e+07	2.06522e+07	2.14475e+07	4.79122e+07
Canthaxanthin	2.72	level2			565.403	303.2	C40H52O2	POS	HMDB0003154		514-78-3	C08583	Terpenoids	萜类	Carotenoids (C40)	类胡萝卜素（C40型）	Carotenoids (C40, β-β)	类胡萝卜素（C40型）	FDSDTBUPSURDBL-DKLMTRRASA-N	1.30267e+08	1.40232e+08	1.20623e+08	1.43923e+08	1.53295e+08	1.34854e+08	1.23872e+08	1.26348e+08	1.23353e+08	1.27108e+08	1.24595e+08	1.22091e+08	1.28516e+08	1.2851e+08	1.20073e+08	1.26621e+08	1.2884e+08	1.27609e+08	1.17951e+08	1.21481e+08	1.39318e+08	1.33285e+08	1.24705e+08	1.23299e+08	1.25225e+08	1.49336e+08	1.44725e+08	1.33339e+08
FA 18:1+3O	2.72	level2			329.233	301.4	C18H34O5	NEG					Fatty acids	脂肪酸	Octadecanoids	十八烷类	Other Octadecanoids	其他十八烷	MDIUMSLCYIJBQC-UHFFFAOYSA-N	1.57789e+06	1.6087e+06	2.08436e+06	1.537e+06	1.61983e+06	1.46219e+06	1.57102e+06	1.50059e+06	1.40985e+06	1.31182e+06	1.38728e+06	1.46864e+06	1.5359e+06	1.42741e+06	1.4799e+06	1.42912e+06	1.7831e+06	1.63122e+06	1.69824e+06	1.56613e+06	1.86174e+06	1.6341e+06	1.32433e+06	1.39592e+06	1.28954e+06	1.4826e+06	1.39861e+06	1.42137e+06
Astaxanthin	2.72	level2			597.393	291.3	C40H52O4	POS	HMDB0002204		472-61-7	C08580	Terpenoids	萜类	Carotenoids (C40)	类胡萝卜素（C40型）	Carotenoids (C40, β-β)	类胡萝卜素（C40型）	MQZIGYBFDRPAKN-UWFIBFSHSA-N	7.52248e+06	1.30802e+07	1.0985e+07	5.04536e+06	5.8688e+06	9.21683e+06	2.01854e+07	1.67987e+07	7.31002e+06	1.43659e+07	1.37422e+07	1.13146e+07	8.3105e+06	6.55957e+06	7.0803e+06	6.39048e+06	1.17155e+07	6.18018e+06	1.01631e+07	7.5641e+06	6.31355e+06	9.01983e+06	4.58897e+06	5.81499e+06	8.07906e+06	9.66762e+06	5.24922e+06	6.46444e+06
4-(3,4-dihydroxyphenyl)-7-methoxy-5-[(2S,3R,4S,5S,6R)-3,4,5-trihydroxy-6-[[(2S,3R,4S,5R)-3,4,5-trihydroxyoxan-2-yl]oxymethyl]oxan-2-yl]oxychromen-2-one	2.72	level2			593.152	247.5	C27H30O15	NEG					Shikimates and Phenylpropanoids	莽草酸及苯丙酸类	Flavonoids	黄酮类			GXDJGKMWLJOJFR-WUSKNVGPSA-N	1.88246e+06	1.91789e+06	1.9905e+06	2.11014e+06	1.68738e+06	1.91222e+06	3.08593e+06	1.9859e+06	2.02072e+06	2.16939e+06	2.02937e+06	2.67895e+06	2.62569e+06	2.62597e+06	2.72926e+06	2.71937e+06	2.21775e+06	2.62623e+06	2.65342e+06	2.80737e+06	2.87738e+06	2.56874e+06	3.50371e+06	3.03106e+06	2.94773e+06	3.12775e+06	3.92639e+06	3.28157e+06
7-EPITAXOL	2.72	level2			852.322	205.9	C47H51NO14	NEG					Terpenoids	萜类	Diterpenoids	二萜类	Tetracyclic diterpenoids	四环二萜	RCINICONZNJXQF-LYTKHFMESA-N	715562	1.21827e+06	605356	1.32535e+06	964577	962996	1.14486e+06	439331	1.1474e+06	429812	441950	1.15239e+06	946392	946823	948734	722848	1.09159e+06	978445	1.13704e+06	1.03259e+06	1.08812e+06	1.01065e+06	1.54409e+06	1.63081e+06	1.45064e+06	1.43874e+06	1.49026e+06	1.46655e+06
Galangin	2.72	level2			271.059	193.8	C15H10O5	POS	HMDB0029521		548-83-4	C10044	Shikimates and Phenylpropanoids	莽草酸及苯丙酸类	Flavonoids	黄酮类	Flavonols	黄酮醇类	VCCRNZQBSJXYJD-UHFFFAOYSA-N	2.24985e+07	2.42454e+07	2.33913e+07	2.32328e+07	2.2912e+07	2.23892e+07	2.14001e+07	2.13924e+07	2.17357e+07	2.06862e+07	2.07204e+07	2.02165e+07	2.05878e+07	2.07246e+07	2.10139e+07	2.08833e+07	2.10029e+07	2.04603e+07	2.14244e+07	2.0438e+07	2.22341e+07	2.14132e+07	1.98089e+07	2.00827e+07	1.9634e+07	2.16505e+07	2.05728e+07	2.01123e+07
Rhoifolin	2.72	level2			601.152	178.9	C27H30O14	POS	HMDB0303149			C12627	Shikimates and Phenylpropanoids	莽草酸及苯丙酸类	Flavonoids	黄酮类	Flavones	黄酮类	RPMNUQRUHXIGHK-PYXJVEIZSA-N	1.83619e+07	1.80139e+07	1.80724e+07	1.77346e+07	1.81682e+07	1.85416e+07	1.67782e+07	1.60296e+07	1.73978e+07	1.6762e+07	1.78299e+07	1.63663e+07	1.50708e+07	1.50629e+07	1.49725e+07	1.47137e+07	1.42591e+07	1.4551e+07	1.48388e+07	1.51897e+07	1.42441e+07	1.50922e+07	1.07026e+07	1.09009e+07	9.78193e+06	1.14123e+07	1.07485e+07	1.07292e+07
[truncated: 39,219 more rows]
