# Supplementary material for: Integrated Metabolomic and Transcriptomic Analyses Reveal the Differential Molecular Mechanisms Underlying Heat Stress Responses in Two Pinellia ternata Germplasms
Source: Genes (Basel). 2026 Apr 26;17(5):512. doi: 10.3390/genes17050512 (PMC13206143; doi:10.3390/genes17050512)
Supplement: Supplementary file 1 [file genes-17-00512-s001.zip › Supplementary Table 5.xlsx]

## Sheet: JBX1-HT vs JBX1-NC
Pathway	Description	#.compounds.(all)	Compounds.(all)	#.compounds.(dem)	Compounds.(dem)	Total	Percent	Rich_factor	p_value	up_nums	down_nums	DA_score
osa01100	Metabolic pathways	159	C01571;C11874;C00546;C01384;C18218;C00805;C00362;C01494;C02183;C01367;C01606;C03519;C00163;C00811;C06144;C00043;C00022;C02679;C06423;C09727;C00158;C00383;C00334;C00020;C00180;C00079;C00105;C01879;C00149;C06426;C04785;C00051;C00160;C00047;C00089;C00123;C06427;C06424;C00026;C00258;C01620;C05235;C00407;C00147;C08362;C00492;C09099;C00219;C03267;C00082;C00016;C06046;C02713;C00127;C00003;C00072;C06337;…	96	C00546;C00805;C00362;C01494;C02183;C01367;C03519;C00163;C00811;C02679;C06423;C09727;C00020;C00079;C00105;C01879;C06426;C04785;C00051;C00160;C00047;C00123;C06427;C06424;C00258;C01620;C05235;C00407;C00147;C08362;C00492;C09099;C03267;C00082;C00016;C00408;C00636;C00092;C02356;C01595;C02378;C00719;C01094;C00213;C00114;C00062;C00148;C00183;C15987;C12144;C19615;C00025;C00431;C00019;C00882;C00376;C05903;…	3074	82.7586	0.0312297	1.11621e-06	47	49	-0.0208333
osa01110	Biosynthesis of secondary metabolites	97	C11874;C00805;C01494;C21833;C00811;C00022;C02679;C09727;C00158;C00020;C00180;C16308;C00079;C00149;C06562;C04785;C00160;C00047;C00089;C00123;C06427;C00026;C00258;C00407;C00147;C14314;C00082;C00016;C00072;C00408;C00636;C00092;C16300;C00168;C00062;C00148;C05625;C00041;C00183;C00624;C00257;C00025;C01083;C00019;C00137;C00311;C00103;C05903;C00956;C16353;C00049;C00208;C11918;C00166;C00156;C08262;C16357;…	60	C00805;C01494;C00811;C02679;C09727;C00020;C16308;C00079;C06562;C04785;C00160;C00047;C00123;C06427;C00258;C00407;C00147;C14314;C00082;C00016;C00408;C00636;C00092;C16300;C00062;C00148;C00183;C00025;C00019;C05903;C00956;C16353;C00049;C00208;C00166;C00156;C16357;C01772;C05627;C00255;C00078;C01197;C02504;C04411;C00135;C16358;C00061;C01226;C09315;C00482;C08580;C05631;C01575;C11512;C00744;C12137;C00758;…	2271	51.7241	0.0264201	0.127426	30	30	0
osa02010	ABC transporters	26	C01606;C00079;C00051;C00047;C00089;C00123;C00407;C00492;C00719;C00114;C00062;C00148;C00041;C00183;C00025;C01083;C00137;C00049;C00315;C05402;C00208;C00064;C00212;C00255;C00185;C00135	20	C00079;C00051;C00047;C00123;C00407;C00492;C00719;C00114;C00062;C00148;C00183;C00025;C00049;C00315;C05402;C00208;C00064;C00212;C00255;C00135	138	17.2414	0.144928	3.22559e-11	17	3	0.7
osa01230	Biosynthesis of amino acids	25	C00022;C00158;C00079;C00047;C00123;C00026;C00407;C00082;C00062;C00148;C00041;C00183;C00624;C00025;C00019;C00311;C00956;C00049;C00064;C00166;C00078;C02504;C04411;C00135;C00322	18	C00079;C00047;C00123;C00407;C00082;C00062;C00148;C00183;C00025;C00019;C00956;C00049;C00064;C00166;C00078;C02504;C04411;C00135	128	15.5172	0.140625	5.77749e-10	15	3	0.666667
osa01240	Biosynthesis of cofactors	31	C00022;C06423;C00158;C00020;C00105;C00051;C00026;C00082;C00016;C00127;C00003;C00072;C00636;C00183;C00025;C00019;C00882;C00311;C00376;C00103;C00049;C00064;C00156;C00255;C00864;C00078;C02656;C00061;C02059;C00322;C02477	18	C06423;C00020;C00105;C00051;C00082;C00016;C00636;C00183;C00025;C00019;C00882;C00376;C00049;C00064;C00156;C00255;C00078;C00061	328	15.5172	0.054878	0.000567035	8	10	-0.111111
osa01210	2-Oxocarboxylic acid metabolism	23	C00022;C00158;C00079;C00047;C00123;C00026;C00407;C00082;C02356;C02226;C00041;C00183;C00624;C00025;C00311;C00956;C00049;C00166;C00078;C02504;C04411;C00417;C00322	14	C00079;C00047;C00123;C00407;C00082;C02356;C00183;C00025;C00956;C00049;C00166;C00078;C02504;C04411	144	12.069	0.0972222	5.50059e-06	10	4	0.428571
osa00970	Aminoacyl-tRNA biosynthesis	14	C00079;C00047;C00123;C00407;C00082;C00062;C00148;C00041;C00183;C00025;C00049;C00064;C00078;C00135	13	C00079;C00047;C00123;C00407;C00082;C00062;C00148;C00183;C00025;C00049;C00064;C00078;C00135	52	11.2069	0.25	1.01484e-10	13	0	1
osa00470	D-Amino acid metabolism	14	C00022;C00079;C00047;C00026;C00062;C00148;C00041;C00624;C00025;C00431;C00049;C00064;C00166;C00135	10	C00079;C00047;C00062;C00148;C00025;C00431;C00049;C00064;C00166;C00135	69	8.62069	0.144928	3.7404e-06	9	1	0.8
osa00940	Phenylpropanoid biosynthesis	10	C01494;C00811;C00079;C00082;C00315;C05627;C01197;C01533;C00482;C10434	10	C01494;C00811;C00079;C00082;C00315;C05627;C01197;C01533;C00482;C10434	58	8.62069	0.172414	7.13593e-07	6	4	0.2
osa00941	Flavonoid biosynthesis	10	C09727;C06562;C09099;C05903;C09826;C10044;C05631;C10434;C01604;C08650	9	C09727;C06562;C09099;C05903;C09826;C10044;C05631;C10434;C01604	74	7.75862	0.121622	4.97738e-05	2	7	-0.555556
osa00999	Biosynthesis of various plant secondary metabolites	11	C00079;C00082;C00019;C00049;C01772;C00078;C09315;C06098;C08589;C00758;C10682	9	C00079;C00082;C00019;C00049;C01772;C00078;C09315;C00758;C10682	149	7.75862	0.0604027	0.00804769	7	2	0.555556
osa01232	Nucleotide metabolism	7	C00362;C00020;C00105;C00147;C00064;C00262;C00212	7	C00362;C00020;C00105;C00147;C00064;C00262;C00212	58	6.03448	0.12069	0.000372	2	5	-0.428571
osa00230	Purine metabolism	7	C00362;C01367;C00020;C00147;C00064;C00262;C00212	7	C00362;C01367;C00020;C00147;C00064;C00262;C00212	101	6.03448	0.0693069	0.00927772	2	5	-0.428571
osa00260	Glycine, serine and threonine metabolism	10	C00546;C00022;C00258;C00719;C00168;C00213;C00114;C00049;C01026;C00078	7	C00546;C00258;C00719;C00213;C00114;C00049;C00078	48	6.03448	0.145833	0.000110625	5	2	0.428571
osa00330	Arginine and proline metabolism	9	C00022;C00334;C00213;C00062;C00148;C00025;C00431;C00019;C00315	7	C00213;C00062;C00148;C00025;C00431;C00019;C00315	69	6.03448	0.101449	0.00107856	7	0	1
osa00591	Linoleic acid metabolism	9	C14762;C14766;C06426;C00219;C03242;C01595;C14833;C04717;C14827	6	C14766;C06426;C01595;C14833;C04717;C14827	28	5.17241	0.214286	3.68717e-05	2	4	-0.333333
osa00592	alpha-Linolenic acid metabolism	8	C16308;C04785;C06427;C16300;C01226;C08491;C16322;C11512	6	C16308;C04785;C06427;C16300;C01226;C11512	44	5.17241	0.136364	0.000508189	3	3	0
osa00360	Phenylalanine metabolism	8	C03519;C00022;C00079;C00082;C05629;C12621;C00166;C01772	6	C03519;C00079;C00082;C12621;C00166;C01772	49	5.17241	0.122449	0.000914864	2	4	-0.333333
osa00400	Phenylalanine, tyrosine and tryptophan biosynthesis	6	C00079;C00082;C01094;C00587;C00166;C00078	6	C00079;C00082;C01094;C00587;C00166;C00078	35	5.17241	0.171429	0.000138863	3	3	0
osa00960	Tropane, piperidine and pyridine alkaloid biosynthesis	6	C00079;C00047;C00407;C00408;C01004;C00166	6	C00079;C00047;C00407;C00408;C01004;C00166	72	5.17241	0.0833333	0.0065961	5	1	0.666667
osa00966	Glucosinolate biosynthesis	6	C00079;C00123;C00407;C00082;C00183;C00078	6	C00079;C00123;C00407;C00082;C00183;C00078	77	5.17241	0.0779221	0.0091048	6	0	1
osa00270	Cysteine and methionine metabolism	7	C00022;C00051;C02356;C00041;C00019;C00049;C00170	5	C00051;C02356;C00019;C00049;C00170	67	4.31034	0.0746269	0.0200786	4	1	0.6
osa00290	Valine, leucine and isoleucine biosynthesis	7	C00022;C00123;C00407;C02226;C00183;C02504;C04411	5	C00123;C00407;C00183;C02504;C04411	23	4.31034	0.217391	0.000158881	3	2	0.2
osa00460	Cyanoamino acid metabolism	5	C00079;C00407;C00082;C00183;C00049	5	C00079;C00407;C00082;C00183;C00049	45	4.31034	0.111111	0.00381944	5	0	1
osa00480	Glutathione metabolism	7	C01879;C00051;C00127;C00072;C00025;C00315;C05422	5	C01879;C00051;C00025;C00315;C05422	38	4.31034	0.131579	0.00178835	4	1	0.6
osa01200	Carbon metabolism	13	C00022;C00158;C00149;C00160;C00026;C00258;C00168;C00041;C00257;C01013;C00025;C00311;C00049	4	C00160;C00258;C00025;C00049	112	3.44828	0.0357143	0.269968	2	2	0
osa00630	Glyoxylate and dicarboxylate metabolism	11	C00022;C00158;C00149;C00160;C00026;C00258;C00168;C00025;C00311;C00064;C00417	4	C00160;C00258;C00025;C00064	64	3.44828	0.0625	0.0629712	2	2	0
osa00061	Fatty acid biosynthesis	9	C01571;C02679;C06423;C00383;C06424;C08362;C00712;C00249;C01530	4	C02679;C06423;C06424;C08362	58	3.44828	0.0689655	0.0467376	0	4	-1
osa00310	Lysine degradation	6	C00047;C00026;C00408;C00431;C00956;C00322	4	C00047;C00408;C00431;C00956	56	3.44828	0.0714286	0.041917	4	0	1
osa00220	Arginine biosynthesis	6	C00026;C00062;C00624;C00025;C00049;C00064	4	C00062;C00025;C00049;C00064	23	3.44828	0.173913	0.001826	4	0	1
osa00908	Zeatin biosynthesis	4	C00020;C00147;C00019;C00170	4	C00020;C00147;C00019;C00170	39	3.44828	0.102564	0.0127079	2	2	0
osa00261	Monobactam biosynthesis	5	C00022;C00082;C00062;C00019;C00049	4	C00082;C00062;C00019;C00049	39	3.44828	0.102564	0.0127079	4	0	1
osa00051	Fructose and mannose metabolism	3	C03267;C00636;C01094	3	C03267;C00636;C01094	55	2.58621	0.0545455	0.138755	0	3	-1
osa00052	Galactose metabolism	6	C00089;C00492;C00137;C00103;C05404;C05402	3	C00492;C05404;C05402	46	2.58621	0.0652174	0.0930781	3	0	1
osa00640	Propanoate metabolism	4	C00546;C00163;C05235;C01013	3	C00546;C00163;C05235	41	2.58621	0.0731707	0.0710124	1	2	-0.333333
osa01040	Biosynthesis of unsaturated fatty acids	13	C08320;C08316;C06425;C06426;C06428;C06427;C00219;C03242;C01595;C00712;C00249;C16525;C01530	3	C06426;C06427;C01595	74	2.58621	0.0405405	0.252456	3	0	1
osa00250	Alanine, aspartate and glutamate metabolism	8	C00022;C00158;C00334;C00026;C00041;C00025;C00049;C00064	3	C00025;C00049;C00064	28	2.58621	0.107143	0.0271384	3	0	1
osa00280	Valine, leucine and isoleucine degradation	4	C00123;C00407;C20827;C00183	3	C00123;C00407;C00183	42	2.58621	0.0714286	0.0752142	3	0	1
osa00300	Lysine biosynthesis	5	C00047;C00026;C00956;C00049;C00322	3	C00047;C00956;C00049	35	2.58621	0.0857143	0.0481937	3	0	1
osa00340	Histidine metabolism	4	C00026;C00025;C00049;C00135	3	C00025;C00049;C00135	47	2.58621	0.0638298	0.0977959	3	0	1
osa00350	Tyrosine metabolism	6	C01384;C00811;C00022;C00082;C06046;C04368	3	C00811;C00082;C04368	78	2.58621	0.0384615	0.278092	3	0	1
osa00410	beta-Alanine metabolism	7	C00383;C00334;C01013;C00049;C00315;C00864;C00135	3	C00049;C00315;C00135	32	2.58621	0.09375	0.0384092	3	0	1
osa00740	Riboflavin metabolism	3	C00016;C00255;C00061	3	C00016;C00255;C00061	24	2.58621	0.125	0.0179423	0	3	-1
osa00760	Nicotinate and nicotinamide metabolism	7	C01384;C00163;C00022;C00334;C00003;C15987;C00049	3	C00163;C15987;C00049	55	2.58621	0.0545455	0.138755	2	1	0.333333
osa00770	Pantothenate and CoA biosynthesis	5	C00022;C00183;C00882;C00049;C00864	3	C00183;C00882;C00049	30	2.58621	0.1	0.0325167	2	1	0.333333
osa00130	Ubiquinone and other terpenoid-quinone biosynthesis	6	C00811;C00082;C00156;C02059;C02477;C14156	3	C00811;C00082;C00156	71	2.58621	0.0422535	0.233478	2	1	0.333333
osa00232	Caffeine metabolism	6	C16353;C16360;C16359;C16357;C16358;C07480	3	C16353;C16357;C16358	22	2.58621	0.136364	0.0141238	3	0	1
osa00053	Ascorbate and aldarate metabolism	6	C00022;C00026;C01620;C00072;C00137;C05422	2	C01620;C05422	57	1.72414	0.0350877	0.389964	1	1	0
osa00500	Starch and sucrose metabolism	7	C00089;C00092;C01083;C00103;C00208;C00252;C00185	2	C00092;C00208	37	1.72414	0.0540541	0.216106	1	1	0
osa00620	Pyruvate metabolism	4	C00546;C00022;C00149;C02504	2	C00546;C02504	32	1.72414	0.0625	0.173122	1	1	0
osa00910	Nitrogen metabolism	2	C00025;C00064	2	C00025;C00064	20	1.72414	0.1	0.0792557	2	0	1
osa00564	Glycerophospholipid metabolism	2	C00114;C06772	2	C00114;C06772	56	1.72414	0.0357143	0.381537	1	1	0
osa00240	Pyrimidine metabolism	4	C00383;C00105;C01013;C00064	2	C00105;C00064	64	1.72414	0.03125	0.447427	1	1	0
osa00944	Flavone and flavonol biosynthesis	6	C21833;C12630;C05625;C05903;C04608;C12627	2	C05903;C12627	51	1.72414	0.0392157	0.338738	0	2	-1
osa00950	Isoquinoline alkaloid biosynthesis	3	C00811;C00082;C06162	2	C00811;C00082	131	1.72414	0.0152672	0.820396	2	0	1
osa04148	Efferocytosis	3	C00003;C00062;C00019	2	C00062;C00019	21	1.72414	0.0952381	0.0862924	2	0	1
osa01250	Biosynthesis of nucleotide sugars	5	C00043;C02713;C00636;C00137;C00103	1	C00636	200	0.862069	0.005	0.992282	0	1	-1
osa00030	Pentose phosphate pathway	3	C00022;C00258;C00257	1	C00258	37	0.862069	0.027027	0.587133	0	1	-1
osa00520	Amino sugar and nucleotide sugar metabolism	4	C00043;C02713;C00636;C00103	1	C00636	118	0.862069	0.00847458	0.941873	0	1	-1
osa00650	Butanoate metabolism	6	C01384;C06144;C00022;C00334;C00026;C00025	1	C00025	47	0.862069	0.0212766	0.675309	1	0	1
osa00660	C5-Branched dibasic acid metabolism	6	C00022;C00026;C00490;C02226;C00025;C00417	1	C00025	35	0.862069	0.0285714	0.566836	1	0	1
osa00562	Inositol phosphate metabolism	2	C00092;C00137	1	C00092	47	0.862069	0.0212766	0.675309	0	1	-1
osa00710	Carbon fixation in photosynthetic organisms	4	C00022;C00149;C00041;C00049	1	C00049	21	0.862069	0.047619	0.394233	1	0	1
osa00073	Cutin, suberine and wax biosynthesis	7	C18218;C19418;C19615;C00712;C00249;C19625;C19621	1	C19615	27	0.862069	0.037037	0.475272	0	1	-1
osa00561	Glycerolipid metabolism	2	C00258;C00103	1	C00258	38	0.862069	0.0263158	0.596925	0	1	-1
osa00600	Sphingolipid metabolism	3	C12144;C00836;C00319	1	C12144	35	0.862069	0.0285714	0.566836	1	0	1
osa00590	Arachidonic acid metabolism	3	C00219;C06462;C02198	1	C06462	79	0.862069	0.0126582	0.849989	0	1	-1
osa00380	Tryptophan metabolism	2	C00078;C00322	1	C00078	83	0.862069	0.0120482	0.863841	1	0	1
osa00430	Taurine and hypotaurine metabolism	4	C00022;C00026;C00041;C00025	1	C00025	24	0.862069	0.0416667	0.436194	1	0	1
osa00730	Thiamine metabolism	3	C00022;C00082;C00003	1	C00082	31	0.862069	0.0322581	0.523228	1	0	1
osa00750	Vitamin B6 metabolism	1	C00064	1	C00064	29	0.862069	0.0344828	0.499819	1	0	1
osa00780	Biotin metabolism	2	C00047;C02656	1	C00047	29	0.862069	0.0344828	0.499819	1	0	1
osa00785	Lipoic acid metabolism	4	C00022;C06423;C00026;C00322	1	C06423	44	0.862069	0.0227273	0.651025	0	1	-1
osa00790	Folate biosynthesis	1	C00156	1	C00156	58	0.862069	0.0172414	0.750859	0	1	-1
osa00860	Porphyrin metabolism	1	C00025	1	C00025	148	0.862069	0.00675676	0.972117	1	0	1
osa00906	Carotenoid biosynthesis	4	C08583;C08580;C06098;C08591	1	C08580	123	0.862069	0.00813008	0.948555	1	0	1
osa00945	Stilbenoid, diarylheptanoid and gingerol biosynthesis	1	C10434	1	C10434	25	0.862069	0.04	0.44953	1	0	1
osa00942	Anthocyanin biosynthesis	2	C08620;C12137	1	C12137	66	0.862069	0.0151515	0.794588	0	1	-1
osa00965	Betalain biosynthesis	1	C00082	1	C00082	23	0.862069	0.0434783	0.422537	1	0	1
osa04122	Sulfur relay system	2	C00041;C00019	1	C00019	11	0.862069	0.0909091	0.230715	1	0	1
osa04075	Plant hormone signal transduction	2	C00805;C08491	1	C00805	13	0.862069	0.0769231	0.266588	0	1	-1

## Sheet: XBX4-HT vs XBX4-NC
osa01100	Metabolic pathways	159	C01571;C11874;C00546;C01384;C18218;C00805;C00362;C01494;C02183;C01367;C01606;C03519;C00163;C00811;C06144;C00043;C00022;C02679;C06423;C09727;C00158;C00383;C00334;C00020;C00180;C00079;C00105;C01879;C00149;C06426;C04785;C00051;C00160;C00047;C00089;C00123;C06427;C06424;C00026;C00258;C01620;C05235;C00407;C00147;C08362;C00492;C09099;C00219;C03267;C00082;C00016;C06046;C02713;C00127;C00003;C00072;C06337;…	108	C01571;C11874;C01384;C18218;C00805;C02183;C01367;C03519;C00163;C00811;C06144;C00043;C09727;C00158;C00383;C00079;C00105;C01879;C00149;C06426;C04785;C00051;C00160;C00047;C00089;C00123;C06427;C06424;C00258;C05235;C00407;C00147;C00492;C09099;C00219;C00082;C00127;C00072;C00408;C03242;C02356;C00490;C02226;C02378;C00719;C00168;C00213;C00114;C00062;C00148;C00183;C00257;C15987;C01083;C00431;C00019;C00882;…	3074	82.4427	0.0351334	3.46358e-07	58	50	0.0740741
osa01110	Biosynthesis of secondary metabolites	97	C11874;C00805;C01494;C21833;C00811;C00022;C02679;C09727;C00158;C00020;C00180;C16308;C00079;C00149;C06562;C04785;C00160;C00047;C00089;C00123;C06427;C00026;C00258;C00407;C00147;C14314;C00082;C00016;C00072;C00408;C00636;C00092;C16300;C00168;C00062;C00148;C05625;C00041;C00183;C00624;C00257;C00025;C01083;C00019;C00137;C00311;C00103;C05903;C00956;C16353;C00049;C00208;C11918;C00166;C00156;C08262;C16357;…	61	C11874;C00805;C00811;C09727;C00158;C16308;C00079;C00149;C06562;C04785;C00160;C00047;C00089;C00123;C06427;C00258;C00407;C00147;C14314;C00082;C00072;C00408;C16300;C00168;C00062;C00148;C00183;C00257;C01083;C00019;C00311;C00103;C05903;C00956;C16353;C00208;C00166;C00156;C16357;C01772;C05627;C00255;C00078;C02504;C04411;C00135;C16358;C00061;C01226;C09315;C00482;C01575;C08491;C06098;C08589;C11512;C06802;…	2271	46.5649	0.0268604	0.48988	32	29	0.0491803
osa02010	ABC transporters	26	C01606;C00079;C00051;C00047;C00089;C00123;C00407;C00492;C00719;C00114;C00062;C00148;C00041;C00183;C00025;C01083;C00137;C00049;C00315;C05402;C00208;C00064;C00212;C00255;C00185;C00135	21	C00079;C00051;C00047;C00089;C00123;C00407;C00492;C00719;C00114;C00062;C00148;C00183;C01083;C00315;C05402;C00208;C00064;C00212;C00255;C00185;C00135	138	16.0305	0.152174	4.20509e-11	15	6	0.428571
osa01230	Biosynthesis of amino acids	25	C00022;C00158;C00079;C00047;C00123;C00026;C00407;C00082;C00062;C00148;C00041;C00183;C00624;C00025;C00019;C00311;C00956;C00049;C00064;C00166;C00078;C02504;C04411;C00135;C00322	18	C00158;C00079;C00047;C00123;C00407;C00082;C00062;C00148;C00183;C00019;C00311;C00956;C00064;C00166;C00078;C02504;C04411;C00135	128	13.7405	0.140625	4.3986e-09	14	4	0.555556
osa01240	Biosynthesis of cofactors	31	C00022;C06423;C00158;C00020;C00105;C00051;C00026;C00082;C00016;C00127;C00003;C00072;C00636;C00183;C00025;C00019;C00882;C00311;C00376;C00103;C00049;C00064;C00156;C00255;C00864;C00078;C02656;C00061;C02059;C00322;C02477	18	C00158;C00105;C00051;C00082;C00127;C00072;C00183;C00019;C00882;C00311;C00376;C00103;C00064;C00156;C00255;C00078;C02656;C00061	328	13.7405	0.054878	0.00238736	11	7	0.222222
osa01210	2-Oxocarboxylic acid metabolism	23	C00022;C00158;C00079;C00047;C00123;C00026;C00407;C00082;C02356;C02226;C00041;C00183;C00624;C00025;C00311;C00956;C00049;C00166;C00078;C02504;C04411;C00417;C00322	15	C00158;C00079;C00047;C00123;C00407;C00082;C02356;C02226;C00183;C00311;C00956;C00166;C00078;C02504;C04411	144	11.4504	0.104167	4.85532e-06	10	5	0.333333
osa00970	Aminoacyl-tRNA biosynthesis	14	C00079;C00047;C00123;C00407;C00082;C00062;C00148;C00041;C00183;C00025;C00049;C00064;C00078;C00135	11	C00079;C00047;C00123;C00407;C00082;C00062;C00148;C00183;C00064;C00078;C00135	52	8.39695	0.211538	7.34646e-08	9	2	0.636364
osa00591	Linoleic acid metabolism	9	C14762;C14766;C06426;C00219;C03242;C01595;C14833;C04717;C14827	8	C14762;C14766;C06426;C00219;C03242;C14833;C04717;C14827	28	6.10687	0.285714	4.00062e-07	1	7	-0.75
osa01040	Biosynthesis of unsaturated fatty acids	13	C08320;C08316;C06425;C06426;C06428;C06427;C00219;C03242;C01595;C00712;C00249;C16525;C01530	8	C06426;C06428;C06427;C00219;C03242;C00249;C16525;C01530	74	6.10687	0.108108	0.00069405	2	6	-0.5
osa00470	D-Amino acid metabolism	14	C00022;C00079;C00047;C00026;C00062;C00148;C00041;C00624;C00025;C00431;C00049;C00064;C00166;C00135	8	C00079;C00047;C00062;C00148;C00431;C00064;C00166;C00135	69	6.10687	0.115942	0.000430395	6	2	0.5
osa00940	Phenylpropanoid biosynthesis	10	C01494;C00811;C00079;C00082;C00315;C05627;C01197;C01533;C00482;C10434	8	C00811;C00079;C00082;C00315;C05627;C01533;C00482;C10434	58	6.10687	0.137931	0.000126093	3	5	-0.25
osa00941	Flavonoid biosynthesis	10	C09727;C06562;C09099;C05903;C09826;C10044;C05631;C10434;C01604;C08650	8	C09727;C06562;C09099;C05903;C09826;C10044;C10434;C08650	74	6.10687	0.108108	0.00069405	2	6	-0.5
osa00999	Biosynthesis of various plant secondary metabolites	11	C00079;C00082;C00019;C00049;C01772;C00078;C09315;C06098;C08589;C00758;C10682	8	C00079;C00082;C00019;C01772;C00078;C09315;C06098;C08589	149	6.10687	0.0536913	0.0438569	5	3	0.25
osa01200	Carbon metabolism	13	C00022;C00158;C00149;C00160;C00026;C00258;C00168;C00041;C00257;C01013;C00025;C00311;C00049	7	C00158;C00149;C00160;C00258;C00168;C00257;C00311	112	5.34351	0.0625	0.0287475	3	4	-0.142857
osa00630	Glyoxylate and dicarboxylate metabolism	11	C00022;C00158;C00149;C00160;C00026;C00258;C00168;C00025;C00311;C00064;C00417	7	C00158;C00149;C00160;C00258;C00168;C00311;C00064	64	5.34351	0.109375	0.00140565	2	5	-0.428571
osa00592	alpha-Linolenic acid metabolism	8	C16308;C04785;C06427;C16300;C01226;C08491;C16322;C11512	7	C16308;C04785;C06427;C16300;C01226;C08491;C11512	44	5.34351	0.159091	0.00013481	2	5	-0.428571
osa00500	Starch and sucrose metabolism	7	C00089;C00092;C01083;C00103;C00208;C00252;C00185	6	C00089;C01083;C00103;C00208;C00252;C00185	37	4.58015	0.162162	0.000371497	5	1	0.666667
osa00260	Glycine, serine and threonine metabolism	10	C00546;C00022;C00258;C00719;C00168;C00213;C00114;C00049;C01026;C00078	6	C00258;C00719;C00168;C00213;C00114;C00078	48	4.58015	0.125	0.00154379	4	2	0.333333
osa00290	Valine, leucine and isoleucine biosynthesis	7	C00022;C00123;C00407;C02226;C00183;C02504;C04411	6	C00123;C00407;C02226;C00183;C02504;C04411	23	4.58015	0.26087	2.19019e-05	5	1	0.666667
osa00330	Arginine and proline metabolism	9	C00022;C00334;C00213;C00062;C00148;C00025;C00431;C00019;C00315	6	C00213;C00062;C00148;C00431;C00019;C00315	69	4.58015	0.0869565	0.00958087	5	1	0.666667
osa00360	Phenylalanine metabolism	8	C03519;C00022;C00079;C00082;C05629;C12621;C00166;C01772	6	C03519;C00079;C00082;C12621;C00166;C01772	49	4.58015	0.122449	0.00172145	5	1	0.666667
osa00480	Glutathione metabolism	7	C01879;C00051;C00127;C00072;C00025;C00315;C05422	6	C01879;C00051;C00127;C00072;C00315;C05422	38	4.58015	0.157895	0.000431645	4	2	0.333333
osa00960	Tropane, piperidine and pyridine alkaloid biosynthesis	6	C00079;C00047;C00407;C00408;C01004;C00166	6	C00079;C00047;C00407;C00408;C01004;C00166	72	4.58015	0.0833333	0.0117074	3	3	0
osa00966	Glucosinolate biosynthesis	6	C00079;C00123;C00407;C00082;C00183;C00078	6	C00079;C00123;C00407;C00082;C00183;C00078	77	4.58015	0.0779221	0.0159596	6	0	1
osa00052	Galactose metabolism	6	C00089;C00492;C00137;C00103;C05404;C05402	5	C00089;C00492;C00103;C05404;C05402	46	3.81679	0.108696	0.0070347	4	1	0.6
osa00061	Fatty acid biosynthesis	9	C01571;C02679;C06423;C00383;C06424;C08362;C00712;C00249;C01530	5	C01571;C00383;C06424;C00249;C01530	58	3.81679	0.0862069	0.0182718	2	3	-0.2
osa00400	Phenylalanine, tyrosine and tryptophan biosynthesis	6	C00079;C00082;C01094;C00587;C00166;C00078	5	C00079;C00082;C00587;C00166;C00078	35	3.81679	0.142857	0.00210292	5	0	1
osa01232	Nucleotide metabolism	7	C00362;C00020;C00105;C00147;C00064;C00262;C00212	4	C00105;C00147;C00064;C00212	58	3.05344	0.0689655	0.0672866	0	4	-1
osa00073	Cutin, suberine and wax biosynthesis	7	C18218;C19418;C19615;C00712;C00249;C19625;C19621	4	C18218;C19418;C00249;C19621	27	3.05344	0.148148	0.0052071	0	4	-1
osa00230	Purine metabolism	7	C00362;C01367;C00020;C00147;C00064;C00262;C00212	4	C01367;C00147;C00064;C00212	101	3.05344	0.039604	0.280818	1	3	-0.5
osa00270	Cysteine and methionine metabolism	7	C00022;C00051;C02356;C00041;C00019;C00049;C00170	4	C00051;C02356;C00019;C00170	67	3.05344	0.0597015	0.101707	3	1	0.5
osa00310	Lysine degradation	6	C00047;C00026;C00408;C00431;C00956;C00322	4	C00047;C00408;C00431;C00956	56	3.05344	0.0714286	0.0606181	2	2	0
osa00350	Tyrosine metabolism	6	C01384;C00811;C00022;C00082;C06046;C04368	4	C01384;C00811;C00082;C04368	78	3.05344	0.0512821	0.152577	3	1	0.5
osa00460	Cyanoamino acid metabolism	5	C00079;C00407;C00082;C00183;C00049	4	C00079;C00407;C00082;C00183	45	3.05344	0.0888889	0.0306602	4	0	1
osa00232	Caffeine metabolism	6	C16353;C16360;C16359;C16357;C16358;C07480	4	C16353;C16360;C16357;C16358	22	3.05344	0.181818	0.00240501	4	0	1
osa00020	Citrate cycle (TCA cycle)	6	C00022;C00158;C00149;C00026;C00311;C00417	3	C00158;C00149;C00311	20	2.29008	0.15	0.0150326	1	2	-0.333333
osa00590	Arachidonic acid metabolism	3	C00219;C06462;C02198	3	C00219;C06462;C02198	79	2.29008	0.0379747	0.350888	0	3	-1
osa00240	Pyrimidine metabolism	4	C00383;C00105;C01013;C00064	3	C00383;C00105;C00064	64	2.29008	0.046875	0.241458	1	2	-0.333333
osa00280	Valine, leucine and isoleucine degradation	4	C00123;C00407;C20827;C00183	3	C00123;C00407;C00183	42	2.29008	0.0714286	0.0996719	3	0	1
osa00410	beta-Alanine metabolism	7	C00383;C00334;C01013;C00049;C00315;C00864;C00135	3	C00383;C00315;C00135	32	2.29008	0.09375	0.0519891	2	1	0.333333
osa00760	Nicotinate and nicotinamide metabolism	7	C01384;C00163;C00022;C00334;C00003;C15987;C00049	3	C01384;C00163;C15987	55	2.29008	0.0545455	0.179068	2	1	0.333333
osa00130	Ubiquinone and other terpenoid-quinone biosynthesis	6	C00811;C00082;C00156;C02059;C02477;C14156	3	C00811;C00082;C00156	71	2.29008	0.0422535	0.292162	2	1	0.333333
osa00908	Zeatin biosynthesis	4	C00020;C00147;C00019;C00170	3	C00147;C00019;C00170	39	2.29008	0.0769231	0.083935	2	1	0.333333
osa00261	Monobactam biosynthesis	5	C00022;C00082;C00062;C00019;C00049	3	C00082;C00062;C00019	39	2.29008	0.0769231	0.083935	3	0	1
osa01212	Fatty acid metabolism	2	C00383;C00249	2	C00383;C00249	122	1.52672	0.0163934	0.841646	1	1	0
osa01250	Biosynthesis of nucleotide sugars	5	C00043;C02713;C00636;C00137;C00103	2	C00043;C00103	200	1.52672	0.01	0.972678	1	1	0
osa00030	Pentose phosphate pathway	3	C00022;C00258;C00257	2	C00258;C00257	37	1.52672	0.0540541	0.258028	1	1	0
osa00053	Ascorbate and aldarate metabolism	6	C00022;C00026;C01620;C00072;C00137;C05422	2	C00072;C05422	57	1.52672	0.0350877	0.450525	1	1	0
osa00520	Amino sugar and nucleotide sugar metabolism	4	C00043;C02713;C00636;C00103	2	C00043;C00103	118	1.52672	0.0169492	0.827746	1	1	0
osa00620	Pyruvate metabolism	4	C00546;C00022;C00149;C02504	2	C00149;C02504	32	1.52672	0.0625	0.208544	2	0	1
osa00640	Propanoate metabolism	4	C00546;C00163;C05235;C01013	2	C00163;C05235	41	1.52672	0.0487805	0.297792	0	2	-1
osa00650	Butanoate metabolism	6	C01384;C06144;C00022;C00334;C00026;C00025	2	C01384;C06144	47	1.52672	0.0425532	0.356726	1	1	0
osa00660	C5-Branched dibasic acid metabolism	6	C00022;C00026;C00490;C02226;C00025;C00417	2	C00490;C02226	35	1.52672	0.0571429	0.238158	0	2	-1
osa00561	Glycerolipid metabolism	2	C00258;C00103	2	C00258;C00103	38	1.52672	0.0526316	0.267977	0	2	-1
osa00564	Glycerophospholipid metabolism	2	C00114;C06772	2	C00114;C06772	56	1.52672	0.0357143	0.441473	0	2	-1
osa00600	Sphingolipid metabolism	3	C12144;C00836;C00319	2	C00836;C00319	35	1.52672	0.0571429	0.238158	2	0	1
osa00250	Alanine, aspartate and glutamate metabolism	8	C00022;C00158;C00334;C00026;C00041;C00025;C00049;C00064	2	C00158;C00064	28	1.52672	0.0714286	0.169804	0	2	-1
osa00300	Lysine biosynthesis	5	C00047;C00026;C00956;C00049;C00322	2	C00047;C00956	35	1.52672	0.0571429	0.238158	1	1	0
osa00220	Arginine biosynthesis	6	C00026;C00062;C00624;C00025;C00049;C00064	2	C00062;C00064	23	1.52672	0.0869565	0.123566	1	1	0
osa00740	Riboflavin metabolism	3	C00016;C00255;C00061	2	C00255;C00061	24	1.52672	0.0833333	0.132553	1	1	0
osa00770	Pantothenate and CoA biosynthesis	5	C00022;C00183;C00882;C00049;C00864	2	C00183;C00882	30	1.52672	0.0666667	0.189034	2	0	1
osa00780	Biotin metabolism	2	C00047;C02656	2	C00047;C02656	29	1.52672	0.0689655	0.179379	1	1	0
osa00944	Flavone and flavonol biosynthesis	6	C21833;C12630;C05625;C05903;C04608;C12627	2	C05903;C12627	51	1.52672	0.0392157	0.395062	1	1	0
osa00950	Isoquinoline alkaloid biosynthesis	3	C00811;C00082;C06162	2	C00811;C00082	131	1.52672	0.0152672	0.869298	1	1	0
osa04075	Plant hormone signal transduction	2	C00805;C08491	2	C00805;C08491	13	1.52672	0.153846	0.0451655	1	1	0
osa04148	Efferocytosis	3	C00003;C00062;C00019	2	C00062;C00019	21	1.52672	0.0952381	0.106084	2	0	1
osa00010	Glycolysis / Gluconeogenesis	2	C00022;C00103	1	C00103	31	0.763359	0.0322581	0.567341	0	1	-1
osa00040	Pentose and glucuronate interconversions	3	C00022;C00026;C00103	1	C00103	59	0.763359	0.0169492	0.797935	0	1	-1
osa00710	Carbon fixation in photosynthetic organisms	4	C00022;C00149;C00041;C00049	1	C00149	21	0.763359	0.047619	0.432753	1	0	1
osa00910	Nitrogen metabolism	2	C00025;C00064	1	C00064	20	0.763359	0.05	0.417197	0	1	-1
osa00062	Fatty acid elongation	1	C00249	1	C00249	40	0.763359	0.025	0.661099	0	1	-1
osa00071	Fatty acid degradation	1	C00249	1	C00249	50	0.763359	0.02	0.741784	0	1	-1
osa00340	Histidine metabolism	4	C00026;C00025;C00049;C00135	1	C00135	47	0.763359	0.0212766	0.719821	1	0	1
osa00380	Tryptophan metabolism	2	C00078;C00322	1	C00078	83	0.763359	0.0120482	0.895158	1	0	1
osa00730	Thiamine metabolism	3	C00022;C00082;C00003	1	C00082	31	0.763359	0.0322581	0.567341	1	0	1
osa00750	Vitamin B6 metabolism	1	C00064	1	C00064	29	0.763359	0.0344828	0.543237	0	1	-1
osa00790	Folate biosynthesis	1	C00156	1	C00156	58	0.763359	0.0172414	0.792349	1	0	1
osa00904	Diterpenoid biosynthesis	1	C11874	1	C11874	124	0.763359	0.00806452	0.966084	0	1	-1
osa00906	Carotenoid biosynthesis	4	C08583;C08580;C06098;C08591	1	C06098	123	0.763359	0.00813008	0.965133	0	1	-1
osa00945	Stilbenoid, diarylheptanoid and gingerol biosynthesis	1	C10434	1	C10434	25	0.763359	0.04	0.490961	0	1	-1
osa00965	Betalain biosynthesis	1	C00082	1	C00082	23	0.763359	0.0434783	0.462638	1	0	1
osa04122	Sulfur relay system	2	C00041;C00019	1	C00019	11	0.763359	0.0909091	0.256713	1	0	1
